# Supplementary material for: Clostridium butyricum maximizes growth while minimizing enzyme usage and ATP production: metabolic flux distribution of a strain cultured in glycerol
Source: BMC Syst Biol. 2017 Jun 1;11:58. doi: 10.1186/s12918-017-0434-0 (PMC5455137; doi:10.1186/s12918-017-0434-0)
Supplement: Supplementary file 1 — Excel format of iCbu641Genome Scale Metabolic Model. (XLSX 203 kb) [file 12918_2017_434_MOESM1_ESM.xlsx]

## Sheet: Genes
GENE	Uniprot Nomenclature	NCBI Nomenclature	EC
CBU1005	A0A0F4VNL9	ClosIBUN13A_CONTIG98g01285	1.17.1.4
CBU1007	A0A0F4VP95	ClosIBUN13A_CONTIG97g01267	6.3.4.3
CBU1023	A0A0F4VQ20	ClosIBUN13A_CONTIG97g01274	2.4.2.8
CBU1024	A0A0F4VQ47	ClosIBUN13A_CONTIG94g01253	1.1.1.14
CBU1025	A0A0F4VQ70	ClosIBUN13A_CONTIG95g01259	6.3.5.5
CBU1042	A0A0F4VQK1	ClosIBUN13A_CONTIG93g01247	4.2.3.12
CBU1054	A0A0F4VQW2	ClosIBUN13A_CONTIG91g01207	2.4.2.18
CBU1060	A0A0F4VR53	ClosIBUN13A_CONTIG91g01205	4.2.1.20
CBU1066	A0A0F4VR96	ClosIBUN13A_CONTIG91g01208	5.3.1.24
CBU1067	A0A0F4VR97	ClosIBUN13A_CONTIG90g01191	3.2.1.22
CBU1078	A0A0F4VRS6	ClosIBUN13A_CONTIG97g01271	2.7.1.33
CBU1080	A0A0F4VRV1	ClosIBUN13A_CONTIG91g01204	4.1.3.27
CBU1082	A0A0F4VRV7	ClosIBUN13A_CONTIG91g01209	4.1.1.48
CBU1100	A0A0F4VS80	ClosIBUN13A_CONTIG87g01157	6.3.5.5
CBU1102	A0A0F4VSC9	ClosIBUN13A_CONTIG83g00996	2.3.1.41
CBU1102	A0A0F4VSC9	ClosIBUN13A_CONTIG83g00996	2.3.1.179
CBU1109	A0A0F4VSH5	ClosIBUN13A_CONTIG83g01016	2.7.4.22
CBU1109	A0A0F4VSH5	ClosIBUN13A_CONTIG83g01016	2.7.2.11
CBU1110	A0A0F4VSI0	ClosIBUN13A_CONTIG83g01021	2.3.1.41
CBU1110	A0A0F4VSI0	ClosIBUN13A_CONTIG83g01021	2.3.1.180
CBU1112	A0A0F4VSJ0	ClosIBUN13A_CONTIG83g01031	3.5.4.26
CBU1112	A0A0F4VSJ0	ClosIBUN13A_CONTIG83g01031	1.1.1.193
CBU1113	A0A0F4VSJ3	ClosIBUN13A_CONTIG94g01254	1.4.1.13
CBU1116	A0A0F4VSK5	ClosIBUN13A_CONTIG83g01046	1.17.7.1
CBU1118	A0A0F4VSM1	ClosIBUN13A_CONTIG83g00999	2.7.2.1
CBU1128	A0A0F4VSN4	ClosIBUN13A_CONTIG83g01014	1.2.1.9
CBU1128	A0A0F4VSN4	ClosIBUN13A_CONTIG83g01014	1.2.1.8
CBU1129	A0A0F4VSN6	ClosIBUN13A_CONTIG83g01066	2.5.1.9
CBU1131	A0A0F4VSN8	ClosIBUN13A_CONTIG83g01019	4.1.99.12
CBU1131	A0A0F4VSN8	ClosIBUN13A_CONTIG83g01019	3.5.4.25
CBU1134	A0A0F4VSP5	ClosIBUN13A_CONTIG83g01076	2.7.7.2
CBU1134	A0A0F4VSP5	ClosIBUN13A_CONTIG83g01076	2.7.1.26
CBU1139	A0A0F4VSQ3	ClosIBUN13A_CONTIG83g00992	4.3.2.2
CBU1141	A0A0F4VSQ7	ClosIBUN13A_CONTIG83g00997	6.3.4.14
CBU1151	A0A0F4VSS2	ClosIBUN13A_CONTIG83g01012	2.3.1.179
CBU1157	A0A0F4VST0	ClosIBUN13A_CONTIG83g01064	2.7.7.3
CBU1160	A0A0F4VST4	ClosIBUN13A_CONTIG83g01069	2.5.1.78
CBU1166	A0A0F4VSU5	ClosIBUN13A_CONTIG83g01089	6.3.2.5
CBU1166	A0A0F4VSU5	ClosIBUN13A_CONTIG83g01089	4.1.1.36
CBU1173	A0A0F4VSV7	ClosIBUN13A_CONTIG83g01032	2.7.4.22
CBU1175	A0A0F4VSW2	ClosIBUN13A_CONTIG83g01037	2.3.1.180
CBU1180	A0A0F4VSX2	ClosIBUN13A_CONTIG83g01047	3.5.4.26
CBU1180	A0A0F4VSX2	ClosIBUN13A_CONTIG83g01047	1.1.1.193
CBU1183	A0A0F4VSX7	ClosIBUN13A_CONTIG83g01147	1.1.1.94
CBU1186	A0A0F4VSY6	ClosIBUN13A_CONTIG86g01155	1.2.1.41
CBU1195	A0A0F4VT00	ClosIBUN13A_CONTIG83g01140	2.7.8.5
CBU1198	A0A0F4VT09	ClosIBUN13A_CONTIG83g01092	2.7.7.2
CBU1198	A0A0F4VT09	ClosIBUN13A_CONTIG83g01092	2.7.1.26
CBU1199	A0A0F4VT14	ClosIBUN13A_CONTIG83g01097	3.5.1.1
CBU1201	A0A0F4VT21	ClosIBUN13A_CONTIG93g01233	3.2.1.33
CBU1204	A0A0F4VT27	ClosIBUN13A_CONTIG83g01112	1.1.1.100
CBU1206	A0A0F4VT32	ClosIBUN13A_CONTIG83g01117	4.2.1.59
CBU1208	A0A0F4VT37	ClosIBUN13A_CONTIG83g01123	6.4.1.2
CBU1209	A0A0F4VT46	ClosIBUN13A_CONTIG83g01128	1.1.1.100
CBU1211	A0A0F4VT54	ClosIBUN13A_CONTIG83g01138	3.6.1.27
CBU1219	A0A0F4VT96	ClosIBUN13A_CONTIG92g01220	2.7.7.9
CBU1220	A0A0F4VT98	ClosIBUN13A_CONTIG83g01008	4.3.2.2
CBU1226	A0A0F4VTB9	ClosIBUN13A_CONTIG83g01028	1.1.1.267
CBU1230	A0A0F4VTD6	ClosIBUN13A_CONTIG83g01048	2.7.7.41
CBU1242	A0A0F4VTI8	ClosIBUN13A_CONTIG81g00974	2.6.1.11
CBU1252	A0A0F4VTL4	ClosIBUN13A_CONTIG83g01103	2.7.4.8
CBU1254	A0A0F4VTM4	ClosIBUN13A_CONTIG83g01113	3.5.1.1
CBU1256	A0A0F4VTN4	ClosIBUN13A_CONTIG83g01124	2.7.8.5
CBU1257	A0A0F4VTP2	ClosIBUN13A_CONTIG91g01206	4.1.3.27
CBU1258	A0A0F4VTP6	ClosIBUN13A_CONTIG90g01189	4.1.1.50
CBU1260	A0A0F4VTQ0	ClosIBUN13A_CONTIG90g01194	2.7.1.2
CBU1268	A0A0F4VTR0	ClosIBUN13A_CONTIG8g00103	2.7.4.9
CBU1278	A0A0F4VTT1	ClosIBUN13A_CONTIG83g01139	6.4.1.2
CBU1283	A0A0F4VTY5	ClosIBUN13A_CONTIG8g00106	2.7.4.9
CBU1284	A0A0F4VTZ0	ClosIBUN13A_CONTIG8g00111	1.8.1.9
CBU1286	A0A0F4VTZ6	ClosIBUN13A_CONTIG79g00896	1.5.1.2
CBU1294	A0A0F4VU17	ClosIBUN13A_CONTIG79g00917	3.2.1.85
CBU1294	A0A0F4VU17	ClosIBUN13A_CONTIG79g00917	3.2.1.21
CBU1300	A0A0F4VU33	ClosIBUN13A_CONTIG79g00932	2.7.1.69
CBU1301	A0A0F4VU34	ClosIBUN13A_CONTIG79g00930	3.2.1.21
CBU1302	A0A0F4VU38	ClosIBUN13A_CONTIG79g00937	4.3.3.6
CBU1302	A0A0F4VU38	ClosIBUN13A_CONTIG79g00937	2.4.2.-
CBU1315	A0A0F4VU69	ClosIBUN13A_CONTIG79g00908	2.5.1.7
CBU1320	A0A0F4VU93	ClosIBUN13A_CONTIG79g00933	2.7.1.69
CBU1322	A0A0F4VU99	ClosIBUN13A_CONTIG79g00945	2.7.1.69
CBU1347	A0A0F4VUR1	ClosIBUN13A_CONTIG79g00898	6.3.4.4
CBU1349	A0A0F4VUS1	ClosIBUN13A_CONTIG79g00909	1.5.1.2
CBU1351	A0A0F4VUT1	ClosIBUN13A_CONTIG79g00919	2.7.1.69
CBU1353	A0A0F4VUT6	ClosIBUN13A_CONTIG79g00924	4.3.3.6
CBU1353	A0A0F4VUT6	ClosIBUN13A_CONTIG79g00924	2.4.2.-
CBU1358	A0A0F4VUV8	ClosIBUN13A_CONTIG79g00947	1.1.1.39
CBU1384	A0A0F4VV86	ClosIBUN13A_CONTIG83g01010	2.7.2.4
CBU1388	A0A0F4VV96	ClosIBUN13A_CONTIG83g01020	3.6.1.-
CBU1390	A0A0F4VVA3	ClosIBUN13A_CONTIG83g01025	2.3.1.39
CBU1393	A0A0F4VVB2	ClosIBUN13A_CONTIG83g01035	4.1.99.12
CBU1393	A0A0F4VVB2	ClosIBUN13A_CONTIG83g01035	3.5.4.25
CBU1399	A0A0F4VVC3	ClosIBUN13A_CONTIG73g00785	2.5.1.7
CBU1401	A0A0F4VVC7	ClosIBUN13A_CONTIG83g01050	2.5.1.9
CBU1408	A0A0F4VVD8	ClosIBUN13A_CONTIG73g00800	2.3.1.9
CBU1421	A0A0F4VVG0	ClosIBUN13A_CONTIG73g00820	5.3.1.6
CBU1435	A0A0F4VVI4	ClosIBUN13A_CONTIG83g01105	5.1.3.1
CBU1436	A0A0F4VVI7	ClosIBUN13A_CONTIG73g00812	2.3.1.9
CBU1442	A0A0F4VVJ7	ClosIBUN13A_CONTIG73g00793	6.3.4.2
CBU1446	A0A0F4VVK3	ClosIBUN13A_CONTIG73g00827	2.4.2.9
CBU1448	A0A0F4VVK6	ClosIBUN13A_CONTIG72g00765	1.5.1.41
CBU1449	A0A0F4VVK7	ClosIBUN13A_CONTIG73g00832	5.3.1.6
CBU1454	A0A0F4VVM1	ClosIBUN13A_CONTIG73g00823	2.7.1.69
CBU1459	A0A0F4VVN7	ClosIBUN13A_CONTIG83g01131	1.1.1.94
CBU1464	A0A0F4VVR0	ClosIBUN13A_CONTIG72g00768	1.1.3.15
CBU1479	A0A0F4VW11	ClosIBUN13A_CONTIG70g00759	2.6.1.1
CBU1488	A0A0F4VW65	ClosIBUN13A_CONTIG73g00809	5.1.3.14
CBU1490	A0A0F4VW70	ClosIBUN13A_CONTIG73g00814	2.7.1.148
CBU1492	A0A0F4VW75	ClosIBUN13A_CONTIG73g00819	3.5.4.12
CBU1494	A0A0F4VW80	ClosIBUN13A_CONTIG81g00983	2.6.1.22
CBU1494	A0A0F4VW80	ClosIBUN13A_CONTIG81g00983	2.6.1.19
CBU1510	A0A0F4VWG7	ClosIBUN13A_CONTIG8g00120	2.7.7.60
CBU1513	A0A0F4VWN4	ClosIBUN13A_CONTIG79g00895	2.5.1.7
CBU1517	A0A0F4VWP9	ClosIBUN13A_CONTIG79g00911	6.3.4.4
CBU1518	A0A0F4VWQ1	ClosIBUN13A_CONTIG70g00750	2.6.1.1
CBU1548	A0A0F4VXF8	ClosIBUN13A_CONTIG65g00699	2.7.1.69
CBU1549	A0A0F4VXG1	ClosIBUN13A_CONTIG65g00686	3.2.2.9
CBU1549	A0A0F4VXG1	ClosIBUN13A_CONTIG65g00686	3.2.2.16
CBU1551	A0A0F4VXG4	ClosIBUN13A_CONTIG65g00704	3.5.1.1
CBU1552	A0A0F4VXG5	ClosIBUN13A_CONTIG65g00691	2.7.1.69
CBU1552	A0A0F4VXG5	ClosIBUN13A_CONTIG65g00691	1.5.1.3
CBU1556	A0A0F4VXH1	ClosIBUN13A_CONTIG65g00696	1.2.1.10
CBU1557	A0A0F4VXH3	ClosIBUN13A_CONTIG65g00714	1.1.1.95
CBU1558	A0A0F4VXH6	ClosIBUN13A_CONTIG65g00701	1.1.1.244
CBU1560	A0A0F4VXI0	ClosIBUN13A_CONTIG65g00706	1.1.1.95
CBU1563	A0A0F4VXI5	ClosIBUN13A_CONTIG65g00711	2.6.1.52
CBU1566	A0A0F4VXK0	ClosIBUN13A_CONTIG65g00726	1.2.1.10
CBU1566	A0A0F4VXK0	ClosIBUN13A_CONTIG65g00726	1.1.1.1
CBU1570	A0A0F4VXK9	ClosIBUN13A_CONTIG63g00658	2.7.1.4
CBU1571	A0A0F4VXL3	ClosIBUN13A_CONTIG65g00682	2.1.1.45
CBU1573	A0A0F4VXL9	ClosIBUN13A_CONTIG65g00687	3.5.1.4
CBU1577	A0A0F4VXM5	ClosIBUN13A_CONTIG63g00655	2.7.1.69
CBU1584	A0A0F4VXP0	ClosIBUN13A_CONTIG63g00670	2.7.1.69
CBU1586	A0A0F4VXP5	ClosIBUN13A_CONTIG65g00712	3.5.1.1
CBU1594	A0A0F4VXT0	ClosIBUN13A_CONTIG63g00651	1.4.1.13
CBU1594	A0A0F4VXT0	ClosIBUN13A_CONTIG63g00651	1.18.1.2
CBU1595	A0A0F4VXT4	ClosIBUN13A_CONTIG63g00656	1.2.1.10
CBU1595	A0A0F4VXT4	ClosIBUN13A_CONTIG63g00656	1.1.1.1
CBU1596	A0A0F4VXT8	ClosIBUN13A_CONTIG63g00661	5.3.1.17
CBU1597	A0A0F4VXU4	ClosIBUN13A_CONTIG63g00666	2.7.1.4
CBU1598	A0A0F4VXU9	ClosIBUN13A_CONTIG63g00671	2.7.1.69
CBU1611	A0A0F4VY47	ClosIBUN13A_CONTIG65g00678	3.2.2.9
CBU1611	A0A0F4VY47	ClosIBUN13A_CONTIG65g00678	3.2.2.16
CBU1613	A0A0F4VY52	ClosIBUN13A_CONTIG65g00683	1.5.1.3
CBU1615	A0A0F4VY57	ClosIBUN13A_CONTIG65g00688	1.2.1.10
CBU1615	A0A0F4VY57	ClosIBUN13A_CONTIG65g00688	1.1.1.1
CBU1618	A0A0F4VY66	ClosIBUN13A_CONTIG73g00826	2.7.1.148
CBU1620	A0A0F4VY71	ClosIBUN13A_CONTIG65g00703	2.6.1.52
CBU1640	A0A0F4VYE0	ClosIBUN13A_CONTIG61g00621	1.1.1.95
CBU1649	A0A0F4VYG2	ClosIBUN13A_CONTIG61g00628	1.7.99.1
CBU1654	A0A0F4VYI9	ClosIBUN13A_CONTIG61g00608	1.1.1.95
CBU1655	A0A0F4VYJ3	ClosIBUN13A_CONTIG61g00614	1.1.1.95
CBU1655	A0A0F4VYJ3	ClosIBUN13A_CONTIG61g00614	1.1.1.29
CBU1656	A0A0F4VYJ8	ClosIBUN13A_CONTIG61g00619	1.5.1.41
CBU1666	A0A0F4VYX7	ClosIBUN13A_CONTIG6g00026	2.7.1.29
CBU1667	A0A0F4VYY3	ClosIBUN13A_CONTIG6g00031	3.6.1.1
CBU1683	A0A0F4VZ17	ClosIBUN13A_CONTIG6g00043	2.5.1.49
CBU1683	A0A0F4VZ17	ClosIBUN13A_CONTIG6g00043	2.5.1.48
CBU1692	A0A0F4VZ30	ClosIBUN13A_CONTIG6g00082	2.7.8.8
CBU1694	A0A0F4VZ34	ClosIBUN13A_CONTIG6g00063	5.3.1.1
CBU1706	A0A0F4VZ68	ClosIBUN13A_CONTIG6g00034	6.3.2.4
CBU1726	A0A0F4VZQ7	ClosIBUN13A_CONTIG6g00040	2.3.1.51
CBU1726	A0A0F4VZQ7	ClosIBUN13A_CONTIG6g00040	2.3.1.15
CBU1728	A0A0F4VZR2	ClosIBUN13A_CONTIG6g00045	4.2.1.11
CBU1729	A0A0F4VZR7	ClosIBUN13A_CONTIG6g00050	5.4.2.12
CBU1731	A0A0F4VZS5	ClosIBUN13A_CONTIG57g00572	2.2.1.7
CBU1732	A0A0F4VZS7	ClosIBUN13A_CONTIG6g00060	1.2.1.12
CBU1744	A0A0F4VZV7	ClosIBUN13A_CONTIG57g00579	3.2.1.86
CBU1744	A0A0F4VZV7	ClosIBUN13A_CONTIG57g00579	3.2.1.21
CBU1744	A0A0F4VZV7	ClosIBUN13A_CONTIG57g00579	2.2.1.7
CBU1756	A0A0F4W035	ClosIBUN13A_CONTIG65g00680	2.7.1.69
CBU1758	A0A0F4W044	ClosIBUN13A_CONTIG65g00690	2.1.1.45
CBU1769	A0A0F4W097	ClosIBUN13A_CONTIG63g00654	3.2.1.26
CBU1771	A0A0F4W0A2	ClosIBUN13A_CONTIG63g00659	1.4.1.13
CBU1779	A0A0F4W0H5	ClosIBUN13A_CONTIG57g00576	3.2.1.86
CBU1784	A0A0F4W0K6	ClosIBUN13A_CONTIG56g00569	2.1.1.10
CBU1791	A0A0F4W0W4	ClosIBUN13A_CONTIG51g00539	4.1.1.82
CBU1796	A0A0F4W0Z8	ClosIBUN13A_CONTIG52g00545	2.7.2.11
CBU1797	A0A0F4W117	ClosIBUN13A_CONTIG61g00601	1.1.1.95
CBU1810	A0A0F4W1L3	ClosIBUN13A_CONTIG51g00538	2.6.1.37
CBU1811	A0A0F4W1L8	ClosIBUN13A_CONTIG51g00543	5.4.2.9
CBU1815	A0A0F4W1N7	ClosIBUN13A_CONTIG6g00032	2.5.1.47
CBU1818	A0A0F4W1P8	ClosIBUN13A_CONTIG6g00047	5.1.3.2
CBU1819	A0A0F4W1Q3	ClosIBUN13A_CONTIG6g00052	2.7.7.33
CBU1820	A0A0F4W1Q7	ClosIBUN13A_CONTIG6g00057	2.7.2.3
CBU1850	A0A0F4W2E7	ClosIBUN13A_CONTIG46g00488	2.3.3.13
CBU1862	A0A0F4W2I3	ClosIBUN13A_CONTIG57g00583	3.2.1.86
CBU1863	A0A0F4W2I7	ClosIBUN13A_CONTIG44g00458	1.1.1.6
CBU1863	A0A0F4W2I7	ClosIBUN13A_CONTIG44g00458	1.1.1.202
CBU1867	A0A0F4W2K4	ClosIBUN13A_CONTIG46g00484	2.6.1.9
CBU1874	A0A0F4W2M1	ClosIBUN13A_CONTIG49g00532	3.2.1.1
CBU1881	A0A0F4W2Q8	ClosIBUN13A_CONTIG43g00445	2.6.1.-
CBU1882	A0A0F4W2R2	ClosIBUN13A_CONTIG43g00450	2.3.1.89
CBU1892	A0A0F4W2V6	ClosIBUN13A_CONTIG43g00451	2.6.1.-
CBU1894	A0A0F4W2X6	ClosIBUN13A_CONTIG40g00430	2.4.1.18
CBU1898	A0A0F4W304	ClosIBUN13A_CONTIG40g00432	2.4.1.21
CBU1903	A0A0F4W328	ClosIBUN13A_CONTIG46g00490	2.6.1.9
CBU1904	A0A0F4W329	ClosIBUN13A_CONTIG4g00008	2.8.3.8
CBU1907	A0A0F4W336	ClosIBUN13A_CONTIG40g00433	2.7.7.27
CBU1914	A0A0F4W389	ClosIBUN13A_CONTIG44g00452	1.1.1.6
CBU1916	A0A0F4W3A0	ClosIBUN13A_CONTIG4g00011	6.3.2.17
CBU1929	A0A0F4W3Q6	ClosIBUN13A_CONTIG39g00426	1.1.1.133
CBU1933	A0A0F4W3S2	ClosIBUN13A_CONTIG38g00398	5.1.1.7
CBU1934	A0A0F4W3S7	ClosIBUN13A_CONTIG38g00403	5.1.1.7
CBU1935	A0A0F4W3S8	ClosIBUN13A_CONTIG39g00417	3.2.1.86
CBU1938	A0A0F4W3T7	ClosIBUN13A_CONTIG38g00413	2.5.1.10
CBU1949	A0A0F4W3X7	ClosIBUN13A_CONTIG38g00386	2.7.1.23
CBU1950	A0A0F4W3Y2	ClosIBUN13A_CONTIG38g00391	2.7.1.23
CBU1957	A0A0F4W4D0	ClosIBUN13A_CONTIG39g00423	2.7.1.69
CBU1960	A0A0F4W4G2	ClosIBUN13A_CONTIG38g00382	2.2.1.7
CBU1961	A0A0F4W4G6	ClosIBUN13A_CONTIG38g00387	2.2.1.7
CBU1977	A0A0F4W510	ClosIBUN13A_CONTIG46g00477	1.12.7.2
CBU1978	A0A0F4W516	ClosIBUN13A_CONTIG46g00482	2.3.3.13
CBU1988	A0A0F4W549	ClosIBUN13A_CONTIG45g00466	3.5.4.16
CBU1989	A0A0F4W585	ClosIBUN13A_CONTIG44g00454	2.3.1.54
CBU1995	A0A0F4W5D1	ClosIBUN13A_CONTIG43g00444	2.3.1.89
CBU2006	A0A0F4W5X3	ClosIBUN13A_CONTIG29g00347	4.1.2.25
CBU2006	A0A0F4W5X3	ClosIBUN13A_CONTIG29g00347	2.7.6.3
CBU2022	A0A0F4W6I5	ClosIBUN13A_CONTIG38g00414	2.4.2.9
CBU2027	A0A0F4W6L9	ClosIBUN13A_CONTIG29g00346	4.3.3.7
CBU2031	A0A0F4W6Q2	ClosIBUN13A_CONTIG26g00333	3.2.1.93
CBU2032	A0A0F4W6Q7	ClosIBUN13A_CONTIG26g00338	3.2.1.93
CBU2034	A0A0F4W6S9	ClosIBUN13A_CONTIG254g04115	1.2.1.5
CBU2034	A0A0F4W6S9	ClosIBUN13A_CONTIG254g04115	1.2.1.3
CBU2036	A0A0F4W6T5	ClosIBUN13A_CONTIG26g00334	2.7.1.69
CBU2037	A0A0F4W6U0	ClosIBUN13A_CONTIG26g00339	2.7.1.69
CBU2045	A0A0F4W717	ClosIBUN13A_CONTIG253g04097	1.17.1.8
CBU2069	A0A0F4W780	ClosIBUN13A_CONTIG251g04053	2.6.1.1
CBU2074	A0A0F4W789	ClosIBUN13A_CONTIG251g04066	2.7.1.69
CBU2082	A0A0F4W7A9	ClosIBUN13A_CONTIG26g00335	1.1.1.125
CBU2085	A0A0F4W7D0	ClosIBUN13A_CONTIG251g04059	3.2.1.86
CBU2086	A0A0F4W7E1	ClosIBUN13A_CONTIG251g04064	2.7.1.69
CBU2087	A0A0F4W7F7	ClosIBUN13A_CONTIG254g04114	1.2.1.5
CBU2087	A0A0F4W7F7	ClosIBUN13A_CONTIG254g04114	1.2.1.3
CBU2112	A0A0F4W7V0	ClosIBUN13A_CONTIG251g04055	2.7.1.69
CBU2117	A0A0F4W7Y1	ClosIBUN13A_CONTIG251g04060	2.7.1.69
CBU2124	A0A0F4W7Z5	ClosIBUN13A_CONTIG249g03984	2.5.1.19
CBU2125	A0A0F4W7Z6	ClosIBUN13A_CONTIG251g04065	2.7.1.69
CBU2126	A0A0F4W802	ClosIBUN13A_CONTIG249g03989	4.2.3.5
CBU2135	A0A0F4W832	ClosIBUN13A_CONTIG249g03966	3.2.1.22
CBU2136	A0A0F4W833	ClosIBUN13A_CONTIG249g04024	3.5.4.13
CBU2140	A0A0F4W851	ClosIBUN13A_CONTIG249g03986	2.5.1.54
CBU2141	A0A0F4W855	ClosIBUN13A_CONTIG249g03991	1.3.1.13
CBU2141	A0A0F4W855	ClosIBUN13A_CONTIG249g03991	1.3.1.12
CBU2143	A0A0F4W861	ClosIBUN13A_CONTIG249g03996	4.2.3.4
CBU2147	A0A0F4W871	ClosIBUN13A_CONTIG249g04006	2.7.7.9
CBU2148	A0A0F4W872	ClosIBUN13A_CONTIG249g03972	3.5.4.13
CBU2154	A0A0F4W888	ClosIBUN13A_CONTIG249g03987	5.4.99.5
CBU2154	A0A0F4W888	ClosIBUN13A_CONTIG249g03987	4.2.1.51
CBU2156	A0A0F4W893	ClosIBUN13A_CONTIG249g03992	5.1.3.9
CBU2157	A0A0F4W897	ClosIBUN13A_CONTIG249g03997	1.1.1.25
CBU2162	A0A0F4W8B7	ClosIBUN13A_CONTIG249g04017	1.1.1.282
CBU2163	A0A0F4W8C0	ClosIBUN13A_CONTIG247g03843	3.6.1.7
CBU2170	A0A0F4W8E1	ClosIBUN13A_CONTIG247g03868	1.4.1.13
CBU2176	A0A0F4W8F5	ClosIBUN13A_CONTIG247g03883	2.6.1.1
CBU2189	A0A0F4W8J8	ClosIBUN13A_CONTIG247g03841	2.4.2.8
CBU2203	A0A0F4W8M4	ClosIBUN13A_CONTIG247g03895	6.3.1.2
CBU2204	A0A0F4W8M5	ClosIBUN13A_CONTIG247g03928	1.1.1.42
CBU2208	A0A0F4W8N2	ClosIBUN13A_CONTIG247g03876	1.1.1.42
CBU2213	A0A0F4W8P0	ClosIBUN13A_CONTIG29g00348	2.5.1.15
CBU2225	A0A0F4W8R1	ClosIBUN13A_CONTIG247g03910	2.7.1.24
CBU2226	A0A0F4W8R2	ClosIBUN13A_CONTIG249g03983	2.7.1.2
CBU2229	A0A0F4W8R8	ClosIBUN13A_CONTIG247g03920	1.4.1.13
CBU2235	A0A0F4W8T1	ClosIBUN13A_CONTIG247g03935	2.6.1.1
CBU2236	A0A0F4W8T2	ClosIBUN13A_CONTIG249g04008	2.7.1.71
CBU2241	A0A0F4W8U1	ClosIBUN13A_CONTIG249g04018	3.2.1.22
CBU2246	A0A0F4W8V0	ClosIBUN13A_CONTIG247g03955	1.4.1.14
CBU2246	A0A0F4W8V0	ClosIBUN13A_CONTIG247g03955	1.4.1.13
CBU2261	A0A0F4W933	ClosIBUN13A_CONTIG243g03800	3.5.1.53
CBU2264	A0A0F4W940	ClosIBUN13A_CONTIG247g03837	3.2.1.78
CBU2266	A0A0F4W945	ClosIBUN13A_CONTIG247g03842	2.7.2.4
CBU2275	A0A0F4W967	ClosIBUN13A_CONTIG247g03862	2.7.4.6
CBU2285	A0A0F4W998	ClosIBUN13A_CONTIG247g03892	2.4.2.8
CBU2296	A0A0F4W9C3	ClosIBUN13A_CONTIG243g03798	1.1.1.61
CBU2303	A0A0F4W9D7	ClosIBUN13A_CONTIG243g03818	3.6.1.27
CBU2304	A0A0F4W9D9	ClosIBUN13A_CONTIG26g00337	5.3.1.17
CBU2313	A0A0F4W9H9	ClosIBUN13A_CONTIG247g03947	6.3.1.2
CBU2314	A0A0F4W9I3	ClosIBUN13A_CONTIG247g03952	1.4.1.13
CBU2318	A0A0F4W9Q1	ClosIBUN13A_CONTIG253g04096	4.3.3.7
CBU2321	A0A0F4W9R4	ClosIBUN13A_CONTIG245g03830	2.1.2.1
CBU2323	A0A0F4W9T9	ClosIBUN13A_CONTIG252g04069	2.3.1.54
CBU2331	A0A0F4W9W6	ClosIBUN13A_CONTIG243g03789	6.3.2.2
CBU2332	A0A0F4W9X0	ClosIBUN13A_CONTIG243g03794	1.1.1.100
CBU2333	A0A0F4W9X1	ClosIBUN13A_CONTIG251g04047	3.2.1.86
CBU2343	A0A0F4WA04	ClosIBUN13A_CONTIG251g04067	2.7.1.69
CBU2354	A0A0F4WAQ7	ClosIBUN13A_CONTIG249g03965	1.1.1.282
CBU2354	A0A0F4WAQ7	ClosIBUN13A_CONTIG249g03965	1.1.1.25
CBU2360	A0A0F4WAS9	ClosIBUN13A_CONTIG249g03990	2.5.1.54
CBU2361	A0A0F4WAT3	ClosIBUN13A_CONTIG249g03995	4.2.1.10
CBU2370	A0A0F4WAX0	ClosIBUN13A_CONTIG239g03774	3.1.1.11
CBU2398	A0A0F4WBC3	ClosIBUN13A_CONTIG238g03726	3.2.1.23
CBU2403	A0A0F4WBD7	ClosIBUN13A_CONTIG238g03741	4.3.3.7
CBU2408	A0A0F4WBE5	ClosIBUN13A_CONTIG247g03919	2.7.8.8
CBU2424	A0A0F4WBH0	ClosIBUN13A_CONTIG237g03719	4.1.1.11
CBU2427	A0A0F4WBH6	ClosIBUN13A_CONTIG237g03716	2.1.2.11
CBU2431	A0A0F4WBJ0	ClosIBUN13A_CONTIG238g03769	2.3.1.51
CBU2439	A0A0F4WBU3	ClosIBUN13A_CONTIG243g03796	2.6.1.82
CBU2513	A0A0F4WD96	ClosIBUN13A_CONTIG231g03634	3.3.1.1
CBU2514	A0A0F4WDA0	ClosIBUN13A_CONTIG229g03613	2.7.1.69
CBU2525	A0A0F4WDB6	ClosIBUN13A_CONTIG229g03615	2.7.1.69
CBU2534	A0A0F4WDG4	ClosIBUN13A_CONTIG23g00301	4.1.1.65
CBU2551	A0A0F4WDL8	ClosIBUN13A_CONTIG228g03583	1.8.1.9
CBU2558	A0A0F4WDN0	ClosIBUN13A_CONTIG228g03598	4.4.1.21
CBU2574	A0A0F4WDU2	ClosIBUN13A_CONTIG227g03502	2.2.1.1
CBU2578	A0A0F4WDU7	ClosIBUN13A_CONTIG227g03507	2.2.1.2
CBU2582	A0A0F4WDV2	ClosIBUN13A_CONTIG227g03512	2.2.1.1
CBU2586	A0A0F4WDV7	ClosIBUN13A_CONTIG227g03517	5.1.3.4
CBU2606	A0A0F4WDY6	ClosIBUN13A_CONTIG227g03550	2.6.1.57
CBU2606	A0A0F4WDY6	ClosIBUN13A_CONTIG227g03550	2.6.1.1
CBU2620	A0A0F4WE27	ClosIBUN13A_CONTIG227g03508	2.4.2.3
CBU2625	A0A0F4WE38	ClosIBUN13A_CONTIG229g03617	2.7.1.69
CBU2626	A0A0F4WE40	ClosIBUN13A_CONTIG237g03715	6.3.2.1
CBU2629	A0A0F4WE47	ClosIBUN13A_CONTIG227g03528	2.6.1.21
CBU2633	A0A0F4WE63	ClosIBUN13A_CONTIG227g03548	5.4.2.7
CBU2636	A0A0F4WE71	ClosIBUN13A_CONTIG226g03478	1.1.1.28
CBU2639	A0A0F4WE76	ClosIBUN13A_CONTIG226g03488	2.5.1.54
CBU2641	A0A0F4WE88	ClosIBUN13A_CONTIG225g03473	2.1.1.10
CBU2659	A0A0F4WEI2	ClosIBUN13A_CONTIG222g03453	4.1.2.4
CBU2661	A0A0F4WEI7	ClosIBUN13A_CONTIG222g03458	1.4.1.13
CBU2663	A0A0F4WEJ4	ClosIBUN13A_CONTIG227g03499	5.4.2.7
CBU2663	A0A0F4WEJ4	ClosIBUN13A_CONTIG227g03499	5.4.2.2
CBU2665	A0A0F4WEJ9	ClosIBUN13A_CONTIG227g03504	5.4.2.7
CBU2665	A0A0F4WEJ9	ClosIBUN13A_CONTIG227g03504	5.4.2.2
CBU2670	A0A0F4WEK7	ClosIBUN13A_CONTIG227g03514	3.5.4.5
CBU2672	A0A0F4WEL6	ClosIBUN13A_CONTIG227g03524	5.1.1.1
CBU2682	A0A0F4WEP1	ClosIBUN13A_CONTIG227g03549	2.2.1.1
CBU2695	A0A0F4WEY3	ClosIBUN13A_CONTIG226g03480	4.1.2.13
CBU2703	A0A0F4WF26	ClosIBUN13A_CONTIG218g03383	2.4.2.2
CBU2715	A0A0F4WF47	ClosIBUN13A_CONTIG218g03408	2.5.1.72
CBU2728	A0A0F4WF97	ClosIBUN13A_CONTIG219g03416	1.17.4.2
CBU2731	A0A0F4WFA8	ClosIBUN13A_CONTIG232g03674	2.7.1.69
CBU2741	A0A0F4WFC5	ClosIBUN13A_CONTIG215g03347	3.2.1.86
CBU2743	A0A0F4WFC7	ClosIBUN13A_CONTIG222g03460	1.1.1.100
CBU2747	A0A0F4WFD4	ClosIBUN13A_CONTIG218g03396	4.1.1.19
CBU2750	A0A0F4WFE3	ClosIBUN13A_CONTIG218g03406	2.4.2.19
CBU2772	A0A0F4WFR5	ClosIBUN13A_CONTIG231g03652	2.7.6.1
CBU2778	A0A0F4WFT2	ClosIBUN13A_CONTIG218g03382	1.4.3.16
CBU2787	A0A0F4WFW7	ClosIBUN13A_CONTIG217g03380	2.6.1.22
CBU2799	A0A0F4WG40	ClosIBUN13A_CONTIG215g03339	5.1.3.9
CBU2816	A0A0F4WGG4	ClosIBUN13A_CONTIG212g03304	3.5.3.1
CBU2822	A0A0F4WGH4	ClosIBUN13A_CONTIG212g03292	1.1.1.6
CBU2823	A0A0F4WGH6	ClosIBUN13A_CONTIG227g03506	2.4.2.1
CBU2829	A0A0F4WGI6	ClosIBUN13A_CONTIG227g03516	2.2.1.1
CBU2830	A0A0F4WGI7	ClosIBUN13A_CONTIG211g03268	6.3.2.8
CBU2832	A0A0F4WGJ0	ClosIBUN13A_CONTIG227g03521	6.3.4.14
CBU2835	A0A0F4WGJ4	ClosIBUN13A_CONTIG211g03279	2.3.3.14
CBU2849	A0A0F4WGQ1	ClosIBUN13A_CONTIG213g03329	2.5.1.6
CBU2867	A0A0F4WGW0	ClosIBUN13A_CONTIG211g03275	2.7.7.23
CBU2867	A0A0F4WGW0	ClosIBUN13A_CONTIG211g03275	2.3.1.157
CBU2873	A0A0F4WGX4	ClosIBUN13A_CONTIG208g03257	2.4.1.18
CBU2876	A0A0F4WGY3	ClosIBUN13A_CONTIG224g03469	6.3.2.9
CBU2890	A0A0F4WH66	ClosIBUN13A_CONTIG208g03238	2.4.2.7
CBU2902	A0A0F4WHA0	ClosIBUN13A_CONTIG212g03306	1.1.1.6
CBU2910	A0A0F4WHD1	ClosIBUN13A_CONTIG211g03276	4.2.1.3
CBU2913	A0A0F4WHE0	ClosIBUN13A_CONTIG207g03219	1.1.1.100
CBU2931	A0A0F4WHQ5	ClosIBUN13A_CONTIG218g03384	1.7.99.1
CBU2934	A0A0F4WHR3	ClosIBUN13A_CONTIG208g03254	1.7.1.4
CBU2957	A0A0F4WI17	ClosIBUN13A_CONTIG215g03346	3.2.1.86
CBU2962	A0A0F4WIA5	ClosIBUN13A_CONTIG200g03183	1.4.1.14
CBU2962	A0A0F4WIA5	ClosIBUN13A_CONTIG200g03183	1.18.1.2
CBU2967	A0A0F4WIF6	ClosIBUN13A_CONTIG202g03192	4.2.3.3
CBU2968	A0A0F4WIH2	ClosIBUN13A_CONTIG205g03210	5.1.1.3
CBU2972	A0A0F4WII6	ClosIBUN13A_CONTIG204g03207	4.1.2.4
CBU2977	A0A0F4WIX4	ClosIBUN13A_CONTIG202g03193	1.2.1.41
CBU2992	A0A0F4WJ98	ClosIBUN13A_CONTIG211g03278	2.4.2.7
CBU3001	A0A0F4WJK6	ClosIBUN13A_CONTIG208g03236	1.7.1.4
CBU3019	A0A0F4WJW1	ClosIBUN13A_CONTIG192g03148	3.5.4.10
CBU3019	A0A0F4WJW1	ClosIBUN13A_CONTIG192g03148	2.1.2.3
CBU3029	A0A0F4WJZ1	ClosIBUN13A_CONTIG192g03141	3.2.1.21
CBU3040	A0A0F4WK63	ClosIBUN13A_CONTIG192g03129	3.2.1.23
CBU3060	A0A0F4WKK8	ClosIBUN13A_CONTIG189g03075	5.1.3.14
CBU3061	A0A0F4WKL0	ClosIBUN13A_CONTIG192g03105	1.17.4.2
CBU3066	A0A0F4WKM1	ClosIBUN13A_CONTIG192g03115	2.2.1.1
CBU3072	A0A0F4WKN8	ClosIBUN13A_CONTIG192g03135	2.2.1.2
CBU3077	A0A0F4WKQ7	ClosIBUN13A_CONTIG192g03150	1.17.4.2
CBU3107	A0A0F4WL49	ClosIBUN13A_CONTIG188g03032	2.6.1.1
CBU3126	A0A0F4WLJ9	ClosIBUN13A_CONTIG187g02957	1.1.1.22
CBU3126	A0A0F4WLJ9	ClosIBUN13A_CONTIG187g02957	1.1.1.136
CBU3142	A0A0F4WLN0	ClosIBUN13A_CONTIG187g02945	2.7.1.40
CBU3146	A0A0F4WLN6	ClosIBUN13A_CONTIG187g02997	2.2.1.1
CBU3160	A0A0F4WLR3	ClosIBUN13A_CONTIG187g02985	2.5.1.6
CBU3163	A0A0F4WLS0	ClosIBUN13A_CONTIG187g02995	2.7.1.11
CBU3164	A0A0F4WLS4	ClosIBUN13A_CONTIG187g03000	2.3.2.4
CBU3197	A0A0F4WM66	ClosIBUN13A_CONTIG183g02883	2.6.1.1
CBU3198	A0A0F4WM68	ClosIBUN13A_CONTIG183g02920	5.1.1.1
CBU3203	A0A0F4WM85	ClosIBUN13A_CONTIG183g02903	2.4.2.1
CBU3206	A0A0F4WM99	ClosIBUN13A_CONTIG183g02918	2.6.1.1
CBU3209	A0A0F4WMC8	ClosIBUN13A_CONTIG185g02926	6.3.1.2
CBU3224	A0A0F4WMH0	ClosIBUN13A_CONTIG192g03117	4.2.1.11
CBU3226	A0A0F4WMH3	ClosIBUN13A_CONTIG183g02901	2.7.7.10
CBU3239	A0A0F4WMJ2	ClosIBUN13A_CONTIG187g02989	1.3.1.98
CBU3247	A0A0F4WML0	ClosIBUN13A_CONTIG192g03157	3.2.1.93
CBU3249	A0A0F4WML6	ClosIBUN13A_CONTIG192g03162	4.2.1.11
CBU3249	A0A0F4WML6	ClosIBUN13A_CONTIG192g03162	3.2.1.4
CBU3260	A0A0F4WMZ7	ClosIBUN13A_CONTIG18g00255	2.1.1.10
CBU3260	A0A0F4WMZ7	ClosIBUN13A_CONTIG18g00255	1.5.1.20
CBU3262	A0A0F4WMZ9	ClosIBUN13A_CONTIG18g00260	4.2.1.7
CBU3266	A0A0F4WN09	ClosIBUN13A_CONTIG18g00270	2.7.1.35
CBU3267	A0A0F4WN11	ClosIBUN13A_CONTIG183g02912	3.5.4.5
CBU3272	A0A0F4WN31	ClosIBUN13A_CONTIG18g00257	1.1.1.58
CBU3275	A0A0F4WN37	ClosIBUN13A_CONTIG18g00262	5.3.1.12
CBU3279	A0A0F4WN45	ClosIBUN13A_CONTIG18g00272	2.7.1.56
CBU3289	A0A0F4WN67	ClosIBUN13A_CONTIG178g02851	2.2.1.6
CBU3294	A0A0F4WNA3	ClosIBUN13A_CONTIG18g00258	5.3.1.12
CBU3296	A0A0F4WNB4	ClosIBUN13A_CONTIG18g00268	2.7.1.56
CBU3304	A0A0F4WNE4	ClosIBUN13A_CONTIG188g03040	3.2.1.23
CBU3305	A0A0F4WNE6	ClosIBUN13A_CONTIG178g02852	2.5.1.3
CBU3309	A0A0F4WNF6	ClosIBUN13A_CONTIG178g02862	4.2.2.2
CBU3317	A0A0F4WNP7	ClosIBUN13A_CONTIG175g02751	4.3.1.17
CBU3329	A0A0F4WNT3	ClosIBUN13A_CONTIG175g02753	2.7.1.48
CBU3332	A0A0F4WNT8	ClosIBUN13A_CONTIG175g02806	2.5.1.3
CBU3337	A0A0F4WNU8	ClosIBUN13A_CONTIG175g02816	3.5.1.5
CBU3341	A0A0F4WNV8	ClosIBUN13A_CONTIG175g02826	4.3.2.1
CBU3344	A0A0F4WNW5	ClosIBUN13A_CONTIG175g02831	2.6.1.11
CBU3345	A0A0F4WNW8	ClosIBUN13A_CONTIG18g00259	2.7.1.69
CBU3345	A0A0F4WNW8	ClosIBUN13A_CONTIG18g00259	1.5.1.20
CBU3346	A0A0F4WNW9	ClosIBUN13A_CONTIG175g02836	5.3.1.8
CBU3347	A0A0F4WNX2	ClosIBUN13A_CONTIG18g00264	3.2.1.15
CBU3347	A0A0F4WNX2	ClosIBUN13A_CONTIG18g00264	2.7.1.45
CBU3349	A0A0F4WNY0	ClosIBUN13A_CONTIG18g00274	2.7.1.35
CBU3351	A0A0F4WNZ5	ClosIBUN13A_CONTIG178g02848	2.2.1.6
CBU3355	A0A0F4WP01	ClosIBUN13A_CONTIG175g02754	2.7.1.69
CBU3356	A0A0F4WP04	ClosIBUN13A_CONTIG175g02798	2.7.1.69
CBU3363	A0A0F4WP15	ClosIBUN13A_CONTIG175g02808	3.5.1.5
CBU3366	A0A0F4WP21	ClosIBUN13A_CONTIG175g02813	2.7.1.50
CBU3368	A0A0F4WP26	ClosIBUN13A_CONTIG175g02818	1.1.1.27
CBU3377	A0A0F4WP50	ClosIBUN13A_CONTIG175g02809	3.5.1.5
CBU3380	A0A0F4WP61	ClosIBUN13A_CONTIG175g02824	2.7.7.12
CBU3380	A0A0F4WP61	ClosIBUN13A_CONTIG175g02824	2.7.7.10
CBU3381	A0A0F4WP64	ClosIBUN13A_CONTIG175g02829	5.1.3.2
CBU3382	A0A0F4WP69	ClosIBUN13A_CONTIG175g02834	2.7.2.8
CBU3382	A0A0F4WP69	ClosIBUN13A_CONTIG175g02834	2.7.2.11
CBU3388	A0A0F4WPA1	ClosIBUN13A_CONTIG187g02951	2.7.1.11
CBU3395	A0A0F4WPC9	ClosIBUN13A_CONTIG187g02986	2.2.1.1
CBU3403	A0A0F4WPF8	ClosIBUN13A_CONTIG187g03021	2.7.8.7
CBU3411	A0A0F4WPL1	ClosIBUN13A_CONTIG175g02780	3.2.1.85
CBU3411	A0A0F4WPL1	ClosIBUN13A_CONTIG175g02780	3.2.1.21
CBU3416	A0A0F4WPL9	ClosIBUN13A_CONTIG174g02703	1.1.1.22
CBU3426	A0A0F4WPN5	ClosIBUN13A_CONTIG174g02720	1.1.1.3
CBU3432	A0A0F4WPP3	ClosIBUN13A_CONTIG174g02730	2.7.1.48
CBU3435	A0A0F4WPP8	ClosIBUN13A_CONTIG175g02815	4.3.1.17
CBU3439	A0A0F4WPQ4	ClosIBUN13A_CONTIG174g02738	4.3.1.19
CBU3440	A0A0F4WPQ6	ClosIBUN13A_CONTIG174g02745	6.3.5.4
CBU3441	A0A0F4WPQ7	ClosIBUN13A_CONTIG175g02825	2.7.1.6
CBU3444	A0A0F4WPR3	ClosIBUN13A_CONTIG175g02830	2.3.1.35
CBU3444	A0A0F4WPR3	ClosIBUN13A_CONTIG175g02830	2.3.1.1
CBU3446	A0A0F4WPR7	ClosIBUN13A_CONTIG175g02835	6.3.4.5
CBU3447	A0A0F4WPR8	ClosIBUN13A_CONTIG174g02695	4.3.1.19
CBU3448	A0A0F4WPS2	ClosIBUN13A_CONTIG174g02701	6.3.5.4
CBU3452	A0A0F4WPT2	ClosIBUN13A_CONTIG174g02711	2.7.1.30
CBU3469	A0A0F4WPZ4	ClosIBUN13A_CONTIG174g02746	2.8.3.8
CBU3469	A0A0F4WPZ4	ClosIBUN13A_CONTIG174g02746	2.7.7.22
CBU3474	A0A0F4WQ31	ClosIBUN13A_CONTIG172g02670	2.4.2.1
CBU3486	A0A0F4WQB9	ClosIBUN13A_CONTIG174g02702	2.8.3.8
CBU3513	A0A0F4WQI1	ClosIBUN13A_CONTIG17g00229	1.1.1.6
CBU3515	A0A0F4WQI7	ClosIBUN13A_CONTIG17g00234	2.7.7.4
CBU3524	A0A0F4WQL3	ClosIBUN13A_CONTIG17g00247	1.8.99.2
CBU3528	A0A0F4WQP0	ClosIBUN13A_CONTIG170g02633	1.8.1.9
CBU3534	A0A0F4WQR2	ClosIBUN13A_CONTIG17g00230	2.7.7.4
CBU3534	A0A0F4WQR2	ClosIBUN13A_CONTIG17g00230	2.7.1.25
CBU3535	A0A0F4WQR5	ClosIBUN13A_CONTIG17g00235	1.8.99.2
CBU3543	A0A0F4WQT1	ClosIBUN13A_CONTIG169g02600	6.3.2.13
CBU3545	A0A0F4WQT4	ClosIBUN13A_CONTIG18g00256	4.2.1.7
CBU3546	A0A0F4WQT6	ClosIBUN13A_CONTIG169g02605	2.7.8.13
CBU3547	A0A0F4WQT9	ClosIBUN13A_CONTIG18g00261	1.1.1.58
CBU3553	A0A0F4WQU8	ClosIBUN13A_CONTIG18g00271	1.1.1.125
CBU3563	A0A0F4WQX2	ClosIBUN13A_CONTIG167g02571	1.17.1.2
CBU3588	A0A0F4WR34	ClosIBUN13A_CONTIG169g02601	6.3.2.10
CBU3590	A0A0F4WR39	ClosIBUN13A_CONTIG169g02606	1.8.1.9
CBU3591	A0A0F4WR41	ClosIBUN13A_CONTIG165g02527	1.17.1.4
CBU3592	A0A0F4WR42	ClosIBUN13A_CONTIG165g02532	4.3.1.19
CBU3594	A0A0F4WR46	ClosIBUN13A_CONTIG165g02537	1.17.1.4
CBU3597	A0A0F4WR54	ClosIBUN13A_CONTIG170g02619	3.5.1.19
CBU3599	A0A0F4WR60	ClosIBUN13A_CONTIG164g02497	4.1.2.40
CBU3604	A0A0F4WR67	ClosIBUN13A_CONTIG164g02508	3.5.1.25
CBU3618	A0A0F4WR90	ClosIBUN13A_CONTIG167g02582	2.7.1.31
CBU3639	A0A0F4WRE1	ClosIBUN13A_CONTIG161g02472	3.2.1.23
CBU3642	A0A0F4WRE7	ClosIBUN13A_CONTIG165g02530	3.5.2.2
CBU3645	A0A0F4WRF2	ClosIBUN13A_CONTIG165g02535	1.17.1.4
CBU3647	A0A0F4WRF6	ClosIBUN13A_CONTIG17g00251	1.8.99.2
CBU3651	A0A0F4WRG3	ClosIBUN13A_CONTIG175g02752	3.2.1.1
CBU3661	A0A0F4WRI2	ClosIBUN13A_CONTIG175g02772	3.5.1.5
CBU3666	A0A0F4WRJ1	ClosIBUN13A_CONTIG175g02782	2.7.4.7
CBU3670	A0A0F4WRK1	ClosIBUN13A_CONTIG175g02792	5.3.1.8
CBU3671	A0A0F4WRK3	ClosIBUN13A_CONTIG160g02444	2.7.1.69
CBU3673	A0A0F4WRK7	ClosIBUN13A_CONTIG160g02449	2.3.1.54
CBU3685	A0A0F4WRM5	ClosIBUN13A_CONTIG175g02822	3.1.3.11
CBU3687	A0A0F4WRM9	ClosIBUN13A_CONTIG175g02827	3.1.3.15
CBU3689	A0A0F4WRN3	ClosIBUN13A_CONTIG175g02832	1.2.1.38
CBU3705	A0A0F4WRR7	ClosIBUN13A_CONTIG16g00205	2.7.1.17
CBU3708	A0A0F4WRS2	ClosIBUN13A_CONTIG16g00210	1.1.1.27
CBU3740	A0A0F4WRY6	ClosIBUN13A_CONTIG16g00221	2.2.1.2
CBU3761	A0A0F4WS23	ClosIBUN13A_CONTIG153g02364	3.1.3.-
CBU3766	A0A0F4WS31	ClosIBUN13A_CONTIG158g02427	2.1.1.13
CBU3773	A0A0F4WS45	ClosIBUN13A_CONTIG163g02487	1.1.1.27
CBU3801	A0A0F4WSD0	ClosIBUN13A_CONTIG151g02343	3.5.4.1
CBU3814	A0A0F4WSG6	ClosIBUN13A_CONTIG160g02446	3.2.1.122
CBU3826	A0A0F4WSL5	ClosIBUN13A_CONTIG148g02315	6.3.1.2
CBU3828	A0A0F4WSL9	ClosIBUN13A_CONTIG148g02320	2.7.1.48
CBU3830	A0A0F4WSM2	ClosIBUN13A_CONTIG16g00202	2.2.1.1
CBU3842	A0A0F4WSP4	ClosIBUN13A_CONTIG16g00222	5.3.1.6
CBU3843	A0A0F4WSQ1	ClosIBUN13A_CONTIG146g02223	3.1.3.27
CBU3857	A0A0F4WST5	ClosIBUN13A_CONTIG158g02413	3.2.1.86
CBU3857	A0A0F4WST5	ClosIBUN13A_CONTIG158g02413	3.2.1.21
CBU3862	A0A0F4WSU2	ClosIBUN13A_CONTIG146g02263	2.7.1.40
CBU3869	A0A0F4WSV5	ClosIBUN13A_CONTIG158g02433	6.3.4.21
CBU3876	A0A0F4WSW8	ClosIBUN13A_CONTIG146g02225	2.7.1.40
CBU3884	A0A0F4WSY5	ClosIBUN13A_CONTIG156g02387	3.5.1.4
CBU3901	A0A0F4WT15	ClosIBUN13A_CONTIG170g02621	1.2.1.11
CBU3903	A0A0F4WT17	ClosIBUN13A_CONTIG146g02275	3.2.1.20
CBU3903	A0A0F4WT17	ClosIBUN13A_CONTIG146g02275	1.1.1.205
CBU3929	A0A0F4WT57	ClosIBUN13A_CONTIG17g00228	4.1.2.5
CBU3931	A0A0F4WT62	ClosIBUN13A_CONTIG17g00233	1.1.1.6
CBU3932	A0A0F4WT63	ClosIBUN13A_CONTIG143g02157	2.7.1.11
CBU3933	A0A0F4WT67	ClosIBUN13A_CONTIG143g02162	4.1.1.23
CBU3935	A0A0F4WT71	ClosIBUN13A_CONTIG143g02167	5.4.2.2
CBU3935	A0A0F4WT71	ClosIBUN13A_CONTIG143g02167	5.4.2.10
CBU3938	A0A0F4WT77	ClosIBUN13A_CONTIG17g00248	2.7.7.4
CBU3942	A0A0F4WT90	ClosIBUN13A_CONTIG145g02205	4.1.1.19
CBU3943	A0A0F4WT94	ClosIBUN13A_CONTIG145g02210	1.5.1.7
CBU3945	A0A0F4WT98	ClosIBUN13A_CONTIG143g02197	4.1.1.23
CBU3952	A0A0F4WTB2	ClosIBUN13A_CONTIG145g02206	5.1.3.3
CBU3953	A0A0F4WTB3	ClosIBUN13A_CONTIG143g02149	1.5.1.41
CBU3956	A0A0F4WTB8	ClosIBUN13A_CONTIG143g02154	6.3.1.1
CBU3960	A0A0F4WTC4	ClosIBUN13A_CONTIG143g02159	2.1.3.2
CBU3962	A0A0F4WTC7	ClosIBUN13A_CONTIG144g02203	2.2.1.2
CBU3967	A0A0F4WTD2	ClosIBUN13A_CONTIG143g02169	3.6.1.27
CBU3973	A0A0F4WTD8	ClosIBUN13A_CONTIG141g02099	3.2.1.78
CBU3973	A0A0F4WTD8	ClosIBUN13A_CONTIG141g02099	3.2.1.4
CBU3974	A0A0F4WTD9	ClosIBUN13A_CONTIG143g02155	1.1.1.27
CBU3981	A0A0F4WTE6	ClosIBUN13A_CONTIG143g02189	6.3.1.1
CBU3985	A0A0F4WTF2	ClosIBUN13A_CONTIG143g02194	2.1.3.2
CBU3995	A0A0F4WTG8	ClosIBUN13A_CONTIG143g02190	1.1.1.27
CBU4001	A0A0F4WTH6	ClosIBUN13A_CONTIG143g02200	2.4.2.10
CBU4018	A0A0F4WTK1	ClosIBUN13A_CONTIG141g02087	2.5.1.31
CBU4021	A0A0F4WTK5	ClosIBUN13A_CONTIG141g02092	2.3.1.46
CBU4026	A0A0F4WTL3	ClosIBUN13A_CONTIG14g00174	3.5.1.47
CBU4028	A0A0F4WTL5	ClosIBUN13A_CONTIG141g02102	2.7.1.39
CBU4038	A0A0F4WTM7	ClosIBUN13A_CONTIG134g02048	3.5.2.2
CBU4047	A0A0F4WTN7	ClosIBUN13A_CONTIG148g02314	3.1.3.5
CBU4062	A0A0F4WTQ4	ClosIBUN13A_CONTIG138g02078	2.6.1.9
CBU4062	A0A0F4WTQ4	ClosIBUN13A_CONTIG138g02078	2.6.1.57
CBU4072	A0A0F4WTR8	ClosIBUN13A_CONTIG165g02513	1.5.1.3
CBU4076	A0A0F4WTS2	ClosIBUN13A_CONTIG136g02052	3.5.4.4
CBU4083	A0A0F4WTS9	ClosIBUN13A_CONTIG146g02237	3.2.1.20
CBU4092	A0A0F4WTT8	ClosIBUN13A_CONTIG165g02533	3.5.1.16
CBU4107	A0A0F4WTV4	ClosIBUN13A_CONTIG146g02262	1.3.1.9
CBU4111	A0A0F4WTV8	ClosIBUN13A_CONTIG164g02498	2.7.1.69
CBU4112	A0A0F4WTV9	ClosIBUN13A_CONTIG146g02267	2.3.1.-
CBU4137	A0A0F4WTY6	ClosIBUN13A_CONTIG120g01816	6.3.5.2
CBU4152	A0A0F4WU11	ClosIBUN13A_CONTIG120g01841	1.1.1.205
CBU4162	A0A0F4WU26	ClosIBUN13A_CONTIG120g01856	2.7.1.69
CBU4177	A0A0F4WU46	ClosIBUN13A_CONTIG120g01876	4.2.1.2
CBU4178	A0A0F4WU47	ClosIBUN13A_CONTIG145g02207	3.2.1.23
CBU4180	A0A0F4WU50	ClosIBUN13A_CONTIG120g01799	2.4.1.1
CBU4181	A0A0F4WU51	ClosIBUN13A_CONTIG120g01881	4.2.1.33
CBU4183	A0A0F4WU54	ClosIBUN13A_CONTIG120g01804	2.7.4.16
CBU4186	A0A0F4WU57	ClosIBUN13A_CONTIG120g01886	4.1.2.40
CBU4193	A0A0F4WU64	ClosIBUN13A_CONTIG120g01814	3.6.1.19
CBU4194	A0A0F4WU65	ClosIBUN13A_CONTIG120g01838	3.6.1.15
CBU4195	A0A0F4WU66	ClosIBUN13A_CONTIG120g01896	1.1.1.86
CBU4198	A0A0F4WU69	ClosIBUN13A_CONTIG120g01819	2.5.1.49
CBU4198	A0A0F4WU69	ClosIBUN13A_CONTIG120g01819	2.5.1.48
CBU4199	A0A0F4WU70	ClosIBUN13A_CONTIG120g01901	2.7.3.9
CBU4201	A0A0F4WU72	ClosIBUN13A_CONTIG160g02458	2.2.1.2
CBU4202	A0A0F4WU73	ClosIBUN13A_CONTIG143g02151	2.6.1.85
CBU4203	A0A0F4WU74	ClosIBUN13A_CONTIG120g01824	1.12.7.2
CBU4206	A0A0F4WU77	ClosIBUN13A_CONTIG120g01906	5.4.2.10
CBU4212	A0A0F4WU83	ClosIBUN13A_CONTIG120g01911	4.1.2.40
CBU4217	A0A0F4WU89	ClosIBUN13A_CONTIG120g01839	2.7.7.22
CBU4217	A0A0F4WU89	ClosIBUN13A_CONTIG120g01839	2.7.7.13
CBU4218	A0A0F4WU90	ClosIBUN13A_CONTIG120g01921	2.2.1.6
CBU4222	A0A0F4WU95	ClosIBUN13A_CONTIG120g01868	4.2.1.1
CBU4225	A0A0F4WU99	ClosIBUN13A_CONTIG120g01849	4.2.1.55
CBU4226	A0A0F4WUA0	ClosIBUN13A_CONTIG120g01873	2.6.1.16
CBU4228	A0A0F4WUA3	ClosIBUN13A_CONTIG120g01854	6.3.3.2
CBU4229	A0A0F4WUA4	ClosIBUN13A_CONTIG120g01931	5.4.2.10
CBU4231	A0A0F4WUA7	ClosIBUN13A_CONTIG143g02186	2.6.1.85
CBU4238	A0A0F4WUB5	ClosIBUN13A_CONTIG120g01869	1.1.1.157
CBU4238	A0A0F4WUB5	ClosIBUN13A_CONTIG120g01869	1.1.1.35
CBU4244	A0A0F4WUC2	ClosIBUN13A_CONTIG120g01893	1.17.4.1
CBU4245	A0A0F4WUC3	ClosIBUN13A_CONTIG143g02201	4.1.3.27
CBU4248	A0A0F4WUC6	ClosIBUN13A_CONTIG120g01879	3.5.1.25
CBU4251	A0A0F4WUC9	ClosIBUN13A_CONTIG120g01956	2.7.4.3
CBU4252	A0A0F4WUD0	ClosIBUN13A_CONTIG120g01884	2.7.1.56
CBU4253	A0A0F4WUD1	ClosIBUN13A_CONTIG16g00209	2.7.1.17
CBU4254	A0A0F4WUD2	ClosIBUN13A_CONTIG120g01903	2.7.1.69
CBU4256	A0A0F4WUD4	ClosIBUN13A_CONTIG120g01961	5.3.1.26
CBU4258	A0A0F4WUD6	ClosIBUN13A_CONTIG16g00214	1.1.1.27
CBU4265	A0A0F4WUE3	ClosIBUN13A_CONTIG142g02134	3.1.3.15
CBU4266	A0A0F4WUE4	ClosIBUN13A_CONTIG12g00157	2.7.1.45
CBU4273	A0A0F4WUF3	ClosIBUN13A_CONTIG141g02088	3.5.4.2
CBU4276	A0A0F4WUF6	ClosIBUN13A_CONTIG120g01928	2.4.1.25
CBU4279	A0A0F4WUG0	ClosIBUN13A_CONTIG120g01914	2.2.1.6
CBU4284	A0A0F4WUG6	ClosIBUN13A_CONTIG120g01924	2.7.1.69
CBU4290	A0A0F4WUH3	ClosIBUN13A_CONTIG158g02400	2.1.1.13
CBU4290	A0A0F4WUH3	ClosIBUN13A_CONTIG158g02400	2.1.1.10
CBU4311	A0A0F4WUJ4	ClosIBUN13A_CONTIG118g01767	1.12.7.2
CBU4318	A0A0F4WUK1	ClosIBUN13A_CONTIG158g02430	3.5.1.47
CBU4328	A0A0F4WUL2	ClosIBUN13A_CONTIG12g00160	2.7.1.45
CBU4332	A0A0F4WUL8	ClosIBUN13A_CONTIG116g01716	3.2.1.122
CBU4334	A0A0F4WUM0	ClosIBUN13A_CONTIG118g01739	4.4.1.8
CBU4334	A0A0F4WUM0	ClosIBUN13A_CONTIG118g01739	4.4.1.1
CBU4339	A0A0F4WUM6	ClosIBUN13A_CONTIG156g02384	3.5.1.4
CBU4340	A0A0F4WUM7	ClosIBUN13A_CONTIG116g01726	1.5.1.41
CBU4351	A0A0F4WUN9	ClosIBUN13A_CONTIG118g01750	3.2.1.10
CBU4360	A0A0F4WUP8	ClosIBUN13A_CONTIG118g01760	4.4.1.1
CBU4366	A0A0F4WUQ5	ClosIBUN13A_CONTIG134g02047	1.3.1.2
CBU4366	A0A0F4WUQ5	ClosIBUN13A_CONTIG134g02047	1.3.1.1
CBU4367	A0A0F4WUQ6	ClosIBUN13A_CONTIG113g01662	2.4.2.17
CBU4394	A0A0F4WUT7	ClosIBUN13A_CONTIG116g01719	1.1.1.6
CBU4395	A0A0F4WUT8	ClosIBUN13A_CONTIG112g01644	5.1.3.14
CBU4400	A0A0F4WUU3	ClosIBUN13A_CONTIG115g01683	4.2.1.20
CBU4404	A0A0F4WUU7	ClosIBUN13A_CONTIG115g01688	1.1.1.169
CBU4410	A0A0F4WUV3	ClosIBUN13A_CONTIG115g01689	4.2.1.20
CBU4417	A0A0F4WUW0	ClosIBUN13A_CONTIG113g01659	1.1.1.23
CBU4420	A0A0F4WUW4	ClosIBUN13A_CONTIG113g01660	2.4.2.17
CBU4429	A0A0F4WUX3	ClosIBUN13A_CONTIG113g01670	3.6.1.31
CBU4441	A0A0F4WUZ0	ClosIBUN13A_CONTIG112g01646	4.2.1.46
CBU4448	A0A0F4WUZ8	ClosIBUN13A_CONTIG120g01810	5.3.1.9
CBU4461	A0A0F4WV15	ClosIBUN13A_CONTIG120g01830	6.3.3.2
CBU4470	A0A0F4WV24	ClosIBUN13A_CONTIG120g01840	6.3.5.2
CBU4472	A0A0F4WV26	ClosIBUN13A_CONTIG150g02333	3.1.3.2
CBU4474	A0A0F4WV28	ClosIBUN13A_CONTIG120g01845	1.1.1.157
CBU4474	A0A0F4WV28	ClosIBUN13A_CONTIG120g01845	1.1.1.35
CBU4479	A0A0F4WV34	ClosIBUN13A_CONTIG120g01855	3.5.1.25
CBU4483	A0A0F4WV40	ClosIBUN13A_CONTIG120g01865	1.3.8.1
CBU4492	A0A0F4WV51	ClosIBUN13A_CONTIG120g01880	2.7.1.69
CBU4499	A0A0F4WV60	ClosIBUN13A_CONTIG111g01532	3.6.1.1
CBU4508	A0A0F4WV70	ClosIBUN13A_CONTIG15g00194	3.5.99.2
CBU4517	A0A0F4WV80	ClosIBUN13A_CONTIG111g01552	2.7.1.107
CBU4519	A0A0F4WV83	ClosIBUN13A_CONTIG120g01910	2.3.1.19
CBU4530	A0A0F4WV97	ClosIBUN13A_CONTIG120g01925	4.2.1.9
CBU4531	A0A0F4WV98	ClosIBUN13A_CONTIG111g01519	6.2.1.3
CBU4539	A0A0F4WVA8	ClosIBUN13A_CONTIG120g01935	2.3.1.19
CBU4553	A0A0F4WVC4	ClosIBUN13A_CONTIG120g01950	1.1.1.85
CBU4568	A0A0F4WVE0	ClosIBUN13A_CONTIG12g00151	6.4.1.1
CBU4598	A0A0F4WVH2	ClosIBUN13A_CONTIG118g01741	2.6.1.1
CBU4601	A0A0F4WVH5	ClosIBUN13A_CONTIG118g01746	1.12.7.2
CBU4610	A0A0F4WVI4	ClosIBUN13A_CONTIG111g01605	2.4.1.25
CBU4628	A0A0F4WVK2	ClosIBUN13A_CONTIG118g01771	3.2.1.10
CBU4635	A0A0F4WVK9	ClosIBUN13A_CONTIG109g01427	1.1.1.6
CBU4652	A0A0F4WVM6	ClosIBUN13A_CONTIG146g02279	2.7.7.18
CBU4654	A0A0F4WVM8	ClosIBUN13A_CONTIG116g01715	4.3.1.7
CBU4662	A0A0F4WVN6	ClosIBUN13A_CONTIG106g01371	4.1.1.20
CBU4673	A0A0F4WVP8	ClosIBUN13A_CONTIG115g01685	3.5.99.6
CBU4674	A0A0F4WVP9	ClosIBUN13A_CONTIG106g01390	3.5.1.47
CBU4678	A0A0F4WVQ4	ClosIBUN13A_CONTIG106g01395	3.6.1.-
CBU4684	A0A0F4WVR2	ClosIBUN13A_CONTIG102g01332	6.3.5.4
CBU4689	A0A0F4WVR8	ClosIBUN13A_CONTIG113g01661	4.1.3.-
CBU4695	A0A0F4WVS5	ClosIBUN13A_CONTIG113g01666	1.1.1.60
CBU4695	A0A0F4WVS5	ClosIBUN13A_CONTIG113g01666	1.1.1.44
CBU4699	A0A0F4WVT0	ClosIBUN13A_CONTIG113g01671	2.6.1.9
CBU4710	A0A0F4WVU3	ClosIBUN13A_CONTIG102g01309	2.6.1.42
CBU4716	A0A0F4WVV1	ClosIBUN13A_CONTIG112g01648	1.1.1.133
CBU4720	A0A0F4WVV6	ClosIBUN13A_CONTIG102g01324	3.5.4.10
CBU4720	A0A0F4WVV6	ClosIBUN13A_CONTIG102g01324	2.1.2.3
CBU4722	A0A0F4WVV8	ClosIBUN13A_CONTIG112g01653	5.1.3.13
CBU4729	A0A0F4WVW5	ClosIBUN13A_CONTIG145g02214	3.5.3.11
CBU4737	A0A0F4WVX3	ClosIBUN13A_CONTIG102g01335	4.3.1.1
CBU4737	A0A0F4WVX3	ClosIBUN13A_CONTIG102g01335	2.4.2.14
CBU4744	A0A0F4WVY2	ClosIBUN13A_CONTIG102g01345	6.3.5.3
CBU4745	A0A0F4WVY3	ClosIBUN13A_CONTIG111g01456	2.6.1.1
CBU4746	A0A0F4WVY5	ClosIBUN13A_CONTIG143g02153	2.3.1.54
CBU4748	A0A0F4WVY7	ClosIBUN13A_CONTIG143g02158	3.5.2.3
CBU4749	A0A0F4WVY8	ClosIBUN13A_CONTIG111g01461	2.6.1.42
CBU4770	A0A0F4WW16	ClosIBUN13A_CONTIG111g01466	2.3.1.-
CBU4776	A0A0F4WW28	ClosIBUN13A_CONTIG142g02116	3.1.3.15
CBU4777	A0A0F4WW31	ClosIBUN13A_CONTIG111g01476	2.6.1.1
CBU4782	A0A0F4WW42	ClosIBUN13A_CONTIG142g02131	2.1.3.3
CBU4790	A0A0F4WW61	ClosIBUN13A_CONTIG141g02095	4.2.3.1
CBU4793	A0A0F4WW70	ClosIBUN13A_CONTIG111g01516	2.4.1.1
CBU4801	A0A0F4WW89	ClosIBUN13A_CONTIG111g01536	2.4.1.1
CBU4801	A0A0F4WW89	ClosIBUN13A_CONTIG111g01536	1.1.1.95
CBU4801	A0A0F4WW89	ClosIBUN13A_CONTIG111g01536	1.1.1.29
CBU4806	A0A0F4WWA5	ClosIBUN13A_CONTIG111g01556	1.1.1.95
CBU4811	A0A0F4WWC2	ClosIBUN13A_CONTIG111g01576	6.2.1.3
CBU4819	A0A0F4WWD8	ClosIBUN13A_CONTIG137g02061	2.7.1.40
CBU4863	A0A0F4WWM5	ClosIBUN13A_CONTIG102g01306	6.3.5.1
CBU4864	A0A0F4WWM8	ClosIBUN13A_CONTIG120g01792	4.6.1.12
CBU4867	A0A0F4WWN4	ClosIBUN13A_CONTIG102g01316	2.4.2.14
CBU4871	A0A0F4WWP4	ClosIBUN13A_CONTIG102g01326	6.3.5.3
CBU4874	A0A0F4WWQ2	ClosIBUN13A_CONTIG120g01817	1.1.1.205
CBU4883	A0A0F4WWS3	ClosIBUN13A_CONTIG120g01837	2.7.1.69
CBU4891	A0A0F4WWU5	ClosIBUN13A_CONTIG120g01857	2.7.1.69
CBU4899	A0A0F4WWX0	ClosIBUN13A_CONTIG120g01882	4.2.1.2
CBU4903	A0A0F4WWY8	ClosIBUN13A_CONTIG120g01902	2.7.2.7
CBU4907	A0A0F4WX09	ClosIBUN13A_CONTIG120g01922	3.2.1.20
CBU4907	A0A0F4WX09	ClosIBUN13A_CONTIG120g01922	3.2.1.1
CBU4908	A0A0F4WX14	ClosIBUN13A_CONTIG120g01927	1.17.4.1
CBU4912	A0A0F4WX34	ClosIBUN13A_CONTIG120g01947	3.2.1.20
CBU4921	A0A0F4WX79	ClosIBUN13A_CONTIG118g01738	2.5.1.47
CBU4932	A0A0F4WXD0	ClosIBUN13A_CONTIG116g01712	4.3.1.7
CBU4940	A0A0F4WXG3	ClosIBUN13A_CONTIG114g01681	2.4.2.22
CBU4942	A0A0F4WXH3	ClosIBUN13A_CONTIG113g01668	3.5.4.19
CBU4955	A0A0F4WXQ8	ClosIBUN13A_CONTIG111g01463	5.1.3.2
CBU4956	A0A0F4WXR9	ClosIBUN13A_CONTIG111g01468	2.4.1.227
CBU4958	A0A0F4WXT0	ClosIBUN13A_CONTIG111g01478	3.6.1.23
CBU4962	A0A0F4WXU6	ClosIBUN13A_CONTIG111g01498	2.7.1.11
CBU4966	A0A0F4WXW3	ClosIBUN13A_CONTIG111g01518	2.7.9.1
CBU4970	A0A0F4WXX8	ClosIBUN13A_CONTIG111g01538	2.7.9.1
CBU5000	A0A0F4WYB9	ClosIBUN13A_CONTIG106g01409	3.5.1.47
CBU5004	A0A0F4WYD9	ClosIBUN13A_CONTIG102g01303	6.3.4.15
CBU5006	A0A0F4WYE8	ClosIBUN13A_CONTIG102g01313	6.3.5.4
CBU5009	A0A0F4WYG6	ClosIBUN13A_CONTIG102g01328	6.3.4.13
CBU5012	A0A0F4WYI1	ClosIBUN13A_CONTIG102g01343	3.5.4.10
CBU5012	A0A0F4WYI1	ClosIBUN13A_CONTIG102g01343	2.1.2.3
CBU5022	A8N0W2	dhaB1	4.2.1.30
CBU5023	A8N0W3	dhaB2	4.2.1.30
CBU5024	C6KE35	hydA	1.12.7.2
CBU5025	C6KE37	hbd	1.1.1.157
CBU5025	C6KE37	hbd	1.1.1.35
CBU5026	C6KE39	ldhA	1.1.1.28
CBU5031	Q0G9F0	dhaT	1.1.1.202

## Sheet: Reactions
Pathway	Reaction	Rxn Definition	Rxn Equation	Ezyme ID	Gene	Lower Bound	Upper Bound	KEGG ID	Seed ID
Biomass Precursor synthesis	ATPM	ATP + H2O <=> ADP + H+ + Orthophosphate	C00002 + C00001 <=> C00008 + C00080 + C00009			5	5
Biomass Precursor synthesis	Bio01	Acetyl-[acyl-carrier protein] + 20 H+ + 7 Malonyl-[acyl-carrier protein] + 13 NADPH <=> 7 Acyl-carrier protein + 7 CO2 + 7 H2O + Hexadecenoyl-[acyl-carrier protein] + 13 NADP+	C03939 + 20 C00080 + 7 C01209 + 13 C00005 <=> 7 C00229 + 7 C00011 + 7 C00001 + 13 C00006 + C16520			0	1000
Biomass Precursor synthesis	Bio02	S-Adenosyl-L-methionine + Hexadecenoyl-[acyl-carrier protein] <=> S-Adenosyl-L-homocysteine + Hexadecacyclopropane - [ACP] + H+	C00019 + C16520 <=> C00021 + C00080 + c17cycACP			0	1000
Biomass Precursor synthesis	Bio03	Acetyl-[acyl-carrier protein] + 23 H+ + 8 Malonyl-[acyl-carrier protein] + 15 NADPH <=> 8 Acyl-carrier protein + 8 CO2 + 8 H2O + 15 NADP+ + Oleoyl-[acyl-carrier protein]	C03939 + 23 C00080 + 8 C01209 + 15 C00005 <=> 8 C00229 + 8 C00011 + 8 C00001 + 15 C00006 + C01203			0	1000
Biomass Precursor synthesis	Bio04	S-Adenosyl-L-methionine + Oleoyl-[acyl-carrier protein] <=> S-Adenosyl-L-homocysteine + Octadecacyclopropane - [ACP] + H+	C00019 + C01203 <=> C00021 + C00080 + c19cycACP			0	1000
Biomass Precursor synthesis	Bio05	0.12 Hexadecacyclopropane - [ACP] + 0.05 Octadecacyclopropane - [ACP] + 0.19 Hexadecenoyl-[acyl-carrier protein] + 0.03 Tetradecanoyl-[acp] + 0.04 Oleoyl-[acyl-carrier protein] + 0.54 Hexadecanoyl-[acp] + 0.03 Octadecanoyl-[acyl-carrier protein]<=> Acyl-[acyl-carrier protein]	0.12 c17cycACP + 0.05 c19cycACP + 0.19 C16520 + 0.03 C05761 + 0.04 C01203 + 0.54 C05764 + 0.03 C04088 <=> C00173			0	1000
Biomass Precursor synthesis	Bio06	Acyl-[acyl-carrier protein] + H2O <=> Acyl-carrier protein + Long-chain carboxylate	C00173 + C00001 <=> C00229 + C00347			0	1000
Biomass Precursor synthesis	Bio07	12 H+ + H2O + 12 Phosphatidylglycerol <=> 12 1,2-Diacyl-sn-glycerol + (Glycerophosphate)n	12 C00080 + C00001 + 12 C00344 <=> 12 C00641 + C02768			0	1000
Biomass Precursor synthesis	Bio08	UDP-glucose +2 UDP-alpha-D-galactose <=> 3 UDP + Sugar	C00029 + 2 C00052 <=> 3 C00015 + C11477			0	1000
Biomass Precursor synthesis	Bio09	1.35 ATP +1.35 H2O + 0.351 dATP + 0.149 dCTP + 0.149 dGTP + 0.351 dTTP <=> 1.35 ADP + DNA + 1.35 Orthophosphate + Diphosphate + 1.35 H+	1.35 C00002 + 1.35 C00001 + 0.351 C00131 + 0.149 C00458 + 0.149 C00286 + 0.351 C00459 <=> 1.35 C00008 + 1.35 C00009 + C00013 + C00039 + 1.35 C00080			0	1000
Biomass Precursor synthesis	Bio10	4 ATP + 3 H2O + meso-2,6-Diaminoheptanedioate + L-Alanine + D-Alanyl-D-alanine + L-Glutamate + UDP-N-acetylmuramate + UDP-N-acetyl-alpha-D-glucosamine <=> 4 ADP + 4 Orthophosphate + D-Alanine + UDP + UMP + Peptideglycan + 2 H+	4 C00002 + 3 C00001 + C00680 + C00041 + C00993 + C00025 + C00043 + C01050 <=> 4 C00008 + 4 C00009 + C00133 + C00015 + C00105 + C00889 + 2 C00080			0	1000
Biomass Precursor synthesis	Bio11	0.194 Phosphatidylethanolamine + 0.245 Phosphatidylglycerol + 0.561 Phosphatidyl-N-methylethanolamine <=> Lipid	0.194 C00350 + 0.245 C00344 + 0.561 C01241 <=> C01356			0	1000
Biomass Precursor synthesis	Bio12	4.5 ATP + 3.5 H2O + 0.0574 L-Alanine + 0.0327 L-Arginine + 0.0653 L-Asparagine + 0.0569 L-Aspartate + 0.0118 L-Cysteine + 0.0243 L-Glutamine + 0.0741 L-Glutamate + 0.0643 Glycine + 0.0135 L-Histidine + 0.0992 L-Isoleucine + 0.0894 L-Leucine + 0.0877 L-Lysine + 0.0259 L-Methionine + 0.0433 L-Phenylalanine + 0.0274 L-Proline + 0.0664 L-Serine + 0.0497 L-Threonine + 0.0074 L-Tryptophan + 0.0408 L-Ty…	4.5 C00002 + 3.5 C00001 + 0.0574 C00041 + 0.0327 C00062 + 0.0653 C00152 + 0.0569 C00049 + 0.0118 C00097 + 0.0243 C00064 + 0.0741 C00025 + 0.0643 C00037 + 0.0135 C00135 + 0.0992 C00407 + 0.0894 C00123 + 0.0877 C00047 + 0.0259 C00073 + 0.0433 C00079 + 0.0274 C00148 + 0.0664 C00065 + 0.0497 C00188 + 0.0074 C00078 + 0.0408 C00082 + 0.0627 C00183 <=> 4.5 C00008 + 4.5 C00009 + C00017 + 4.5 C00080			0	1000
Biomass Precursor synthesis	Bio13	0.785 ATP + 0.118 CTP + 0.194 GTP + 0.4 H2O + 0.303 UTP <=> 0.4 ADP + 0.4 Orthophosphate + Diphosphate + RNA + 0.4 H+	0.7825 C00002 + 0.118 C00063 + 0.194 C00044 + 0.4 C00001 + 0.303 C00075 <=> 0.4 C00008 + 0.4 C00009 + C00013 + C00046 + 0.4 C00080			0	1000
Biomass Precursor synthesis	Bio14	0.25 ATP + 0.25 L-Lysine + (Glycerophosphate)n + 0.25 UDP-N-acetyl-alpha-D-glucosamine <=> 0.75 H2O + 0.25 ADP + 0.25 Orthophosphate + 0.25 UDP + Teichoic acid + 0.5 H+	0.25 C00002 + 0.25 C00047 + C02768 + 0.25 C00043 <=> 0.75 C00001 + 0.25 C00008 + 0.25 C00009 + 0.25 C00015 + C06707 + 0.5 C00080			0	1000
Biomass Precursor synthesis	Bio15	0.137 CoA + 0.128 FAD + 0.221 FMN + 0.152 NAD + 0.135 NADP+ + 0.227 Tetrahydrofolate <=> Trace	0.137 C00010 + 0.128 C00016 + 0.221 C00061 + 0.152 C00003 + 0.135 C00006 + 0.227 C00101 <=> Trace			0	1000
Biomass Synthesis	Biomass	40 ATP + 40 H2O + 0.0889 Sugar + 0.0845 DNA + 0.0973 Peptideglycan + 0.1065 Lipid + 4.6976 Protein + 0.2039 RNA + 0.0572 Teichoic acid + 0.0816 Trace <=> 40 ADP + 40 Orthophosphate + 40 H+ + 5.4174 Biomass[e]	40 C00002 + 40 C00001 + 0.0889 C11477 + 0.0845 C00039 + 0.0973 C00889 + 0.1065 C01356 + 4.6976 C00017 + 0.2039 C00046 + 0.0572 C06707 + 0.0816 Trace <=> 40 C00008 + 40 C00009 + 40 C00080 + 5.4174 Biomass[e]			0	1000
Exchange reaction	Ex001	H2O[e] <=>	C00001[e] <=>			-1000	1000
Exchange reaction	Ex002	Oxygen[e] <=>	C00007[e] <=>			-1000	0
Exchange reaction	Ex003	Orthophosphate[e] <=>	C00009[e] <=>			-1000	1000
Exchange reaction	Ex004	CO2[e] <=>	C00011[e] <=>			-1000	1000
Exchange reaction	Ex005	Ammonia[e] <=>	C00014[e] <=>			-1000	1000
Exchange reaction	Ex006	L-Glutamate[e] <=>	C00025[e] <=>			-1000	1000
Exchange reaction	Ex007	D-Glucose[e] <=>	C00031[e] <=>			-1000	0
Exchange reaction	Ex008	Acetate[e] <=>	C00033[e] <=>			0	1000
Exchange reaction	Ex009	Manganese[e] <=>	C00034[e] <=>			-1000	1000
Exchange reaction	Ex010	Glycine[e] <=>	C00037[e] <=>			-1000	1000
Exchange reaction	Ex011	Zinc cation[e] <=>	C00038[e] <=>			-1000	1000
Exchange reaction	Ex012	Succinate[e] <=>	C00042[e] <=>			-1000	1000
Exchange reaction	Ex013	L-Lysine[e] <=>	C00047[e] <=>			-1000	1000
Exchange reaction	Ex014	Formate[e] <=>	C00058[e] <=>			0	1000
Exchange reaction	Ex015	Sulfate[e] <=>	C00059[e] <=>			-1000	0
Exchange reaction	Ex016	L-Arginine[e] <=>	C00062[e] <=>			-1000	1000
Exchange reaction	Ex017	L-Glutamine[e] <=>	C00064[e] <=>			-1000	1000
Exchange reaction	Ex018	L-Serine[e] <=>	C00065[e] <=>			-1000	1000
Exchange reaction	Ex019	Copper[e] <=>	C00070[e] <=>			-1000	1000
Exchange reaction	Ex020	Ascorbate[e] <=>	C00072[e] <=>			-1000	1000
Exchange reaction	Ex021	L-Methionine[e] <=>	C00073[e] <=>			-1000	1000
Exchange reaction	Ex022	Calcium cation[e] <=>	C00076[e] <=>			-1000	1000
Exchange reaction	Ex023	L-Tryptophan[e] <=>	C00078[e] <=>			-1000	1000
Exchange reaction	Ex024	H+[e] <=>	C00080[e] <=>			-1000	1000
Exchange reaction	Ex025	Urea[e] <=>	C00086[e] <=>			-1000	1000
Exchange reaction	Ex026	Nitrite[e] <=>	C00088[e] <=>			-1000	0
Exchange reaction	Ex027	Sucrose[e] <=>	C00089[e] <=>			-1000	0
Exchange reaction	Ex028	D-Fructose[e] <=>	C00095[e] <=>			-1000	0
Exchange reaction	Ex029	L-Cysteine[e] <=>	C00097[e] <=>			-1000	1000
Exchange reaction	Ex030	Glycerol[e] <=>	C00116[e] <=>			-1000	1000
Exchange reaction	Ex031	Biotin[e] <=>	C00120[e] <=>			-1000	0
Exchange reaction	Ex032	D-Ribose[e] <=>	C00121[e] <=>			-1000	0
Exchange reaction	Ex033	L-Leucine[e] <=>	C00123[e] <=>			-1000	1000
Exchange reaction	Ex034	D-Galactose[e] <=>	C00124[e] <=>			-1000	0
Exchange reaction	Ex035	Methanol[e] <=>	C00132[e] <=>			-1000	1000
Exchange reaction	Ex036	D-Alanine[e] <=>	C00133[e] <=>			-1000	1000
Exchange reaction	Ex037	Putrescine[e] <=>	C00134[e] <=>			-1000	1000
Exchange reaction	Ex038	L-Proline[e] <=>	C00148[e] <=>			-1000	1000
Exchange reaction	Ex039	D-Mannose[e] <=>	C00159[e] <=>			-1000	0
Exchange reaction	Ex040	Pectin[e] <=>	C00714[e] <=>			-1000	0
Exchange reaction	Ex041	Cobalt ion[e] <=>	C00175[e] <=>			-1000	1000
Exchange reaction	Ex042	L-Valine[e] <=>	C00183[e] <=>			-1000	1000
Exchange reaction	Ex043	(S)-Lactate[e] <=>	C00186[e] <=>			-1000	1000
Exchange reaction	Ex044	Acetone[e] <=>	C00207[e] <=>			-1000	1000
Exchange reaction	Ex045	Maltose[e] <=>	C00208[e] <=>			-1000	0
Exchange reaction	Ex046	Potassium cation[e] <=>	C00238[e] <=>			-1000	1000
Exchange reaction	Ex047	Lactose[e] <=>	C00243[e] <=>			-1000	0
Exchange reaction	Ex048	Butanoic acid[e] <=>	C00246[e] <=>			0	1000
Exchange reaction	Ex049	L-Arabinose[e] <=>	C00259[e] <=>			-1000	0
Exchange reaction	Ex050	Hydrogen[e] <=>	C00282[e] <=>			-1000	1000
Exchange reaction	Ex051	Nickel[e] <=>	C00291[e] <=>			-1000	1000
Exchange reaction	Ex052	Magnesium cation[e] <=>	C00305[e] <=>			-1000	1000
Exchange reaction	Ex053	D-Glucosamine[e] <=>	C00329[e] <=>			-1000	0
Exchange reaction	Ex054	Mannitol[e] <=>	C00392[e] <=>			-1000	0
Exchange reaction	Ex055	L-Isoleucine[e] <=>	C00407[e] <=>			-1000	1000
Exchange reaction	Ex056	Ethanol[e] <=>	C00469[e] <=>			0	1000
Exchange reaction	Ex057	4-Aminobenzoate[e] <=>	C00568[e] <=>			-1000	0
Exchange reaction	Ex058	Cl-[e] <=>	C00698[e] <=>			-1000	1000
Exchange reaction	Ex059	D-Sorbitol[e] <=>	C00794[e] <=>			-1000	0
Exchange reaction	Ex060	alpha,alpha-Trehalose[e] <=>	C01083[e] <=>			-1000	0
Exchange reaction	Ex061	Sodium cation[e] <=>	C01330[e] <=>			-1000	1000
Exchange reaction	Ex062	Salicin[e] <=>	C01451[e] <=>			-1000	0
Exchange reaction	Ex063	Galactitol[e] <=>	C01697[e] <=>			-1000	0
Exchange reaction	Ex064	Propane-1,3-diol[e] <=>	C02457[e] <=>			-1000	1000
Exchange reaction	Ex065	1-Butanol[e] <=>	C06142[e] <=>			-1000	1000
Exchange reaction	Ex066	Molybdate[e] <=>	C06232[e] <=>			-1000	1000
Exchange reaction	Ex067	Fe2+[e] <=>	C14818[e] <=>			-1000	1000
Exchange reaction	Ex068	D-Xylose[e] <=>	C00181[e] <=>			-1000	0
Exchange reaction	Ex069	6-Deoxy-L-galactose[e] <=>	C01019[e] <=>			-1000	0
Exchange reaction	Ex070	N-Acetylmuramate[e] <=>	C02713[e] <=>			-1000	0
Exchange reaction	Ex071	D-Galactosamine[e] <=>	C02262[e] <=>			-1000	0
Exchange reaction	Ex072	N-Acetyl-D-galactosamine[e] <=>	C01132[e] <=>			-1000	0
Exchange reaction	Ex073	N-Acetyl-D-glucosamine[e] <=>	C00140[e] <=>			-1000	0
Exchange reaction	Ex074	Arbutin[e] <=>	C06186[e] <=>			-1000	0
Exchange reaction	Ex075	L-Sorbose[e] <=>	C00247[e] <=>			-1000	0
Exchange reaction	Ex076	Cellobiose[e] <=>	C00185[e] <=>			-1000	0
Exchange reaction	Ex077	Raffinose[e] <=>	C00492[e] <=>			-1000	0
Exchange reaction	ExBiomass	5.4174 Biomass[e] <=>	5.4174 Biomass[e] <=>			0	1000
Carbon and Energy production	R00004	Diphosphate + H2O <=> 2 Orthophosphate + 2 H+	C00013 + C00001 <=> 2 C00009 + 2 C00080	3.6.1.1	CBU1667 , CBU4499	0	1000	R00004	rxn00001
Metabolism of cofactors and vitamins	R00006	2-Acetolactate + CO2 <=> 2 Pyruvate + H+	C00900 + C00011 <=> 2 C00022 + C00080	2.2.1.6	CBU3289 , CBU3351 , CBU4218 , CBU4279	-1000	0	R00006	rxn00003
Metabolism of cofactors and vitamins	R00013	2 Glyoxylate + H+ <=> 2-Hydroxy-3-oxopropanoate + CO2	2 C00048 + C00080 <=> C01146 + C00011		GAPFILL	0	1000	R00013	rxn00010
Carbon and Energy production	R00019	2 Reduced ferredoxin + 2 H+ <=> Hydrogen + 2 Oxidized ferredoxin	2 C00138 + 2 C00080 <=> C00282 + 2 C00139	1.12.7.2	CBU1977 , CBU4203 , CBU4311 , CBU4601 , CBU5024	0	1000	R00019	rxn05759
Carbohydrate metabolism	R00026	Cellobiose + H2O <=> 2 beta-D-Glucose	C00185 + C00001 <=> 2 C00221	3.2.1.21	CBU1294 , CBU1301 , CBU1744 , CBU3029 , CBU3411 , CBU3857	0	1000	R00026	rxn00020
Carbohydrate metabolism	R00028	Maltose + H2O <=> 2 alpha-D-Glucose	C00208 + C00001 <=> 2 C00267	3.2.1.20	CBU3903 , CBU4083 , CBU4907 , CBU4912	0	1000	R00028	rxn00022
Metabolism of cofactors and vitamins	R00066	2 6,7-Dimethyl-8-(D-ribityl)lumazine <=> Riboflavin + 5-Amino-6-(1-D-ribitylamino)uracil	2 C04332 <=> C00255 + C04732	2.5.1.9	CBU1129 , CBU1401	0	1000	R00066	rxn00048
Carbon and Energy production	R00093	2 L-Glutamate + NAD+ <=> L-Glutamine + 2-Oxoglutarate + NADH + H+	2 C00025 + C00003 <=> C00064 + C00026 + C00004 + C00080	1.4.1.14	CBU2962 , CBU2246	-1000	0	R00093	rxn00069
Metabolism of cofactors and vitamins	R00103	NAD+ + H2O <=> AMP + Nicotinamide D-ribonucleotide	C00003 + C00001 <=> C00020 + C00455		GAPFILL	0	1000	R00103	rxn00076
Metabolism of cofactors and vitamins	R00104	ATP + NAD+ <=> ADP + NADP+	C00002 + C00003 <=> C00008 + C00006	2.7.1.23	CBU1949 , CBU1950	0	1000	R00104	rxn00077
Carbon and Energy production	R00114	2 L-Glutamate + NADP+ <=> L-Glutamine + 2-Oxoglutarate + NADPH + H+	2 C00025 + C00006 <=> C00064 + C00026 + C00005 + C00080	1.4.1.13	CBU1113 , CBU1594 , CBU1771 , CBU2170 , CBU2229 , CBU2246 , CBU2314 , CBU2661	-1000	0	R00114	rxn00085
Nucleotide metabolism	R00127	ATP + AMP <=> 2 ADP	C00002 + C00020 <=> 2 C00008	2.7.4.3	CBU4251	0	1000	R00127	rxn00097
Metabolism of cofactors and vitamins	R00130	ATP + Dephospho-CoA <=> ADP + CoA	C00002 + C00882 <=> C00008 + C00010	2.7.1.24	CBU2225	0	1000	R00130	rxn00100
Nucleotide metabolism	R00131	Urea + H2O + 2 H+ <=> CO2 + 2 Ammonia	C00086 + C00001 + 2 C00080 <=> C00011 + 2 C00014	3.5.1.5	CBU3337 , CBU3363 , CBU3377 , CBU3661	0	1000	R00131	rxn00101
Metabolism of cofactors and vitamins	R00137	ATP + Nicotinamide D-ribonucleotide <=> Diphosphate + NAD+	C00002 + C00455 <=> C00013 + C00003	2.7.7.18	CBU4652	-1000	1000	R00137	rxn00105
Carbon and Energy production	R00143	Ammonia + NAD+ + H2O <=> Hydroxylamine + NADH + 2 H+	C00014 + C00003 + C00001 <=> C00192 + C00004 + 2 C00080	1.7.99.1	CBU1649 , CBU2931	-1000	1000	R00143	rxn00109
Nucleotide metabolism	R00156	ATP + UDP <=> ADP + UTP	C00002 + C00015 <=> C00008 + C00075	2.7.4.6	CBU2275	-1000	1000	R00156	rxn00117
Nucleotide metabolism	R00158	ATP + UMP <=> ADP + UDP	C00002 + C00105 <=> C00008 + C00015	2.7.4.22	CBU1109 , CBU1173	-1000	1000	R00158	rxn00119
Metabolism of cofactors and vitamins	R00161	ATP + FMN <=> Diphosphate + FAD	C00002 + C00061 <=> C00013 + C00016	2.7.7.2	CBU1134 , CBU1198	0	1000	R00161	rxn00122
Metabolism of cofactors and vitamins	R00174	ATP + Pyridoxal <=> ADP + Pyridoxal phosphate	C00002 + C00250 <=> C00008 + C00018	2.7.1.35	CBU3266 , CBU3349	0	1000	R00174	rxn00124
Amino acid and other amino acids metabolism	R00177	Orthophosphate + Diphosphate + S-Adenosyl-L-methionine <=> ATP + L-Methionine + H2O	C00009 + C00013 + C00019 <=> C00002 + C00073 + C00001	2.5.1.6	CBU2849 , CBU3160	-1000	0	R00177	rxn00126
Amino acid and other amino acids metabolism	R00178	S-Adenosyl-L-methionine + H+ <=> S-Adenosylmethioninamine + CO2	C00019 + C00080 <=> C01137 + C00011	4.1.1.50	CBU1258	-1000	1000	R00178	rxn00127
Nucleotide metabolism	R00183	AMP + H2O <=> Adenosine + Orthophosphate + H+	C00020 + C00001 <=> C00212 + C00009 + C00080	3.1.3.5	CBU4047	0	1000	R00183	rxn00132
Metabolism of cofactors and vitamins	R00188	Adenosine 3',5'-bisphosphate + H2O <=> AMP + Orthophosphate + H+	C00054 + C00001 <=> C00020 + C00009 + C00080		GAPFILL	0	1000	R00188	rxn00137
Metabolism of cofactors and vitamins	R00189	ATP + Deamino-NAD+ + Ammonia <=> AMP + Diphosphate + NAD+	C00002 + C00857 + C00014 <=> C00020 + C00013 + C00003	6.3.5.1	CBU4863	0	1000	R00189	rxn00138
Nucleotide metabolism	R00190	AMP + Diphosphate <=> Adenine + 5-Phospho-alpha-D-ribose 1-diphosphate	C00020 + C00013 <=> C00147 + C00119	2.4.2.7	CBU2890 , CBU2992	-1000	1000	R00190	rxn00139
Amino acid and other amino acids metabolism	R00192	S-Adenosyl-L-homocysteine + H2O <=> Adenosine + L-Homocysteine	C00021 + C00001 <=> C00212 + C00155	3.3.1.1	CBU2513	0	1000	R00192	rxn00141
Amino acid and other amino acids metabolism	R00194	S-Adenosyl-L-homocysteine + H2O <=> S-Ribosyl-L-homocysteine + Adenine	C00021 + C00001 <=> C03539 + C00147	3.2.2.9	CBU1549 , CBU1611	0	1000	R00194	rxn00143
Carbon and Energy production	R00200	ATP + Pyruvate <=> ADP + Phosphoenolpyruvate	C00002 + C00022 <=> C00008 + C00074	2.7.1.40	CBU3142 , CBU3862 , CBU3876 , CBU4819	-1000	0	R00200	rxn00148
Carbon and Energy production	R00206	ATP + Pyruvate + Orthophosphate + H+ <=> AMP + Phosphoenolpyruvate + Diphosphate	C00002 + C00022 + C00009 + C00080 <=> C00020 + C00074 + C00013	2.7.9.1	CBU4966 , CBU4970	0	1000	R00206	rxn00151
Carbohydrate metabolism	R00212	Acetyl-CoA + Formate <=> CoA + Pyruvate	C00024 + C00058 <=> C00010 + C00022	2.3.1.54	CBU1989 , CBU2323 , CBU3673 , CBU4746	-1000	0	R00212	rxn00157
Carbon and Energy production	R00214	(S)-Malate + NAD+ <=> Pyruvate + CO2 + NADH	C00149 + C00003 <=> C00022 + C00011 + C00004	1.1.1.39	CBU1358	0	1000	R00214	rxn00159
Carbon and Energy production	R00220	L-Serine <=> Pyruvate + Ammonia	C00065 <=> C00022 + C00014	4.3.1.17 / 4.3.1.19	CBU3317 , CBU3435 / CBU3439 , CBU3447 , CBU3592	0	1000	R00220	rxn00165
Carbohydrate metabolism	R00226	(S)-2-Acetolactate + CO2 <=> 2 Pyruvate + H+	C06010 + C00011 <=> 2 C00022 + C00080	2.2.1.6	CBU3289 , CBU3351 , CBU4218 , CBU4279	-1000	0	R00226	rxn00003
Carbohydrate metabolism	R00228	Acetaldehyde + CoA + NAD+ <=> Acetyl-CoA + NADH + H+	C00084 + C00010 + C00003 <=> C00024 + C00004 + C00080	1.2.1.10	CBU1556 , CBU1566 , CBU1595 , CBU1615	-1000	1000	R00228	rxn00171
Carbon and Energy production	R00230	Acetyl-CoA + Orthophosphate + H+ <=> CoA + Acetyl phosphate	C00024 + C00009 + C00080 <=> C00010 + C00227		GAPFILL	-1000	1000	R00230	rxn00173
Carbon and Energy production	R00238	2 Acetyl-CoA <=> CoA + Acetoacetyl-CoA	2 C00024 <=> C00010 + C00332	2.3.1.9	CBU1408 , CBU1436	-1000	1000	R00238	rxn00178
Amino acid and other amino acids metabolism	R00239	ATP + L-Glutamate + H+ <=> ADP + L-Glutamyl 5-phosphate	C00002 + C00025 + C00080 <=> C00008 + C03287	2.7.2.11	CBU1109 , CBU1796 , CBU3382	0	1000	R00239	rxn00179
Carbon and Energy production	R00248	L-Glutamate + NADP+ + H2O <=> 2-Oxoglutarate + Ammonia + NADPH + H+	C00025 + C00006 + C00001 <=> C00026 + C00014 + C00005 + C00080	1.4.1.13	CBU1113 , CBU1594 , CBU1771 , CBU2170 , CBU2229 , CBU2246 , CBU2314 , CBU2661	-1000	1000	R00248	rxn00184
Carbon and Energy production	R00253	ATP + L-Glutamate + Ammonia <=> ADP + Orthophosphate + L-Glutamine + H+	C00002 + C00025 + C00014 <=> C00008 + C00009 + C00064 + C00080	6.3.1.2	CBU2203 , CBU2313 , CBU3209 , CBU3826	0	1000	R00253	rxn00187
Amino acid and other amino acids metabolism	R00256	L-Glutamine + H2O <=> L-Glutamate + Ammonia	C00064 + C00001 <=> C00025 + C00014	1.4.1.13 / 6.3.4.2 / 6.3.5.2 / 6.3.5.4 / 6.3.5.5	CBU1113 , CBU1594 , CBU1771 , CBU2170 , CBU2229 , CBU2246 , CBU2314 , CBU2661 / CBU1442 / CBU4137 , CBU4470 / CBU3440 , CBU3448 , CBU4684 , CBU5006 / CBU1025 , CBU1100	0	1000	R00256	rxn00189
Metabolism of cofactors and vitamins	R00257	ATP + Deamino-NAD+ + L-Glutamine + H2O <=> AMP + Diphosphate + NAD+ + L-Glutamate	C00002 + C00857 + C00064 + C00001 <=> C00020 + C00013 + C00003 + C00025	6.3.5.1	CBU4863	0	1000	R00257	rxn00190
Amino acid and other amino acids metabolism	R00259	Acetyl-CoA + L-Glutamate <=> CoA + N-Acetyl-L-glutamate + H+	C00024 + C00025 <=> C00010 + C00624 + C00080	2.3.1.1	CBU3444	0	1000	R00259	rxn00192
Amino acid and other amino acids metabolism	R00260	L-Glutamate <=> D-Glutamate	C00025 <=> C00217	5.1.1.3	CBU2968	-1000	1000	R00260	rxn00193
Carbon and Energy production	R00267	Isocitrate + NADP+ <=> 2-Oxoglutarate + CO2 + NADPH	C00311 + C00006 <=> C00026 + C00011 + C00005	1.1.1.42	CBU2204 , CBU2208	0	1000	R00267	rxn00198
Carbohydrate metabolism	R00271	Acetyl-CoA + H2O + 2-Oxoglutarate <=> (R)-2-Hydroxybutane-1,2,4-tricarboxylate + CoA + H+	C00024 + C00001 + C00026 <=> C01251 + C00010 + C00080	2.3.3.14	CBU2835	0	1000	R00271	rxn00202
Carbohydrate metabolism	R00286	UDP-glucose + H2O + 2 NAD+ <=> UDP-glucuronate + 2 NADH + 3 H+	C00029 + C00001 + 2 C00003 <=> C00167 + 2 C00004 + 3 C00080	1.1.1.22	CBU3126 , CBU3416	-1000	1000	R00286	rxn00211
Carbohydrate metabolism	R00289	UTP + D-Glucose 1-phosphate <=> Diphosphate + UDP-glucose	C00075 + C00103 <=> C00013 + C00029	2.7.7.9	CBU1219 , CBU2147	0	1000	R00289	rxn00213
Carbohydrate metabolism	R00291	UDP-glucose <=> UDP-alpha-D-galactose	C00029 <=> C00052	5.1.3.2	CBU1818 , CBU3381 , CBU4955	-1000	1000	R00291	rxn00214
Carbohydrate metabolism	R00292	UDP-glucose + H2O <=> UDP + Amylose	C00029 + C00001 <=> C00015 + C00718	2.4.1.1	CBU4180 , CBU4793 , CBU4801	0	1000	R00292	rxn10383
Carbohydrate metabolism	R00299	ATP + D-Glucose <=> ADP + D-Glucose 6-phosphate	C00002 + C00031 <=> C00008 + C00092	2.7.1.2	CBU1260 , CBU2226	0	1000	R00299	rxn00216
Carbohydrate metabolism	R00306	Cellobiose + H2O <=> 2 D-Glucose	C00185 + C00001 <=> 2 C00031	3.2.1.21	CBU1294 , CBU1301 , CBU1744 , CBU3029 , CBU3411 , CBU3857	0	1000	R00306	rxn00222
Carbon and Energy production	R00315	ATP + Acetate + H+ <=> ADP + Acetyl phosphate	C00002 + C00033 + C00080 <=> C00008 + C00227	2.7.2.1	CBU1118	-1000	1000	R00315	rxn00225
Carbohydrate metabolism	R00317	Acetyl phosphate + H2O <=> Acetate + Orthophosphate + 2 H+	C00227 + C00001 <=> C00033 + C00009 + 2 C00080	3.6.1.7	CBU2163	0	1000	R00317	rxn00227
Nucleotide metabolism	R00330	ATP + GDP <=> ADP + GTP	C00002 + C00035 <=> C00008 + C00044	2.7.4.6	CBU2275	0	1000	R00330	rxn00237
Nucleotide metabolism	R00332	ATP + GMP <=> ADP + GDP	C00002 + C00144 <=> C00008 + C00035	2.7.4.8	CBU1252	-1000	1000	R00332	rxn00239
Carbon and Energy production	R00344	ATP + Pyruvate + HCO3- <=> ADP + Orthophosphate + Oxaloacetate + H+	C00002 + C00022 + C00288 <=> C00008 + C00009 + C00036 + C00080	6.4.1.1	CBU4568	0	1000	R00344	rxn00250
Carbon and Energy production	R00351	Citrate + CoA + H+ <=> Acetyl-CoA + H2O + Oxaloacetate	C00158 + C00010 + C00080 <=> C00024 + C00001 + C00036		GAPFILL	-1000	0	R00351	rxn00256
Carbon and Energy production	R00355	L-Aspartate + 2-Oxoglutarate <=> Oxaloacetate + L-Glutamate	C00049 + C00026 <=> C00036 + C00025	2.6.1.1	CBU1479 , CBU1518 , CBU2069 , CBU2176 , CBU2235 , CBU2606 , CBU3107 , CBU3197 , CBU3206 , CBU4598 , CBU4745 , CBU4777	-1000	1000	R00355	rxn00260
Amino acid and other amino acids metabolism	R00357	L-Aspartate + H2O + Oxygen <=> Oxaloacetate + Ammonia + Hydrogen peroxide	C00049 + C00001 + C00007 <=> C00036 + C00014 + C00027	1.4.3.16	CBU2778	0	1000	R00357	rxn00262
Lipid metabolism	R00390	ATP + Long-chain carboxylate + CoA <=> AMP + Diphosphate + Acyl-CoA	C00002 + C00347 + C00010 <=> C00020 + C00013 + C00040	6.2.1.3	CBU4531 , CBU4811	0	1000	R00390	rxn05829
Amino acid and other amino acids metabolism	R00397	L-Aspartate + H+ <=> L-Alanine + CO2	C00049 + C00080 <=> C00041 + C00011		GAPFILL	0	1000	R00397	rxn00279
Amino acid and other amino acids metabolism	R00401	L-Alanine <=> D-Alanine	C00041 <=> C00133	5.1.1.1	CBU2672 , CBU3198	-1000	1000	R00401	rxn00283
Carbohydrate metabolism	R00414	UDP-N-acetyl-alpha-D-glucosamine + H2O <=> N-Acetyl-D-mannosamine + UDP	C00043 + C00001 <=> C00645 + C00015	5.1.3.14	CBU1488 , CBU3060 , CBU4395	0	1000	R00414	rxn00292
Carbohydrate metabolism	R00416	UTP + N-Acetyl-alpha-D-glucosamine 1-phosphate <=> Diphosphate + UDP-N-acetyl-alpha-D-glucosamine	C00075 + C04501 <=> C00013 + C00043	2.7.7.23	CBU2867	0	1000	R00416	rxn00293
Carbohydrate metabolism	R00418	UDP-N-acetyl-alpha-D-glucosamine <=> UDP-N-acetyl-D-galactosamine	C00043 <=> C00203	5.1.3.2	CBU1818 , CBU3381 , CBU4955	0	1000	R00418	rxn00295
Carbohydrate metabolism	R00420	UDP-N-acetyl-alpha-D-glucosamine <=> UDP-N-acetyl-D-mannosamine	C00043 <=> C01170	5.1.3.14	CBU1488 , CBU3060 , CBU4395	-1000	1000	R00420	rxn00297
Carbohydrate metabolism	R00421	UDP-N-acetyl-alpha-D-glucosamine + 2 NAD+ + H2O <=> UDP-N-acetyl-2-amino-2-deoxy-D-glucuronate + 2 NADH + 3 H+	C00043 + 2 C00003 + C00001 <=> C04573 + 2 C00004 + 3 C00080	1.1.1.136	CBU3126	0	1000	R00421	rxn00298
Metabolism of cofactors and vitamins	R00425	GTP + 3 H2O <=> Formate + 2,5-Diamino-6-(5-phospho-D-ribosylamino)pyrimidin-4(3H)-one + Diphosphate + H+	C00044 + 3 C00001 <=> C00058 + C01304 + C00013 + C00080	3.5.4.25	CBU1131 , CBU1393	0	1000	R00425	rxn00300
Nucleotide metabolism	R00426	GTP + H2O <=> GMP + Diphosphate	C00044 + C00001 <=> C00144 + C00013	3.6.1.19	CBU4193	0	1000	R00426	rxn00301
Metabolism of cofactors and vitamins	R00428	GTP + H2O <=> Formamidopyrimidine nucleoside triphosphate	C00044 + C00001 <=> C05922	3.5.4.16	CBU1988	0	1000	R00428	rxn00302
Nucleotide metabolism	R00430	GTP + Pyruvate <=> GDP + Phosphoenolpyruvate	C00044 + C00022 <=> C00035 + C00074	2.7.1.40	CBU3142 , CBU3862 , CBU3876 , CBU4819	-1000	0	R00430	rxn00304
Amino acid and other amino acids metabolism	R00451	meso-2,6-Diaminoheptanedioate + H+ <=> L-Lysine + CO2	C00680 + C00080 <=> C00047 + C00011	4.1.1.20	CBU4662	0	1000	R00451	rxn00313
Carbon and Energy production	R00475	Glycolate + Oxygen <=> Glyoxylate + Hydrogen peroxide	C00160 + C00007 <=> C00048 + C00027	1.1.3.15	CBU1464	0	1000	R00475	rxn00333
Amino acid and other amino acids metabolism	R00480	ATP + L-Aspartate + H+ <=> ADP + 4-Phospho-L-aspartate	C00002 + C00049 + C00080 <=> C00008 + C03082	1.1.1.3 / 2.7.2.4	CBU3426 / CBU1384 , CBU2266	0	1000	R00480	rxn00337
Metabolism of cofactors and vitamins	R00481	L-Aspartate + Oxygen <=> Iminoaspartate + Hydrogen peroxide + H+	C00049 + C00007 <=> C05840 + C00027 + C00080	1.4.3.16	CBU2778	0	1000	R00481	rxn00338
Amino acid and other amino acids metabolism	R00483	ATP + L-Aspartate + Ammonia <=> AMP + Diphosphate + L-Asparagine	C00002 + C00049 + C00014 <=> C00020 + C00013 + C00152	6.3.1.1	CBU3956 , CBU3981	0	1000	R00483	rxn00340
Amino acid and other amino acids metabolism	R00485	L-Asparagine + H2O <=> L-Aspartate + Ammonia	C00152 + C00001 <=> C00049 + C00014	3.5.1.1	CBU1199 , CBU1254 , CBU1551 , CBU1586	0	1000	R00485	rxn00342
Amino acid and other amino acids metabolism	R00489	L-Aspartate + H+ <=> beta-Alanine + CO2	C00049 + C00080 <=> C00099 + C00011	4.1.1.11	CBU2424	0	1000	R00489	rxn00346
Amino acid and other amino acids metabolism	R00490	L-Aspartate <=> Fumarate + Ammonia	C00049 <=> C00122 + C00014	4.3.1.1	CBU4737	0	1000	R00490	rxn00347
Amino acid and other amino acids metabolism	R00491	L-Aspartate <=> D-Aspartate	C00049 <=> C00402		GAPFILL	-1000	1000	R00491	rxn00348
Carbohydrate metabolism	R00502	UTP + alpha-D-Galactose 1-phosphate <=> Diphosphate + UDP-alpha-D-galactose	C00075 + C00446 <=> C00013 + C00052	2.7.7.10	CBU3380 , CBU3226	0	1000	R00502	rxn00355
Carbon and Energy production	R00509	ATP + Adenylyl sulfate <=> ADP + 3'-Phosphoadenylyl sulfate	C00002 + C00224 <=> C00008 + C00053	2.7.1.25	CBU3534	0	1000	R00509	rxn00361
Nucleotide metabolism	R00511	CMP + H2O <=> Cytidine + Orthophosphate + H+	C00055 + C00001 <=> C00475 + C00009 + C00080	3.1.3.5	CBU4047	0	1000	R00511	rxn00363
Nucleotide metabolism	R00512	ATP + CMP <=> ADP + CDP	C00002 + C00055 <=> C00008 + C00112	6.3.2.1	CBU2626	-1000	1000	R00512	rxn00364
Nucleotide metabolism	R00513	ATP + Cytidine <=> ADP + CMP	C00002 + C00475 <=> C00008 + C00055	2.7.1.48	CBU3329 , CBU3432 , CBU3828	0	1000	R00513	rxn00365
Nucleotide metabolism	R00516	UTP + Cytidine <=> UDP + CMP	C00075 + C00475 <=> C00015 + C00055	2.7.1.48	CBU3329 , CBU3432 , CBU3828	0	1000	R00516	rxn00368
Nucleotide metabolism	R00517	GTP + Cytidine <=> GDP + CMP	C00044 + C00475 <=> C00035 + C00055	2.7.1.48	CBU3329 , CBU3432 , CBU3828	0	1000	R00517	rxn00369
Carbon and Energy production	R00519	Formate + NAD+ <=> CO2 + NADH	C00058 + C00003 <=> C00011 + C00004		GAPFILL	0	1000	R00519	rxn00371
Carbon and Energy production	R00529	ATP + Sulfate + H+ <=> Diphosphate + Adenylyl sulfate	C00002 + C00059 + C00080 <=> C00013 + C00224	2.7.7.4	CBU3515 , CBU3534 , CBU3938	0	1000	R00529	rxn00379
Metabolism of cofactors and vitamins	R00548	FMN + H2O <=> Riboflavin + Orthophosphate + H+	C00061 + C00001 <=> C00255 + C00009 + C00080	3.1.3.2	CBU4472	-1000	1000	R00548	rxn00391
Metabolism of cofactors and vitamins	R00549	ATP + Riboflavin <=> ADP + FMN	C00002 + C00255 <=> C00008 + C00061	2.7.1.26	CBU1134 , CBU1198	0	1000	R00549	rxn00392
Amino acid and other amino acids metabolism	R00551	L-Arginine + H2O <=> L-Ornithine + Urea	C00062 + C00001 <=> C00077 + C00086	3.5.3.1	CBU2816	0	1000	R00551	rxn00394
Amino acid and other amino acids metabolism	R00566	L-Arginine + H+ <=> Agmatine + CO2	C00062 + C00080 <=> C00179 + C00011	4.1.1.19	CBU2747 , CBU3942	0	1000	R00566	rxn00405
Nucleotide metabolism	R00568	CTP + H2O + H+ <=> UTP + Ammonia	C00063 + C00001 + C00080 <=> C00075 + C00014	3.5.4.13	CBU2136 , CBU2148	0	1000	R00568	rxn00407
Nucleotide metabolism	R00570	ATP + CDP <=> ADP + CTP	C00002 + C00112 <=> C00008 + C00063	2.7.4.6	CBU2275	-1000	1000	R00570	rxn00409
Nucleotide metabolism	R00571	ATP + UTP + Ammonia <=> ADP + Orthophosphate + CTP + 2 H+	C00002 + C00075 + C00014 <=> C00008 + C00009 + C00063 + 2 C00080	6.3.4.2	CBU1442	0	1000	R00571	rxn00410
Nucleotide metabolism	R00573	ATP + UTP + L-Glutamine + H2O <=> ADP + Orthophosphate + CTP + L-Glutamate + 2 H+	C00002 + C00075 + C00064 + C00001 <=> C00008 + C00009 + C00063 + C00025 + 2 C00080	6.3.4.2	CBU1442	0	1000	R00573	rxn00412
Nucleotide metabolism	R00575	2 ATP + L-Glutamine + HCO3- + H2O <=> 2 ADP + Orthophosphate + L-Glutamate + Carbamoyl phosphate + H+	2 C00002 + C00064 + C00288 + C00001 <=> 2 C00008 + C00009 + C00025 + C00169 + C00080	6.3.5.5	CBU1025 , CBU1100	0	1000	R00575	rxn00414
Amino acid and other amino acids metabolism	R00578	ATP + L-Aspartate + L-Glutamine + H2O <=> AMP + Diphosphate + L-Asparagine + L-Glutamate	C00002 + C00049 + C00064 + C00001 <=> C00020 + C00013 + C00152 + C00025	6.3.5.4	CBU3440 , CBU3448 , CBU4684 , CBU5006	0	1000	R00578	rxn00416
Carbon and Energy production	R00582	O-Phospho-L-serine + H2O <=> L-Serine + Orthophosphate + H+	C01005 + C00001 <=> C00065 + C00009 + C00080	2.7.1.39	CBU4028	0	1000	R00582	rxn00420
Carbon and Energy production	R00586	L-Serine + Acetyl-CoA <=> O-Acetyl-L-serine + CoA	C00065 + C00024 <=> C00979 + C00010		GAPFILL	-1000	1000	R00586	rxn00423
Carbon and Energy production	R00588	L-Serine + Glyoxylate <=> Hydroxypyruvate + Glycine	C00065 + C00048 <=> C00168 + C00037		GAPFILL	-1000	1000	R00588	rxn00424
Amino acid and other amino acids metabolism	R00590	L-Serine <=> Dehydroalanine + H2O	C00065 <=> C02218 + C00001	4.3.1.17	CBU3317 , CBU3435	0	1000	R00590	rxn00426
Carbon and Energy production	R00605	Methanol + NAD+ <=> Formaldehyde + NADH + H+	C00132 + C00003 <=> C00067 + C00004 + C00080	1.1.1.244	CBU1558	0	1000	R00605	rxn00430
Metabolism of cofactors and vitamins	R00615	Thiamin diphosphate + H2O <=> Thiamin monophosphate + Orthophosphate + H+	C00068 + C00001 <=> C01081 + C00009 + C00080	3.6.1.15	CBU4194	0	1000	R00615	rxn00436
Metabolism of cofactors and vitamins	R00617	ATP + Thiamin monophosphate <=> ADP + Thiamin diphosphate	C00002 + C01081 <=> C00008 + C00068	2.7.4.16	CBU4183	0	1000	R00617	rxn00438
Amino acid and other amino acids metabolism	R00650	S-Adenosyl-L-methionine + L-Homocysteine <=> S-Adenosyl-L-homocysteine + L-Methionine + H+	C00019 + C00155 <=> C00021 + C00073 + C00080	2.1.1.10	CBU3260 , CBU4290 , CBU2641 , CBU1784	0	1000	R00650	rxn00452
Carbon and Energy production	R00658	2-Phospho-D-glycerate <=> Phosphoenolpyruvate + H2O	C00631 <=> C00074 + C00001	4.2.1.11	CBU1728 , CBU3224 , CBU3249	-1000	1000	R00658	rxn00459
Glycan, Terpenoids and Polyketides biosynthesis	R00660	Phosphoenolpyruvate + UDP-N-acetyl-alpha-D-glucosamine <=> UDP-N-acetyl-3-(1-carboxyvinyl)-D-glucosamine + Orthophosphate + H+	C00074 + C00043 <=> C04631 + C00009 + C00080	2.5.1.7	CBU1315 , CBU1399 , CBU1513	0	1000	R00660	rxn00461
Amino acid and other amino acids metabolism	R00661	Phosphoenolpyruvate <=> 3-Phosphonopyruvate + H+	C00074 <=> C02798 + C00080	5.4.2.9	CBU1811	-1000	1000	R00661	rxn00462
Nucleotide metabolism	R00662	UTP + H2O <=> UMP + Diphosphate	C00075 + C00001 <=> C00105 + C00013	3.6.1.19	CBU4193	0	1000	R00662	rxn00463
Amino acid and other amino acids metabolism	R00669	N-Acetylornithine + H2O <=> Acetate + L-Ornithine	C00437 + C00001 <=> C00033 + C00077	3.5.1.16	CBU4092	0	1000	R00669	rxn00469
Amino acid and other amino acids metabolism	R00674	L-Serine + Indole <=> L-Tryptophan + H2O	C00065 + C00463 <=> C00078 + C00001	4.2.1.20	CBU1060 , CBU4400 , CBU4410	0	1000	R00674	rxn00474
Amino acid and other amino acids metabolism	R00691	L-Arogenate + H+ <=> L-Phenylalanine + H2O + CO2	C00826 + C00080 <=> C00079 + C00001 + C00011	4.2.1.51	CBU2154	0	1000	R00691	rxn00490
Amino acid and other amino acids metabolism	R00694	L-Phenylalanine + 2-Oxoglutarate <=> Phenylpyruvate + L-Glutamate	C00079 + C00026 <=> C00166 + C00025	2.6.1.1 / 2.6.1.57 / 2.6.1.9	CBU1479 , CBU1518 , CBU2069 , CBU2176 , CBU2235 , CBU2606 , CBU3107 , CBU3197 , CBU3206 , CBU4598 , CBU4745 , CBU4777 / CBU2606 , CBU4062 / CBU1867 , CBU1903 , CBU4062 , CBU4699	-1000	1000	R00694	rxn00493
Carbohydrate metabolism	R00703	(S)-Lactate + NAD+ <=> Pyruvate + NADH + H+	C00186 + C00003 <=> C00022 + C00004 + C00080	1.1.1.27	CBU3368 , CBU3708 , CBU3773 , CBU3974 , CBU3995 , CBU4258	-1000	0	R00703	rxn00499
Carbohydrate metabolism	R00704	(R)-Lactate + NAD+ <=> Pyruvate + NADH + H+	C00256 + C00003 <=> C00022 + C00004 + C00080	1.1.1.28	CBU2636 , CBU5026	-1000	0	R00704	rxn00500
Carbon and Energy production	R00709	Isocitrate + NAD+ <=> 2-Oxoglutarate + CO2 + NADH	C00311 + C00003 <=> C00026 + C00011 + C00004		GAPFILL	-1000	1000	R00709	rxn00505
Carbohydrate metabolism	R00710	Acetaldehyde + NAD+ + H2O <=> Acetate + NADH + 2 H+	C00084 + C00003 + C00001 <=> C00033 + C00004 + 2 C00080	1.2.1.3 / 1.2.1.8	CBU2034 , CBU2087 / CBU1128	0	1000	R00710	rxn00506
Carbohydrate metabolism	R00711	Acetaldehyde + NADP+ + H2O <=> Acetate + NADPH + 2 H+	C00084 + C00006 + C00001 <=> C00033 + C00005 + 2 C00080	1.2.1.5	CBU2034 , CBU2087	0	1000	R00711	rxn00507
Carbon and Energy production	R00713	Succinate semialdehyde + NAD+ + H2O <=> Succinate + NADH + 2 H+	C00232 + C00003 + C00001 <=> C00042 + C00004 + 2 C00080		GAPFILL	0	1000	R00713	rxn00508
Amino acid and other amino acids metabolism	R00715	N6-(L-1,3-Dicarboxypropyl)-L-lysine + NAD+ + H2O <=> L-Lysine + 2-Oxoglutarate + NADH + H+	C00449 + C00003 + C00001 <=> C00047 + C00026 + C00004 + C00080	1.5.1.7	CBU3943	-1000	1000	R00715	rxn00510
Carbohydrate metabolism	R00717	Glycolate + NAD+ <=> Glyoxylate + NADH + H+	C00160 + C00003 <=> C00048 + C00004 + C00080	1.1.1.29	CBU1655 , CBU4801	-1000	1000	R00717	rxn00512
Nucleotide metabolism	R00720	ITP + H2O <=> IMP + Diphosphate	C00081 + C00001 <=> C00130 + C00013	3.6.1.19	CBU4193	0	1000	R00720	rxn00514
Nucleotide metabolism	R00722	ATP + IDP <=> ADP + ITP	C00002 + C00104 <=> C00008 + C00081	2.7.4.6	CBU2275	-1000	1000	R00722	rxn00515
Amino acid and other amino acids metabolism	R00732	L-Arogenate + NAD+ <=> L-Tyrosine + CO2 + NADH	C00826 + C00003 <=> C00082 + C00011 + C00004	1.3.1.12	CBU2141	0	1000	R00732	rxn00525
Amino acid and other amino acids metabolism	R00734	L-Tyrosine + 2-Oxoglutarate <=> 3-(4-Hydroxyphenyl)pyruvate + L-Glutamate	C00082 + C00026 <=> C01179 + C00025	2.6.1.1 / 2.6.1.57 / 2.6.1.9	CBU1479 , CBU1518 , CBU2069 , CBU2176 , CBU2235 , CBU2606 , CBU3107 , CBU3197 , CBU3206 , CBU4598 , CBU4745 , CBU4777 / CBU2606 , CBU4062 / CBU1867 , CBU1903 , CBU4062 , CBU4699	-1000	1000	R00734	rxn00527
Carbon and Energy production	R00742	ATP + Acetyl-CoA + HCO3- <=> ADP + Orthophosphate + Malonyl-CoA + H+	C00002 + C00024 + C00288 <=> C00008 + C00009 + C00083 + C00080	6.4.1.2	CBU1208 , CBU1278	0	1000	R00742	rxn00533
Lipid metabolism	R00749	Ethanolamine <=> Acetaldehyde + Ammonia	C00189 <=> C00084 + C00014	4.3.1.7	CBU4654 , CBU4932	-1000	1000	R00749	rxn00539
Amino acid and other amino acids metabolism	R00751	L-Threonine <=> Glycine + Acetaldehyde	C00188 <=> C00037 + C00084	4.1.2.5	CBU3929	0	1000	R00751	rxn00541
Carbohydrate metabolism	R00754	Ethanol + NAD+ <=> Acetaldehyde + NADH + H+	C00469 + C00003 <=> C00084 + C00004 + C00080	1.1.1.1	CBU1566 , CBU1595 , CBU1615	-1000	1000	R00754	rxn00543
Carbohydrate metabolism	R00756	ATP + D-Fructose 6-phosphate <=> ADP + D-Fructose 1,6-bisphosphate	C00002 + C00085 <=> C00008 + C00354	2.7.1.11	CBU3163 , CBU3388 , CBU3932 , CBU4962	0	1000	R00756	rxn00545
Carbohydrate metabolism	R00758	D-Mannitol 1-phosphate + NAD+ <=> D-Fructose 6-phosphate + NADH + H+	C00644 + C00003 <=> C00085 + C00004 + C00080		GAPFILL	0	1000	R00758	rxn00546
Carbon and Energy production	R00762	D-Fructose 1,6-bisphosphate + H2O <=> D-Fructose 6-phosphate + Orthophosphate + H+	C00354 + C00001 <=> C00085 + C00009 + C00080	3.1.3.11	CBU3685	0	1000	R00762	rxn00549
Carbohydrate metabolism	R00765	D-Glucosamine 6-phosphate + H2O <=> D-Fructose 6-phosphate + Ammonia	C00352 + C00001 <=> C00085 + C00014	3.5.99.6	CBU4673	0	1000	R00765	rxn00552
Carbohydrate metabolism	R00768	L-Glutamine + D-Fructose 6-phosphate <=> L-Glutamate + D-Glucosamine 6-phosphate	C00064 + C00085 <=> C00025 + C00352	2.6.1.16	CBU4226	0	1000	R00768	rxn00555
Amino acid and other amino acids metabolism	R00782	L-Cysteine + H2O <=> Hydrogen sulfide + Pyruvate + Ammonia	C00097 + C00001 <=> C00283 + C00022 + C00014	4.4.1.8	CBU4334	0	1000	R00782	rxn00566
Carbon and Energy production	R00787	Ammonia + 3 NAD+ + 2 H2O <=> Nitrite + 3 NADH + 5 H+	C00014 + 3 C00003 + 2 C00001 <=> C00088 + 3 C00004 + 5 C00080	1.7.1.4	CBU3001 , CBU2934	-1000	0	R00787	rxn14028
Carbon and Energy production	R00789	Ammonia + 3 NADP+ + 2 H2O <=> Nitrite + 3 NADPH + 5 H+	C00014 + 3 C00006 + 2 C00001 <=> C00088 + 3 C00005 + 5 C00080	1.7.1.4	CBU3001 , CBU2934	-1000	0	R00789	rxn14395
Carbohydrate metabolism	R00801	Sucrose + H2O <=> D-Fructose + D-Glucose	C00089 + C00001 <=> C00095 + C00031	3.2.1.10 / 3.2.1.20	CBU4351 , CBU4628 / CBU3903 , CBU4083 , CBU4907 , CBU4912	0	1000	R00801	rxn00575
Carbohydrate metabolism	R00802	Sucrose + H2O <=> beta-D-Fructose + alpha-D-Glucose	C00089 + C00001 <=> C02336 + C00267	3.2.1.20 / 3.2.1.26	CBU3903 , CBU4083 , CBU4907 , CBU4912 / CBU1769	0	1000	R00802	rxn00575
Carbohydrate metabolism	R00805	Sucrose 6'-phosphate + H2O <=> Sucrose + Orthophosphate + H+	C16688 + C00001 <=> C00089 + C00009 + C00080		GAPFILL	0	1000	R00805	rxn00578
Transport reaction	R00811	Sucrose[e] + Protein N(pi)-phospho-L-histidine + H+ <=> Sucrose 6-phosphate + Protein histidine	C00089[e] + C04261 + C00080 <=> C16688 + C00615	2.7.1.69	CBU1300 , CBU1320 , CBU1322 , CBU1351 , CBU1454 , CBU1548 , CBU1552 , CBU1577 , CBU1584 , CBU1598 , CBU1756 , CBU1957 , CBU2036 , CBU2037 , CBU2074 , CBU2086 , CBU2112 , CBU2117 , CBU2125 , CBU2343 , CBU2514 , CBU2525 , CBU2625 , CBU2731 , CBU3345 , CBU3355 , CBU3356 , CBU3671 , CBU4111 , CBU4162 , CBU4254 , CBU4284 , CBU4492 , CBU4883 , CBU4891	0	1000	R00811	rxn05899
Carbohydrate metabolism	R00837	H2O + alpha,alpha'-Trehalose 6-phosphate <=> D-Glucose + D-Glucose 6-phosphate	C00001 + C00689 <=> C00031 + C00092	3.2.1.122 / 3.2.1.93	CBU3814 , CBU4332 / CBU2031 , CBU2032 , CBU3247	-1000	1000	R00837	rxn00606
Carbohydrate metabolism	R00838	H2O + Maltose 6'-phosphate <=> D-Glucose + D-Glucose 6-phosphate	C00001 + C02995 <=> C00031 + C00092	3.2.1.122	CBU3814 , CBU4332	-1000	1000	R00838	rxn00607
Lipid metabolism	R00842	sn-Glycerol 3-phosphate + NAD+ <=> Glycerone phosphate + NADH + H+	C00093 + C00003 <=> C00111 + C00004 + C00080	1.1.1.94	CBU1183 , CBU1459	-1000	0	R00842	rxn00611
Lipid metabolism	R00844	sn-Glycerol 3-phosphate + NADP+ <=> Glycerone phosphate + NADPH + H+	C00093 + C00006 <=> C00111 + C00005 + C00080	1.1.1.94	CBU1183 , CBU1459	-1000	0	R00844	rxn00612
Lipid metabolism	R00847	ATP + Glycerol <=> ADP + sn-Glycerol 3-phosphate	C00002 + C00116 <=> C00008 + C00093	2.7.1.30	CBU3452	0	1000	R00847	rxn00615
Lipid metabolism	R00851	sn-Glycerol 3-phosphate + Acyl-CoA <=> 1-Acyl-sn-glycerol 3-phosphate + CoA	C00093 + C00040 <=> C00681 + C00010	2.3.1.15	CBU1726	0	1000	R00851	rxn05901
Carbon and Energy production	R00858	Hydrogen sulfide + 3 NADP+ + 3 H2O <=> Sulfite + 3 NADPH + 4 H+	C00283 + 3 C00006 + 3 C00001 <=> C00094 + 3 C00005 + 4 C00080		GAPFILL	-1000	1000	R00858	rxn00623
Carbohydrate metabolism	R00875	D-Sorbitol + NAD+ <=> D-Fructose + NADH + H+	C00794 + C00003 <=> C00095 + C00004 + C00080	1.1.1.14	CBU1024	0	1000	R00875	rxn00634
Carbohydrate metabolism	R00883	GDP + D-Mannose 1-phosphate <=> Orthophosphate + GDP-mannose + H+	C00035 + C00636 <=> C00009 + C00096 + C00080	2.7.7.22	CBU3469 , CBU4217	0	1000	R00883	rxn00640
Carbohydrate metabolism	R00885	GTP + D-Mannose 1-phosphate <=> Diphosphate + GDP-mannose	C00044 + C00636 <=> C00013 + C00096	2.7.7.13	CBU4217	0	1000	R00885	rxn00641
Amino acid and other amino acids metabolism	R00894	ATP + L-Glutamate + L-Cysteine <=> ADP + Orthophosphate + gamma-L-Glutamyl-L-cysteine + H+	C00002 + C00025 + C00097 <=> C00008 + C00009 + C00669 + C00080	6.3.2.2	CBU2331	0	1000	R00894	rxn00646
Amino acid and other amino acids metabolism	R00895	L-Cysteine + 2-Oxoglutarate <=> Mercaptopyruvate + L-Glutamate	C00097 + C00026 <=> C00957 + C00025	2.6.1.1	CBU1479 , CBU1518 , CBU2069 , CBU2176 , CBU2235 , CBU2606 , CBU3107 , CBU3197 , CBU3206 , CBU4598 , CBU4745 , CBU4777	-1000	1000	R00895	rxn00647
amino acid and other amino acids metabolism	R00897	O-Acetyl-L-serine + Hydrogen sulfide <=> L-Cysteine + Acetate + H+	C00979 + C00283 <=> C00097 + C00033 + C00080	2.5.1.47	CBU1815 , CBU4921	0	1000	R00897	rxn00649
Carbohydrate metabolism	R00908	beta-Alanine + 2-Oxoglutarate <=> 3-Oxopropanoate + L-Glutamate	C00099 + C00026 <=> C00222 + C00025	2.6.1.19	CBU1494	-1000	1000	R00908	rxn00657
Amino acid and other amino acids metabolism	R00927	Propanoyl-CoA + Acetyl-CoA <=> CoA + 2-Methylacetoacetyl-CoA	C00100 + C00024 <=> C00010 + C03344	2.3.1.9	CBU1408 , CBU1436	-1000	0	R00927	rxn00676
Metabolism of cofactors and vitamins	R00936	Tetrahydrofolate + NAD+ <=> Dihydrofolate + NADH + H+	C00101 + C00003 <=> C00415 + C00004 + C00080	1.5.1.3	CBU1552 , CBU1613 , CBU4072	-1000	0	R00936	rxn00684
Metabolism of cofactors and vitamins	R00937	Tetrahydrofolate + 2 NAD+ <=> Folate + 2 NADH + 2 H+	C00101 + 2 C00003 <=> C00504 + 2 C00004 + 2 C00080	1.5.1.3	CBU1552 , CBU1613 , CBU4072	-1000	0	R00937	rxn14120
Metabolism of cofactors and vitamins	R00939	Tetrahydrofolate + NADP+ <=> Dihydrofolate + NADPH + H+	C00101 + C00006 <=> C00415 + C00005 + C00080	1.5.1.3	CBU1552 , CBU1613 , CBU4072	-1000	0	R00939	rxn00686
Metabolism of cofactors and vitamins	R00940	Tetrahydrofolate + 2 NADP+ <=> Folate + 2 NADPH + 2 H+	C00101 + 2 C00006 <=> C00504 + 2 C00005 + 2 C00080	1.5.1.3	CBU1552 , CBU1613 , CBU4072	-1000	0	R00940	rxn12649
Metabolism of cofactors and vitamins	R00942	ATP + Tetrahydrofolate + L-Glutamate <=> ADP + Orthophosphate + THF-L-glutamate + H+	C00002 + C00101 + C00025 <=> C00008 + C00009 + C09332 + C00080	6.3.2.17	CBU1916	0	1000	R00942	rxn00689
Carbon and Energy production	R00943	Tetrahydrofolate + Formate + ATP <=> ADP + Orthophosphate + 10-Formyltetrahydrofolate	C00101 + C00058 + C00002 <=> C00008 + C00009 + C00234	6.3.4.3	CBU1007	0	1000	R00943	rxn00690
Amino acid and other amino acids metabolism	R00945	5,10-Methylenetetrahydrofolate + Glycine + H2O <=> Tetrahydrofolate + L-Serine	C00143 + C00037 + C00001 <=> C00101 + C00065	2.1.2.1	CBU2321	0	1000	R00945	rxn00692
Amino acid and other amino acids metabolism	R00946	5-Methyltetrahydrofolate + L-Homocysteine <=> Tetrahydrofolate + L-Methionine	C00440 + C00155 <=> C00101 + C00073	2.1.1.13	CBU3766 , CBU4290	0	1000	R00946	rxn00693
Carbohydrate metabolism	R00948	ATP + D-Glucose 1-phosphate <=> Diphosphate + ADP-glucose	C00002 + C00103 <=> C00013 + C00498	2.7.7.27	CBU1907	0	1000	R00948	rxn00695
Carbohydrate metabolism	R00955	UDP-glucose + alpha-D-Galactose 1-phosphate <=> D-Glucose 1-phosphate + UDP-alpha-D-galactose	C00029 + C00446 <=> C00103 + C00052	2.7.7.12	CBU3380	-1000	1000	R00955	rxn00701
Carbohydrate metabolism	R00956	CTP + D-Glucose 1-phosphate <=> Diphosphate + CDP-glucose	C00063 + C00103 <=> C00013 + C00501	2.7.7.33	CBU1819	-1000	1000	R00956	rxn00702
Carbohydrate metabolism	R00959	D-Glucose 1-phosphate <=> alpha-D-Glucose 6-phosphate	C00103 <=> C00668	5.4.2.2	CBU3935 , CBU2663 , CBU2665	-1000	1000	R00959	rxn00704
Nucleotide metabolism	R00962	ITP + Cytidine <=> IDP + CMP	C00081 + C00475 <=> C00104 + C00055	2.7.1.48	CBU3329 , CBU3432 , CBU3828	0	1000	R00962	rxn00707
Nucleotide metabolism	R00963	UMP + H2O <=> Uridine + Orthophosphate + H+	C00105 + C00001 <=> C00299 + C00009 + C00080	3.1.3.5	CBU4047	0	1000	R00963	rxn00708
Nucleotide metabolism	R00964	ATP + Uridine <=> ADP + UMP	C00002 + C00299 <=> C00008 + C00105	2.7.1.48	CBU3329 , CBU3432 , CBU3828	0	1000	R00964	rxn00709
Nucleotide metabolism	R00965	Orotidine 5'-phosphate + H+ <=> UMP + CO2	C01103 + C00080 <=> C00105 + C00011	4.1.1.23	CBU3933 , CBU3945	0	1000	R00965	rxn00710
Nucleotide metabolism	R00966	UMP + Diphosphate <=> Uracil + 5-Phospho-alpha-D-ribose 1-diphosphate	C00105 + C00013 <=> C00106 + C00119	2.4.2.9	CBU1446 , CBU2022	-1000	0	R00966	rxn00711
Nucleotide metabolism	R00967	UTP + Uridine <=> UDP + UMP	C00075 + C00299 <=> C00015 + C00105	2.7.1.48	CBU3329 , CBU3432 , CBU3828	0	1000	R00967	rxn00712
Nucleotide metabolism	R00968	GTP + Uridine <=> GDP + UMP	C00044 + C00299 <=> C00035 + C00105	2.7.1.48	CBU3329 , CBU3432 , CBU3828	0	1000	R00968	rxn00713
Nucleotide metabolism	R00970	ITP + Uridine <=> IDP + UMP	C00081 + C00299 <=> C00104 + C00105	2.7.1.48	CBU3329 , CBU3432 , CBU3828	0	1000	R00970	rxn00715
Nucleotide metabolism	R00974	Cytosine + H2O + H+ <=> Uracil + Ammonia	C00380 + C00001 + C00080 <=> C00106 + C00014	3.5.4.1	CBU3801	0	1000	R00974	rxn00717
Nucleotide metabolism	R00977	5,6-Dihydrouracil + NAD+ <=> Uracil + NADH + H+	C00429 + C00003 <=> C00106 + C00004 + C00080	1.3.1.1	CBU4366	-1000	0	R00977	rxn00719
Nucleotide metabolism	R00978	5,6-Dihydrouracil + NADP+ <=> Uracil + NADPH + H+	C00429 + C00006 <=> C00106 + C00005 + C00080	1.3.1.2	CBU4366	-1000	0	R00978	rxn00720
Amino acid and other amino acids metabolism	R00985	Chorismate + Ammonia <=> Anthranilate + Pyruvate + H2O + H+	C00251 + C00014 <=> C00108 + C00022 + C00001 + C00080	4.1.3.27	CBU1080 , CBU1257 , CBU4245	0	1000	R00985	rxn00726
Amino acid and other amino acids metabolism	R00986	Chorismate + L-Glutamine <=> Anthranilate + Pyruvate + L-Glutamate + H+	C00251 + C00064 <=> C00108 + C00022 + C00025 + C00080	4.1.3.27	CBU1080 , CBU1257 , CBU4245	0	1000	R00986	rxn00727
Carbohydrate metabolism	R00994	2-Oxobutanoate + CO2 + NADH <=> D-erythro-3-Methylmalate + NAD+	C00109 + C00011 + C00004 <=> C06032 + C00003	1.1.1.85	CBU4553	-1000	0	R00994	rxn00735
Amino acid and other amino acids metabolism	R00996	L-Threonine <=> 2-Oxobutanoate + Ammonia	C00188 <=> C00109 + C00014	4.3.1.19	CBU3439 , CBU3447 , CBU3592	0	1000	R00996	rxn00737
Amino acid and other amino acids metabolism	R00999	O-Succinyl-L-homoserine + H2O <=> 2-Oxobutanoate + Succinate + Ammonia + H+	C01118 + C00001 <=> C00109 + C00042 + C00014 + C00080	2.5.1.48	CBU1683 , CBU4198	0	1000	R00999	rxn00740
Carbohydrate metabolism	R01000	2-Hydroxybutanoic acid + NAD+ <=> 2-Oxobutanoate + NADH + H+	C05984 + C00003 <=> C00109 + C00004 + C00080	1.1.1.27	CBU3368 , CBU3708 , CBU3773 , CBU3974 , CBU3995 , CBU4258	-1000	1000	R01000	rxn00741
Amino acid and other amino acids metabolism	R01001	L-Cystathionine + H2O <=> L-Cysteine + Ammonia + 2-Oxobutanoate	C02291 + C00001 <=> C00097 + C00014 + C00109	4.4.1.1	CBU4334 , CBU4360	0	1000	R01001	rxn00742
Carbon and Energy production	R01011	ATP + Glycerone <=> ADP + Glycerone phosphate	C00002 + C00184 <=> C00008 + C00111	2.7.1.29	CBU1666	0	1000	R01011	rxn00744
Carbon and Energy production	R01015	D-Glyceraldehyde 3-phosphate <=> Glycerone phosphate	C00118 <=> C00111	5.3.1.1	CBU1694	-1000	1000	R01015	rxn00747
Carbohydrate metabolism	R01016	Glycerone phosphate <=> Methylglyoxal + Orthophosphate + H+	C00111 <=> C00546 + C00009 + C00080	4.2.3.3	CBU2967	0	1000	R01016	rxn00748
Lipid metabolism	R01034	Glycerol + NAD+ <=> Glycerone + NADH + H+	C00116 + C00003 <=> C00184 + C00004 + C00080	1.1.1.6	CBU1863 , CBU1914 , CBU2822 , CBU2902 , CBU3513 , CBU3931 , CBU4394 , CBU4635	-1000	1000	R01034	rxn00762
Lipid metabolism	R01047	Glycerol <=> 3-Hydroxypropanal + H2O	C00116 <=> C00969 + C00001	4.2.1.30	CBU5022 , CBU5023	0	1000	R01047	rxn00768
Lipid metabolism	R01048	Glycerol <=> Lactaldehyde + H2O	C00116 <=> C05999 + C00001	4.2.1.30	CBU5022 , CBU5023	0	1000	R01048	rxn00769
Carbon and Energy production	R01049	ATP + D-Ribose 5-phosphate <=> AMP + 5-Phospho-alpha-D-ribose 1-diphosphate	C00002 + C00117 <=> C00020 + C00119	2.7.6.1	CBU2772	0	1000	R01049	rxn00770
Carbohydrate metabolism	R01051	ATP + D-Ribose <=> ADP + D-Ribose 5-phosphate	C00002 + C00121 <=> C00008 + C00117		GAPFILL	0	1000	R01051	rxn00772
Carbon and Energy production	R01056	D-Ribose 5-phosphate <=> D-Ribulose 5-phosphate	C00117 <=> C00199	5.3.1.6	CBU1421 , CBU1449 , CBU3842	-1000	1000	R01056	rxn00777
Carbohydrate metabolism	R01057	alpha-D-Ribose 1-phosphate <=> D-Ribose 5-phosphate	C00620 <=> C00117	5.4.2.2 / 5.4.2.7	CBU3935 , CBU2663 , CBU2665 / CBU2633 , CBU2663 , CBU2665	-1000	1000	R01057	rxn00778
Carbon and Energy production	R01058	D-Glyceraldehyde 3-phosphate + NADP+ + H2O <=> 3-Phospho-D-glycerate + NADPH + 2 H+	C00118 + C00006 + C00001 <=> C00197 + C00005 + 2 C00080	1.2.1.9	CBU1128	0	1000	R01058	rxn00779
Carbon and Energy production	R01061	D-Glyceraldehyde 3-phosphate + Orthophosphate + NAD+ <=> 3-Phospho-D-glyceroyl phosphate + NADH	C00118 + C00009 + C00003 <=> C00236 + C00004	1.2.1.12	CBU1732	-1000	1000	R01061	rxn00781
Carbohydrate metabolism	R01066	2-Deoxy-D-ribose 5-phosphate <=> D-Glyceraldehyde 3-phosphate + Acetaldehyde	C00673 <=> C00118 + C00084	4.1.2.4	CBU2659 , CBU2972	-1000	1000	R01066	rxn00784
Carbon and Energy production	R01067	D-Fructose 6-phosphate + D-Glyceraldehyde 3-phosphate <=> D-Erythrose 4-phosphate + D-Xylulose 5-phosphate	C00085 + C00118 <=> C00279 + C00231	2.2.1.1	CBU2574 , CBU2582 , CBU2682 , CBU2829 , CBU3066 , CBU3146 , CBU3395 , CBU3830	0	1000	R01067	rxn00785
Carbon and Energy production	R01068	D-Fructose 1,6-bisphosphate <=> Glycerone phosphate + D-Glyceraldehyde 3-phosphate	C00354 <=> C00111 + C00118	4.1.2.13	CBU2695	-1000	1000	R01068	rxn00786
Carbohydrate metabolism	R01069	D-Tagatose 1,6-bisphosphate <=> Glycerone phosphate + D-Glyceraldehyde 3-phosphate	C03785 <=> C00111 + C00118	4.1.2.40	CBU3599 , CBU4186 , CBU4212	-1000	1000	R01069	rxn00787
Carbon and Energy production	R01070	beta-D-Fructose 1,6-bisphosphate <=> Glycerone phosphate + D-Glyceraldehyde 3-phosphate	C05378 <=> C00111 + C00118	4.1.2.13	CBU2695	-1000	1000	R01070	rxn00786
Amino acid and other amino acids metabolism	R01071	1-(5-Phospho-D-ribosyl)-ATP + Diphosphate <=> ATP + 5-Phospho-alpha-D-ribose 1-diphosphate	C02739 + C00013 <=> C00002 + C00119	2.4.2.17	CBU4367 , CBU4420	-1000	0	R01071	rxn00789
Nucleotide metabolism	R01072	5-Phosphoribosylamine + Diphosphate + L-Glutamate <=> L-Glutamine + 5-Phospho-alpha-D-ribose 1-diphosphate + H2O	C03090 + C00013 + C00025 <=> C00064 + C00119 + C00001	2.4.2.14	CBU4737 , CBU4867	-1000	0	R01072	rxn00790
Amino acid and other amino acids metabolism	R01073	N-(5-Phospho-D-ribosyl)anthranilate + Diphosphate <=> Anthranilate + 5-Phospho-alpha-D-ribose 1-diphosphate	C04302 + C00013 <=> C00108 + C00119	2.4.2.18	CBU1054	-1000	0	R01073	rxn00791
Metabolism of cofactors and vitamins	R01074	ATP + Biotin + H+ <=> Diphosphate + Biotinyl-5'-AMP	C00002 + C00120 + C00080 <=> C00013 + C05921	6.3.4.15	CBU5004	0	1000	R01074	rxn00792
Carbon and Energy production	R01082	(S)-Malate <=> Fumarate + H2O	C00149 <=> C00122 + C00001	4.2.1.2	CBU4177 , CBU4899	-1000	1000	R01082	rxn00799
Nucleotide metabolism	R01083	N6-(1,2-Dicarboxyethyl)-AMP <=> Fumarate + AMP	C03794 <=> C00122 + C00020	4.3.2.2	CBU1139 , CBU1220	0	1000	R01083	rxn00800
Amino acid and other amino acids metabolism	R01086	N-(L-Arginino)succinate <=> Fumarate + L-Arginine	C03406 <=> C00122 + C00062	4.3.2.1	CBU3341	0	1000	R01086	rxn00802
Amino acid and other amino acids metabolism	R01090	L-Leucine + 2-Oxoglutarate <=> 4-Methyl-2-oxopentanoate + L-Glutamate	C00123 + C00026 <=> C00233 + C00025	2.6.1.42	CBU4710 , CBU4749	-1000	1000	R01090	rxn00806
Carbohydrate metabolism	R01092	ATP + alpha-D-Galactose <=> ADP + alpha-D-Galactose 1-phosphate	C00002 + C00984 <=> C00008 + C00446	2.7.1.6	CBU3441	0	1000	R01092	rxn00808
Carbohydrate metabolism	R01101	Melibiose + H2O <=> D-Galactose + D-Glucose	C05402 + C00001 <=> C00124 + C00031	3.2.1.22	CBU1067 , CBU2135 , CBU2241	0	1000	R01101	rxn00817
Carbohydrate metabolism	R01103	Raffinose + H2O <=> D-Galactose + Sucrose	C00492 + C00001 <=> C00124 + C00089	3.2.1.22	CBU1067 , CBU2135 , CBU2241	0	1000	R01103	rxn00818
Carbohydrate metabolism	R01104	3-beta-D-Galactosyl-sn-glycerol + H2O <=> D-Galactose + Glycerol	C05401 + C00001 <=> C00124 + C00116	3.2.1.22	CBU1067 , CBU2135 , CBU2241	-1000	1000	R01104	rxn00819
Carbohydrate metabolism	R01105	Galactan + H2O <=> 2 D-Galactose	C05796 + C00001 <=> 2 C00124	3.2.1.23	CBU2398 , CBU3040 , CBU3304 , CBU3639 , CBU4178	0	1000	R01105	rxn05929
Nucleotide metabolism	R01126	IMP + H2O <=> Inosine + Orthophosphate + H+	C00130 + C00001 <=> C00294 + C00009 + C00080	3.1.3.5	CBU4047	0	1000	R01126	rxn00831
Nucleotide metabolism	R01127	IMP + H2O <=> 1-(5'-Phosphoribosyl)-5-formamido-4-imidazolecarboxamide	C00130 + C00001 <=> C04734	2.1.2.3 / 3.5.4.10	CBU3019 , CBU4720 , CBU5012 / CBU3019 , CBU4720 , CBU5012	-1000	1000	R01127	rxn00832
Nucleotide metabolism	R01130	IMP + NAD+ + H2O <=> Xanthosine 5'-phosphate + NADH + H+	C00130 + C00003 + C00001 <=> C00655 + C00004 + C00080	1.1.1.205	CBU3903 , CBU4152 , CBU4874	0	1000	R01130	rxn00834
Nucleotide metabolism	R01132	IMP + Diphosphate <=> Hypoxanthine + 5-Phospho-alpha-D-ribose 1-diphosphate	C00130 + C00013 <=> C00262 + C00119	2.4.2.8	CBU1023 , CBU2189 , CBU2285	-1000	0	R01132	rxn00836
Nucleotide metabolism	R01135	GTP + IMP + L-Aspartate <=> GDP + Orthophosphate + N6-(1,2-Dicarboxyethyl)-AMP + 2 H+	C00044 + C00130 + C00049 <=> C00035 + C00009 + C03794 + 2 C00080	6.3.4.4	CBU1347 , CBU1517	0	1000	R01135	rxn00838
Nucleotide metabolism	R01137	ATP + dADP <=> ADP + dATP	C00002 + C00206 <=> C00008 + C00131	2.7.4.6	CBU2275	0	1000	R01137	rxn00839
Nucleotide metabolism	R01138	dATP + Pyruvate <=> dADP + Phosphoenolpyruvate	C00131 + C00022 <=> C00206 + C00074	2.7.1.40	CBU3142 , CBU3862 , CBU3876 , CBU4819	-1000	0	R01138	rxn00840
Amino acid and other amino acids metabolism	R01148	D-Alanine + 2-Oxoglutarate <=> Pyruvate + D-Glutamate	C00133 + C00026 <=> C00022 + C00217	2.6.1.21	CBU2629	-1000	1000	R01148	rxn00849
Amino acid and other amino acids metabolism	R01150	ATP + 2 D-Alanine <=> ADP + Orthophosphate + D-Alanyl-D-alanine + H+	C00002 + 2 C00133 <=> C00008 + C00009 + C00993 + C00080	6.3.2.4	CBU1706	0	1000	R01150	rxn00851
Amino acid and other amino acids metabolism	R01152	N-Carbamoylputrescine + H2O + 2 H+ <=> Putrescine + CO2 + Ammonia	C00436 + C00001 + 2 C00080 <=> C00134 + C00011 + C00014	3.5.1.53	CBU2261	0	1000	R01152	rxn00853
Amino acid and other amino acids metabolism	R01155	Putrescine + 2-Oxoglutarate <=> 4-Aminobutyraldehyde + L-Glutamate	C00134 + C00026 <=> C00555 + C00025	2.6.1.82	CBU2439	0	1000	R01155	rxn00856
Amino acid and other amino acids metabolism	R01157	Agmatine + H2O <=> Putrescine + Urea	C00179 + C00001 <=> C00134 + C00086	3.5.3.11	CBU4729	0	1000	R01157	rxn00858
Amino acid and other amino acids metabolism	R01158	L-Histidinol + 2 NAD+ + H2O <=> L-Histidine + 2 NADH + 3 H+	C00860 + 2 C00003 + C00001 <=> C00135 + 2 C00004 + 3 C00080	1.1.1.23 / 3.5.4.19 / 3.6.1.31	CBU4417 / CBU4942 / CBU4429	0	1000	R01158	rxn00859
Amino acid and other amino acids metabolism	R01163	L-Histidinal + H2O + NAD+ <=> L-Histidine + NADH + 2 H+	C01929 + C00001 + C00003 <=> C00135 + C00004 + 2 C00080	1.1.1.23	CBU4417	0	1000	R01163	rxn00863
Carbon and Energy production	R01171	Butanoyl-CoA + NAD+ <=> Crotonoyl-CoA + NADH + H+	C00136 + C00003 <=> C00877 + C00004 + C00080		GAPFILL	-1000	0	R01171	rxn00868
Carbohydrate metabolism	R01172	Butanal + CoA + NAD+ <=> Butanoyl-CoA + NADH + H+	C01412 + C00010 + C00003 <=> C00136 + C00004 + C00080	1.2.1.10	CBU1556 , CBU1566 , CBU1595 , CBU1615	-1000	0	R01172	rxn00869
Carbohydrate metabolism	R01174	Butanoyl-CoA + Orthophosphate + H+ <=> CoA + Butanoylphosphate	C00136 + C00009 + C00080 <=> C00010 + C02527	2.3.1.19	CBU4519 , CBU4539	-1000	1000	R01174	rxn00871
Carbon and Energy production	R01175	Butanoyl-CoA + FAD <=> FADH2 + Crotonoyl-CoA	C00136 + C00016 <=> C01352 + C00877	1.3.8.1	CBU4483	-1000	1000	R01175	rxn00872
Lipid metabolism	R01177	Acetyl-CoA + Butanoyl-CoA <=> CoA + 3-Oxohexanoyl-CoA	C00024 + C00136 <=> C00010 + C05269	2.3.1.9	CBU1408 , CBU1436	-1000	1000	R01177	rxn00874
Carbohydrate metabolism	R01179	Butanoyl-CoA + Acetate <=> Butanoic acid + Acetyl-CoA	C00136 + C00033 <=> C00246 + C00024	2.8.3.8	CBU1904 , CBU3469 , CBU3486	0	0	R01179	rxn00875
Carbohydrate metabolism	R01194	alpha-D-Galactosyl-(1->3)-1D-myo-inositol + H2O <=> myo-Inositol + D-Galactose	C01235 + C00001 <=> C00137 + C00124	3.2.1.22	CBU1067 , CBU2135 , CBU2241	-1000	1000	R01194	rxn00890
Carbon and Energy production	R01195	2 Reduced ferredoxin + NADP+ + H+ <=> 2 Oxidized ferredoxin + NADPH	2 C00138 + C00006 + C00080 <=> 2 C00139 + C00005	1.18.1.2	CBU2962 , CBU1594	0	1000	R01195	rxn14159
Carbon and Energy production	R01196	2 Reduced ferredoxin + Acetyl-CoA + CO2 + H+ <=> 2 Oxidized ferredoxin + Pyruvate + CoA	2 C00138 + C00024 + C00011 + C00080 <=> 2 C00139 + C00022 + C00010		GAPFILL	-1000	0	R01196	rxn13974
Carbon and Energy production	R01197	2 Reduced ferredoxin + Succinyl-CoA + CO2 + H+ <=> 2 Oxidized ferredoxin + 2-Oxoglutarate + CoA	2 C00138 + C00091 + C00011 + C00080 <=> 2 C00139 + C00026 + C00010		GAPFILL	-1000	1000	R01197	rxn14048
Metabolism of cofactors and vitamins	R01209	2,3-Dihydroxy-3-methylbutanoate <=> 3-Methyl-2-oxobutanoic acid + H2O	C04039 <=> C00141 + C00001	4.2.1.9	CBU4530	0	1000	R01209	rxn00898
Carbohydrate metabolism	R01213	alpha-Isopropylmalate + CoA + H+ <=> Acetyl-CoA + 3-Methyl-2-oxobutanoic acid + H2O	C02504 + C00010 + C00080 <=> C00024 + C00141 + C00001	2.3.3.13	CBU1850 , CBU1978	-1000	0	R01213	rxn00902
Amino acid and other amino acids metabolism	R01214	L-Valine + 2-Oxoglutarate <=> 3-Methyl-2-oxobutanoic acid + L-Glutamate	C00183 + C00026 <=> C00141 + C00025	2.6.1.42	CBU4710 , CBU4749	-1000	1000	R01214	rxn00903
Carbon and Energy production	R01220	5,10-Methylenetetrahydrofolate + NADP+ <=> 5,10-Methenyltetrahydrofolate + NADPH	C00143 + C00006 <=> C00445 + C00005	6.3.4.3	CBU1007	-1000	0	R01220	rxn00907
Metabolism of cofactors and vitamins	R01224	5-Methyltetrahydrofolate + NADP+ <=> 5,10-Methylenetetrahydrofolate + NADPH + H+	C00440 + C00006 <=> C00143 + C00005 + C00080	1.5.1.20	CBU3260 , CBU3345	-1000	0	R01224	rxn00910
Metabolism of cofactors and vitamins	R01226	5,10-Methylenetetrahydrofolate + 3-Methyl-2-oxobutanoic acid + H2O <=> Tetrahydrofolate + 2-Dehydropantoate	C00143 + C00141 + C00001 <=> C00101 + C00966	2.1.2.11	CBU2427	0	1000	R01226	rxn00912
Nucleotide metabolism	R01227	GMP + H2O <=> Guanosine + Orthophosphate + H+	C00144 + C00001 <=> C00387 + C00009 + C00080	3.1.3.5	CBU4047	0	1000	R01227	rxn00913
Nucleotide metabolism	R01229	GMP + Diphosphate <=> Guanine + 5-Phospho-alpha-D-ribose 1-diphosphate	C00144 + C00013 <=> C00242 + C00119	2.4.2.22 / 2.4.2.7 / 2.4.2.8	CBU4940 / CBU2890 , CBU2992 / CBU1023 , CBU2189 , CBU2285	-1000	1000	R01229	rxn00915
Nucleotide metabolism	R01230	ATP + Xanthosine 5'-phosphate + Ammonia <=> AMP + Diphosphate + GMP + H+	C00002 + C00655 + C00014 <=> C00020 + C00013 + C00144 + C00080	6.3.5.2	CBU4137 , CBU4470	0	1000	R01230	rxn00916
Nucleotide metabolism	R01231	ATP + Xanthosine 5'-phosphate + L-Glutamine + H2O <=> AMP + Diphosphate + GMP + L-Glutamate + H+	C00002 + C00655 + C00064 + C00001 <=> C00020 + C00013 + C00144 + C00025 + C00080	6.3.5.2	CBU4137 , CBU4470	0	1000	R01231	rxn00917
Nucleotide metabolism	R01244	Adenine + H2O + H+ <=> Hypoxanthine + Ammonia	C00147 + C00001 + C00080 <=> C00262 + C00014	3.5.4.2	CBU4273	0	1000	R01244	rxn00926
Amino acid and other amino acids metabolism	R01248	L-Proline + NAD+ <=> (S)-1-Pyrroline-5-carboxylate + NADH + H+	C00148 + C00003 <=> C03912 + C00004 + C00080	1.5.1.2	CBU1286 , CBU1349	-1000	0	R01248	rxn00929
Amino acid and other amino acids metabolism	R01251	L-Proline + NADP+ <=> (S)-1-Pyrroline-5-carboxylate + NADPH + H+	C00148 + C00006 <=> C03912 + C00005 + C00080	1.5.1.2	CBU1286 , CBU1349	-1000	0	R01251	rxn00931
Metabolism of cofactors and vitamins	R01268	Nicotinamide + H2O <=> Nicotinate + Ammonia	C00153 + C00001 <=> C00253 + C00014	3.5.1.19	CBU3597	0	1000	R01268	rxn00938
Metabolism of cofactors and vitamins	R01271	Nicotinamide D-ribonucleotide + Diphosphate <=> H+ + Nicotinamide + 5-Phospho-alpha-D-ribose 1-diphosphate	C00455 + C00013 <=> C00080 + C00153 + C00119		GAPFILL	-1000	1000	R01271	rxn00941
Lipid metabolism	R01279	Palmitoyl-CoA + FAD <=> trans-Hexadec-2-enoyl-CoA + FADH2	C00154 + C00016 <=> C05272 + C01352		GAPFILL	-1000	1000	R01279	rxn00946
Amino acid and other amino acids metabolism	R01286	L-Cystathionine + H2O <=> L-Homocysteine + Ammonia + Pyruvate	C02291 + C00001 <=> C00155 + C00014 + C00022	4.4.1.8	CBU4334	0	1000	R01286	rxn00950
Amino acid and other amino acids metabolism	R01287	O-Acetyl-L-homoserine + Hydrogen sulfide <=> L-Homocysteine + Acetate + H+	C01077 + C00283 <=> C00155 + C00033 + C00080	2.5.1.49	CBU1683 , CBU4198	0	1000	R01287	rxn00952
Carbon and Energy production	R01288	O-Succinyl-L-homoserine + Hydrogen sulfide <=> L-Homocysteine + Succinate + H+	C01118 + C00283 <=> C00155 + C00042 + C00080	2.5.1.48	CBU1683 , CBU4198	0	1000	R01288	rxn05957
Amino acid and other amino acids metabolism	R01290	L-Serine + L-Homocysteine <=> L-Cystathionine + H2O	C00065 + C00155 <=> C02291 + C00001	2.5.1.47	CBU1815 , CBU4921	0	1000	R01290	rxn00953
Amino acid and other amino acids metabolism	R01291	S-Ribosyl-L-homocysteine <=> (4S)-4,5-Dihydroxypentan-2,3-dione + L-Homocysteine	C03539 <=> C11838 + C00155	4.4.1.21	CBU2558	0	1000	R01291	rxn14169
Carbon and Energy production	R01325	Citrate <=> cis-Aconitate + H2O	C00158 <=> C00417 + C00001	4.2.1.3	CBU2910	-1000	1000	R01325	rxn00974
Carbohydrate metabolism	R01329	Epimelibiose + H2O <=> D-Mannose + D-Galactose	C05400 + C00001 <=> C00159 + C00124	3.2.1.22	CBU1067 , CBU2135 , CBU2241	-1000	1000	R01329	rxn00977
Carbohydrate metabolism	R01332	1,4-beta-D-Mannan <=> D-Mannose	C02492 <=> C00159	3.2.1.78	CBU3973 , CBU2264	0	1000	R01332	rxn05973
Carbohydrate metabolism	R01333	Glycolaldehyde + NAD+ + H2O <=> Glycolate + NADH + 2 H+	C00266 + C00003 + C00001 <=> C00160 + C00004 + 2 C00080		GAPFILL	-1000	1000	R01333	rxn00979
Carbohydrate metabolism	R01359	Acetoacetyl-CoA + Acetate <=> Acetoacetate + Acetyl-CoA	C00332 + C00033 <=> C00164 + C00024	2.8.3.8	CBU1904 , CBU3469 , CBU3486	-1000	1000	R01359	rxn00990
Carbohydrate metabolism	R01366	Acetoacetate + H+ <=> Acetone + CO2	C00164 + C00080 <=> C00207 + C00011		GAPFILL	0	1000	R01366	rxn00995
Amino acid and other amino acids metabolism	R01373	Prephenate + H+ <=> Phenylpyruvate + H2O + CO2	C00254 + C00080 <=> C00166 + C00001 + C00011	4.2.1.51	CBU2154	0	1000	R01373	rxn01000
Carbon and Energy production	R01388	D-Glycerate + NAD+ <=> Hydroxypyruvate + NADH + H+	C00258 + C00003 <=> C00168 + C00004 + C00080	1.1.1.29	CBU1655 , CBU4801	-1000	0	R01388	rxn01011
Nucleotide metabolism	R01397	Carbamoyl phosphate + L-Aspartate <=> Orthophosphate + N-Carbamoyl-L-aspartate + 2 H+	C00169 + C00049 <=> C00009 + C00438 + 2 C00080	2.1.3.2	CBU3960 , CBU3985	0	1000	R01397	rxn01018
Amino acid and other amino acids metabolism	R01398	Carbamoyl phosphate + L-Ornithine <=> Orthophosphate + L-Citrulline + 2 H+	C00169 + C00077 <=> C00009 + C00327 + 2 C00080	2.1.3.3	CBU4782	0	1000	R01398	rxn01019
Amino acid and other amino acids metabolism	R01401	5'-Methylthioadenosine + H2O <=> Adenine + 5-Methylthio-D-ribose	C00170 + C00001 <=> C00147 + C03089	3.2.2.16	CBU1549 , CBU1611	0	1000	R01401	rxn01021
Nucleotide metabolism	R01411	5-Methylcytosine + H2O + H+ <=> Thymine + Ammonia	C02376 + C00001 + C00080 <=> C00178 + C00014	3.5.4.1	CBU3801	-1000	1000	R01411	rxn01025
Nucleotide metabolism	R01414	5,6-Dihydrothymine + NAD+ <=> Thymine + NADH + H+	C00906 + C00003 <=> C00178 + C00004 + C00080	1.3.1.1	CBU4366	-1000	0	R01414	rxn01027
Nucleotide metabolism	R01415	5,6-Dihydrothymine + NADP+ <=> Thymine + NADPH + H+	C00906 + C00006 <=> C00178 + C00005 + C00080	1.3.1.2	CBU4366	-1000	0	R01415	rxn01028
Carbohydrate metabolism	R01432	D-Xylose <=> D-Xylulose	C00181 <=> C00310		GAPFILL	-1000	1000	R01432	rxn01044
Carbon and Energy production	R01450	(S)-Lactate <=> (R)-Lactate	C00186 <=> C00256		GAPFILL	-1000	1000	R01450	rxn01057
Amino acid and other amino acids metabolism	R01466	O-Phospho-L-homoserine + H2O <=> L-Threonine + Orthophosphate + H+	C01102 + C00001 <=> C00188 + C00009 + C00080	4.2.3.1	CBU4790	0	1000	R01466	rxn01069
Carbon and Energy production	R01512	ATP + 3-Phospho-D-glycerate + H+ <=> ADP + 3-Phospho-D-glyceroyl phosphate	C00002 + C00197 + C00080 <=> C00008 + C00236	2.7.2.3	CBU1820	-1000	0	R01512	rxn01100
Carbon and Energy production	R01513	3-Phospho-D-glycerate + NAD+ <=> 3-Phosphonooxypyruvate + NADH + H+	C00197 + C00003 <=> C03232 + C00004 + C00080	1.1.1.95	CBU1557 , CBU1560 , CBU1640 , CBU1654 , CBU1655 , CBU1797 , CBU4801 , CBU4806	-1000	1000	R01513	rxn01101
Carbon and Energy production	R01514	ATP + D-Glycerate <=> ADP + 3-Phospho-D-glycerate	C00002 + C00258 <=> C00008 + C00197	2.7.1.31	CBU3618	0	1000	R01514	rxn01102
Carbon and Energy production	R01518	2-Phospho-D-glycerate <=> 3-Phospho-D-glycerate	C00631 <=> C00197	5.4.2.12	CBU1729	-1000	1000	R01518	rxn01106
Carbon and Energy production	R01528	6-Phospho-D-gluconate + NADP+ <=> D-Ribulose 5-phosphate + CO2 + NADPH	C00345 + C00006 <=> C00199 + C00011 + C00005	1.1.1.44	CBU4695	0	1000	R01528	rxn01115
Carbon and Energy production	R01529	D-Ribulose 5-phosphate <=> D-Xylulose 5-phosphate	C00199 <=> C00231	5.1.3.1	CBU1435	-1000	1000	R01529	rxn01116
Carbohydrate metabolism	R01540	D-Altronate <=> 2-Dehydro-3-deoxy-D-gluconate + H2O	C00817 <=> C00204 + C00001	4.2.1.7	CBU3262 , CBU3545	0	1000	R01540	rxn01122
Carbon and Energy production	R01541	ATP + 2-Dehydro-3-deoxy-D-gluconate <=> ADP + 2-Dehydro-3-deoxy-6-phospho-D-gluconate	C00002 + C00204 <=> C00008 + C04442	2.7.1.45	CBU3347 , CBU4266 , CBU4328	0	1000	R01541	rxn01123
Carbohydrate metabolism	R01542	2-Dehydro-3-deoxy-D-gluconate + NAD+ <=> (4S)-4,6-Dihydroxy-2,5-dioxohexanoate + NADH + H+	C00204 + C00003 <=> C04349 + C00004 + C00080	1.1.1.125	CBU2082 , CBU3553	-1000	1000	R01542	rxn01124
Nucleotide metabolism	R01547	ATP + dAMP <=> ADP + dADP	C00002 + C00360 <=> C00008 + C00206	2.7.4.3	CBU4251	-1000	1000	R01547	rxn01127
Nucleotide metabolism	R01548	dATP + Cytidine <=> dADP + CMP	C00131 + C00475 <=> C00206 + C00055	2.7.1.48	CBU3329 , CBU3432 , CBU3828	0	1000	R01548	rxn01128
Nucleotide metabolism	R01549	dATP + Uridine <=> dADP + UMP	C00131 + C00299 <=> C00206 + C00105	2.7.1.48	CBU3329 , CBU3432 , CBU3828	0	1000	R01549	rxn01129
Carbohydrate metabolism	R01557	Maltose <=> alpha,alpha-Trehalose	C00208 <=> C01083	3.2.1.1	CBU1874 , CBU3651 , CBU4907	-1000	1000	R01557	rxn01134
Nucleotide metabolism	R01560	Adenosine + H2O + H+ <=> Inosine + Ammonia	C00212 + C00001 + C00080 <=> C00294 + C00014	3.5.4.4	CBU4076	0	1000	R01560	rxn01137
Nucleotide metabolism	R01561	Adenosine + Orthophosphate + H+ <=> Adenine + alpha-D-Ribose 1-phosphate	C00212 + C00009 + C00080 <=> C00147 + C00620	2.4.2.1	CBU2823 , CBU3203 , CBU3474	-1000	1000	R01561	rxn01138
Nucleotide metabolism	R01567	ATP + Thymidine <=> ADP + dTMP	C00002 + C00214 <=> C00008 + C00364		GAPFILL	0	1000	R01567	rxn01143
Nucleotide metabolism	R01569	dTMP + H2O <=> Thymidine + Orthophosphate + H+	C00364 + C00001 <=> C00214 + C00009 + C00080	3.1.3.5	CBU4047	0	1000	R01569	rxn01145
Nucleotide metabolism	R01570	Thymidine + Orthophosphate + H+ <=> Thymine + 2-Deoxy-D-ribose 1-phosphate	C00214 + C00009 + C00080 <=> C00178 + C00672	2.4.2.2	CBU2703	0	1000	R01570	rxn01146
Amino acid and other amino acids metabolism	R01582	D-Phenylalanine + 2-Oxoglutarate <=> Phenylpyruvate + D-Glutamate	C02265 + C00026 <=> C00166 + C00217	2.6.1.21	CBU2629	-1000	1000	R01582	rxn01156
Carbohydrate metabolism	R01600	ATP + beta-D-Glucose <=> ADP + beta-D-Glucose 6-phosphate	C00002 + C00221 <=> C00008 + C01172	2.7.1.2	CBU1260 , CBU2226	0	1000	R01600	rxn01169
Carbohydrate metabolism	R01602	alpha-D-Glucose <=> beta-D-Glucose	C00267 <=> C00221	5.1.3.3	CBU3952	-1000	1000	R01602	rxn01171
Metabolism of cofactors and vitamins	R01623	Acyl-carrier protein + H2O <=> Pantetheine 4'-phosphate + Apo-[acyl-carrier-protein]	C00229 + C00001 <=> C01134 + C03688		GAPFILL	0	1000	R01623	rxn06022
Lipid metabolism	R01624	Acetyl-CoA + Acyl-carrier protein <=> CoA + Acetyl-[acyl-carrier protein]	C00024 + C00229 <=> C00010 + C03939	2.3.1.180	CBU1110 , CBU1175	0	1000	R01624	rxn05349
Metabolism of cofactors and vitamins	R01625	CoA + Apo-[acyl-carrier-protein] <=> Adenosine 3',5'-bisphosphate + Acyl-carrier protein	C00010 + C03688 <=> C00054 + C00229	2.7.8.7	CBU3403	0	1000	R01625	rxn06023
Lipid metabolism	R01626	Malonyl-CoA + Acyl-carrier protein <=> CoA + Malonyl-[acyl-carrier protein]	C00083 + C00229 <=> C00010 + C01209	2.3.1.39	CBU1390	-1000	1000	R01626	rxn05465
Carbohydrate metabolism	R01639	ATP + D-Xylulose <=> ADP + D-Xylulose 5-phosphate	C00002 + C00310 <=> C00008 + C00231	2.7.1.17	CBU3705 , CBU4253	0	1000	R01639	rxn01199
Carbon and Energy production	R01641	Sedoheptulose 7-phosphate + D-Glyceraldehyde 3-phosphate <=> D-Ribose 5-phosphate + D-Xylulose 5-phosphate	C05382 + C00118 <=> C00117 + C00231	2.2.1.1	CBU2574 , CBU2582 , CBU2682 , CBU2829 , CBU3066 , CBU3146 , CBU3395 , CBU3830	-1000	1000	R01641	rxn01200
Carbon and Energy production	R01644	4-Hydroxybutanoic acid + NAD+ <=> Succinate semialdehyde + NADH + H+	C00989 + C00003 <=> C00232 + C00004 + C00080	1.1.1.61	CBU2296	-1000	1000	R01644	rxn01201
Carbohydrate metabolism	R01648	4-Aminobutanoate + 2-Oxoglutarate <=> Succinate semialdehyde + L-Glutamate	C00334 + C00026 <=> C00232 + C00025	2.6.1.19	CBU1494	-1000	1000	R01648	rxn01204
Amino acid and other amino acids metabolism	R01652	4-Methyl-2-oxopentanoate + CO2 <=> (2S)-2-Isopropyl-3-oxosuccinate + H+	C00233 + C00011 <=> C04236 + C00080	1.1.1.85	CBU4553	-1000	0	R01652	rxn01208
Carbon and Energy production	R01655	5,10-Methenyltetrahydrofolate + H2O <=> 10-Formyltetrahydrofolate + H+	C00445 + C00001 <=> C00234 + C00080	6.3.4.3	CBU1007	-1000	1000	R01655	rxn01211
Glycan, Terpenoids and Polyketides biosynthesis	R01658	Dimethylallyl diphosphate + Isopentenyl diphosphate <=> Diphosphate + Geranyl diphosphate	C00235 + C00129 <=> C00013 + C00341	2.5.1.10	CBU1938	0	1000	R01658	rxn01213
Nucleotide metabolism	R01663	dCMP + H2O + H+ <=> dUMP + Ammonia	C00239 + C00001 + C00080 <=> C00365 + C00014	3.5.4.12	CBU1492	0	1000	R01663	rxn01217
Nucleotide metabolism	R01664	dCMP + H2O <=> Deoxycytidine + Orthophosphate + H+	C00239 + C00001 <=> C00881 + C00009 + C00080	3.1.3.5	CBU4047	0	1000	R01664	rxn01218
Nucleotide metabolism	R01665	ATP + dCMP <=> ADP + dCDP	C00002 + C00239 <=> C00008 + C00705	6.3.2.1	CBU2626	-1000	1000	R01665	rxn01219
Nucleotide metabolism	R01676	Guanine + H2O + H+ <=> Xanthine + Ammonia	C00242 + C00001 + C00080 <=> C00385 + C00014		GAPFILL	0	1000	R01676	rxn01225
Carbohydrate metabolism	R01678	Lactose + H2O <=> alpha-D-Glucose + D-Galactose	C00243 + C00001 <=> C00267 + C00124	3.2.1.23	CBU2398 , CBU3040 , CBU3304 , CBU3639 , CBU4178	0	1000	R01678	rxn00816
Carbohydrate metabolism	R01688	ATP + Butanoic acid + H+ <=> ADP + Butanoylphosphate	C00002 + C00246 + C00080 <=> C00008 + C02527	2.7.2.7	CBU4903	-1000	0	R01688	rxn01236
Amino acid and other amino acids metabolism	R01714	5-O-(1-Carboxyvinyl)-3-phosphoshikimate <=> Chorismate + Orthophosphate + H+	C01269 <=> C00251 + C00009 + C00080	4.2.3.5	CBU2126	0	1000	R01714	rxn01255
Amino acid and other amino acids metabolism	R01715	Chorismate <=> Prephenate	C00251 <=> C00254	5.4.99.5	CBU2154	0	1000	R01715	rxn01256
Metabolism of cofactors and vitamins	R01716	Chorismate + L-Glutamine <=> 4-Amino-4-deoxychorismate + L-Glutamate	C00251 + C00064 <=> C11355 + C00025	2.6.1.85	CBU4202 , CBU4231	0	1000	R01716	rxn01257
Carbohydrate metabolism	R01718	Isomaltose + H2O <=> alpha-D-Glucose + D-Glucose	C00252 + C00001 <=> C00267 + C00031	3.2.1.10	CBU4351 , CBU4628	0	1000	R01718	rxn14329
Metabolism of cofactors and vitamins	R01724	Nicotinate D-ribonucleotide + Diphosphate + ADP + Orthophosphate <=> Nicotinate + 5-Phospho-alpha-D-ribose 1-diphosphate + ATP + H2O	C01185 + C00013 + C00008 + C00009 <=> C00253 + C00119 + C00002 + C00001	6.3.4.21	CBU3869	-1000	1000	R01724	rxn01265
Amino acid and other amino acids metabolism	R01728	Prephenate + NAD+ <=> 3-(4-Hydroxyphenyl)pyruvate + CO2 + NADH	C00254 + C00003 <=> C01179 + C00011 + C00004	1.3.1.12	CBU2141	0	1000	R01728	rxn01268
Amino acid and other amino acids metabolism	R01730	Prephenate + NADP+ <=> 3-(4-Hydroxyphenyl)pyruvate + CO2 + NADPH	C00254 + C00006 <=> C01179 + C00011 + C00005	1.3.1.13	CBU2141	0	1000	R01730	rxn01269
Amino acid and other amino acids metabolism	R01731	Oxaloacetate + L-Arogenate <=> L-Aspartate + Prephenate	C00036 + C00826 <=> C00049 + C00254	2.6.1.1	CBU1479 , CBU1518 , CBU2069 , CBU2176 , CBU2235 , CBU2606 , CBU3107 , CBU3197 , CBU3206 , CBU4598 , CBU4745 , CBU4777	-1000	0	R01731	rxn01270
Carbohydrate metabolism	R01745	D-Glycerate + NAD+ <=> 2-Hydroxy-3-oxopropanoate + NADH + H+	C00258 + C00003 <=> C01146 + C00004 + C00080	1.1.1.60	CBU4695	-1000	0	R01745	rxn01280
Carbohydrate metabolism	R01747	D-Glycerate + NADP+ <=> 2-Hydroxy-3-oxopropanoate + NADPH + H+	C00258 + C00006 <=> C01146 + C00005 + C00080	1.1.1.60	CBU4695	-1000	0	R01747	rxn01281
Lipid metabolism	R01752	D-Glyceraldehyde + NAD+ + H2O <=> D-Glycerate + NADH + 2 H+	C00577 + C00003 + C00001 <=> C00258 + C00004 + 2 C00080	1.2.1.8	CBU1128	-1000	1000	R01752	rxn01286
Carbohydrate metabolism	R01761	L-Arabinose <=> L-Ribulose	C00259 <=> C00508		GAPFILL	-1000	1000	R01761	rxn01292
Nucleotide metabolism	R01768	Hypoxanthine + NAD+ + H2O <=> Xanthine + NADH + H+	C00262 + C00003 + C00001 <=> C00385 + C00004 + C00080	1.17.1.4	CBU1005 , CBU3591 , CBU3594 , CBU3645	0	1000	R01768	rxn01297
Amino acid and other amino acids metabolism	R01771	ATP + L-Homoserine <=> ADP + O-Phospho-L-homoserine	C00002 + C00263 <=> C00008 + C01102	2.7.1.39	CBU4028	0	1000	R01771	rxn01300
Amino acid and other amino acids metabolism	R01773	L-Homoserine + NAD+ <=> L-Aspartate 4-semialdehyde + NADH + H+	C00263 + C00003 <=> C00441 + C00004 + C00080	1.1.1.3	CBU3426	-1000	0	R01773	rxn01301
Amino acid and other amino acids metabolism	R01775	L-Homoserine + NADP+ <=> L-Aspartate 4-semialdehyde + NADPH + H+	C00263 + C00006 <=> C00441 + C00005 + C00080	1.1.1.3 / 2.7.2.4	CBU3426 / CBU1384 , CBU2266	-1000	0	R01775	rxn01302
Amino acid and other amino acids metabolism	R01776	Acetyl-CoA + L-Homoserine <=> CoA + O-Acetyl-L-homoserine	C00024 + C00263 <=> C00010 + C01077		GAPFILL	0	1000	R01776	rxn01303
Amino acid and other amino acids metabolism	R01777	Succinyl-CoA + L-Homoserine <=> CoA + O-Succinyl-L-homoserine	C00091 + C00263 <=> C00010 + C01118	2.3.1.46	CBU4021	0	1000	R01777	rxn01304
Carbohydrate metabolism	R01786	ATP + alpha-D-Glucose <=> ADP + alpha-D-Glucose 6-phosphate	C00002 + C00267 <=> C00008 + C00668	2.7.1.2	CBU1260 , CBU2226	0	1000	R01786	rxn00216
Carbohydrate metabolism	R01790	Starch + H2O <=> 2 alpha-D-Glucose	C00369 + C00001 <=> 2 C00267	3.2.1.20	CBU3903 , CBU4083 , CBU4907 , CBU4912	0	1000	R01790	rxn05807
Carbohydrate metabolism	R01791	Dextrin + H2O <=> 2 alpha-D-Glucose	C00721 + C00001 <=> 2 C00267	3.2.1.10 / 3.2.1.20	CBU4351 , CBU4628 / CBU3903 , CBU4083 , CBU4907 , CBU4912	0	1000	R01791	rxn10401
Lipid metabolism	R01799	CTP + Phosphatidate <=> Diphosphate + CDP-diacylglycerol	C00063 + C00416 <=> C00013 + C00269	2.7.7.41	CBU1230	0	1000	R01799	rxn06043
Lipid metabolism	R01800	CDP-diacylglycerol + L-Serine <=> CMP + Phosphatidylserine + H+	C00269 + C00065 <=> C00055 + C02737 + C00080	2.7.8.8	CBU1692 , CBU2408	0	1000	R01800	rxn06044
Lipid metabolism	R01801	CDP-diacylglycerol + sn-Glycerol 3-phosphate <=> CMP + Phosphatidylglycerophosphate	C00269 + C00093 <=> C00055 + C03892	2.7.8.5	CBU1195 , CBU1256	0	1000	R01801	rxn06045
Carbohydrate metabolism	R01818	D-Mannose 6-phosphate <=> D-Mannose 1-phosphate	C00275 <=> C00636	2.7.7.13	CBU4217	-1000	1000	R01818	rxn01329
Carbohydrate metabolism	R01819	D-Mannose 6-phosphate <=> beta-D-Fructose 6-phosphate	C00275 <=> C05345	5.3.1.8	CBU3346 , CBU3670	-1000	1000	R01819	rxn00559
Amino acid and other amino acids metabolism	R01826	Phosphoenolpyruvate + D-Erythrose 4-phosphate + H2O <=> 2-Dehydro-3-deoxy-D-arabino-heptonate 7-phosphate + Orthophosphate + H+	C00074 + C00279 + C00001 <=> C04691 + C00009 + C00080	2.5.1.54	CBU2140 , CBU2360 , CBU2639	0	1000	R01826	rxn01332
Carbon and Energy production	R01827	Sedoheptulose 7-phosphate + D-Glyceraldehyde 3-phosphate <=> D-Erythrose 4-phosphate + beta-D-Fructose 6-phosphate	C05382 + C00118 <=> C00279 + C05345	2.2.1.2	CBU2578 , CBU3072 , CBU3740 , CBU3962 , CBU4201	-1000	0	R01827	rxn01333
Carbon and Energy production	R01829	Sedoheptulose 1,7-bisphosphate <=> Glycerone phosphate + D-Erythrose 4-phosphate	C00447 <=> C00111 + C00279	4.1.2.13	CBU2695	-1000	1000	R01829	rxn01334
Carbon and Energy production	R01830	beta-D-Fructose 6-phosphate + D-Glyceraldehyde 3-phosphate <=> D-Erythrose 4-phosphate + D-Xylulose 5-phosphate	C05345 + C00118 <=> C00279 + C00231	2.2.1.1	CBU2574 , CBU2582 , CBU2682 , CBU2829 , CBU3066 , CBU3146 , CBU3395 , CBU3830	-1000	1000	R01830	rxn00785
Nucleotide metabolism	R01855	dGTP + H2O <=> dGMP + Diphosphate	C00286 + C00001 <=> C00362 + C00013	3.6.1.19	CBU4193	0	1000	R01855	rxn01351
Nucleotide metabolism	R01857	ATP + dGDP <=> ADP + dGTP	C00002 + C00361 <=> C00008 + C00286	2.7.4.6	CBU2275	0	1000	R01857	rxn01353
Nucleotide metabolism	R01858	dGTP + Pyruvate <=> dGDP + Phosphoenolpyruvate	C00286 + C00022 <=> C00361 + C00074	2.7.1.40	CBU3142 , CBU3862 , CBU3876 , CBU4819	-1000	0	R01858	rxn01354
Carbon and Energy production	R01859	ATP + Propanoyl-CoA + HCO3- <=> ADP + Orthophosphate + (S)-Methylmalonyl-CoA + H+	C00002 + C00100 + C00288 <=> C00008 + C00009 + C00683 + C00080	6.4.1.2	CBU1208 , CBU1278	0	1000	R01859	rxn01355
Nucleotide metabolism	R01863	Inosine + Orthophosphate + H+ <=> Hypoxanthine + alpha-D-Ribose 1-phosphate	C00294 + C00009 + C00080 <=> C00262 + C00620	2.4.2.1	CBU2823 , CBU3203 , CBU3474	-1000	1000	R01863	rxn01358
Nucleotide metabolism	R01867	(S)-Dihydroorotate + Fumarate <=> Orotate + Succinate	C00337 + C00122 <=> C00295 + C00042		GAPFILL	-1000	1000	R01867	rxn01360
Nucleotide metabolism	R01870	Orotidine 5'-phosphate + Diphosphate <=> Orotate + 5-Phospho-alpha-D-ribose 1-diphosphate	C01103 + C00013 <=> C00295 + C00119	2.4.2.10	CBU4001	-1000	1000	R01870	rxn01362
Amino acid and other amino acids metabolism	R01872	Quinate + NAD+ <=> 3-Dehydroquinate + NADH + H+	C00296 + C00003 <=> C00944 + C00004 + C00080	1.1.1.282	CBU2162 , CBU2354	-1000	0	R01872	rxn01363
Nucleotide metabolism	R01876	Uridine + Orthophosphate + H+ <=> Uracil + alpha-D-Ribose 1-phosphate	C00299 + C00009 + C00080 <=> C00106 + C00620	2.4.2.3	CBU2620	-1000	1000	R01876	rxn01366
Nucleotide metabolism	R01878	Cytidine + H2O + H+ <=> Uridine + Ammonia	C00475 + C00001 + C00080 <=> C00299 + C00014	3.5.4.5	CBU2670 , CBU3267	0	1000	R01878	rxn01368
Nucleotide metabolism	R01880	dGTP + Uridine <=> dGDP + UMP	C00286 + C00299 <=> C00361 + C00105	2.7.1.48	CBU3329 , CBU3432 , CBU3828	0	1000	R01880	rxn01370
Carbon and Energy production	R01900	Isocitrate <=> cis-Aconitate + H2O	C00311 <=> C00417 + C00001	4.2.1.3	CBU2910	-1000	1000	R01900	rxn01388
Metabolism of cofactors and vitamins	R01909	ATP + Pyridoxine <=> ADP + Pyridoxine phosphate	C00002 + C00314 <=> C00008 + C00627	2.7.1.35	CBU3266 , CBU3349	0	1000	R01909	rxn01396
Amino acid and other amino acids metabolism	R01954	ATP + L-Citrulline + L-Aspartate <=> AMP + Diphosphate + N-(L-Arginino)succinate	C00002 + C00327 + C00049 <=> C00020 + C00013 + C03406	6.3.4.5	CBU3446	0	1000	R01954	rxn01434
Nucleotide metabolism	R01968	dGMP + H2O <=> Deoxyguanosine + Orthophosphate + H+	C00362 + C00001 <=> C00330 + C00009 + C00080	3.1.3.5	CBU4047	-1000	1000	R01968	rxn01445
Nucleotide metabolism	R01969	Deoxyguanosine + Orthophosphate + H+ <=> Guanine + 2-Deoxy-D-ribose 1-phosphate	C00330 + C00009 + C00080 <=> C00242 + C00672	2.4.2.1	CBU2823 , CBU3203 , CBU3474	-1000	1000	R01969	rxn01446
Carbon and Energy production	R01975	(S)-3-Hydroxybutanoyl-CoA + NAD+ <=> Acetoacetyl-CoA + NADH + H+	C01144 + C00003 <=> C00332 + C00004 + C00080	1.1.1.157	CBU4238 , CBU4474 , CBU5025	-1000	0	R01975	rxn01451
Carbon and Energy production	R01976	(S)-3-Hydroxybutanoyl-CoA + NADP+ <=> Acetoacetyl-CoA + NADPH + H+	C01144 + C00006 <=> C00332 + C00005 + C00080	1.1.1.157	CBU4238 , CBU4474 , CBU5025	-1000	0	R01976	rxn01452
Carbohydrate metabolism	R01982	Pectate + 2 H2O <=> 3 D-Galacturonate	C00470 + 2 C00001 <=> 3 C00333	3.2.1.15	CBU3347	0	1000	R01982	rxn06064
Carbohydrate metabolism	R01983	D-Galacturonate <=> D-Tagaturonate	C00333 <=> C00558	5.3.1.12	CBU3275 , CBU3294	-1000	1000	R01983	rxn01457
Nucleotide metabolism	R01993	(S)-Dihydroorotate + H2O <=> N-Carbamoyl-L-aspartate + H+	C00337 + C00001 <=> C00438 + C00080	3.5.2.3	CBU4748	-1000	1000	R01993	rxn01465
Glycan, Terpenoids and Polyketides biosynthesis	R02003	Geranyl diphosphate + Isopentenyl diphosphate <=> Diphosphate + trans,trans-Farnesyl diphosphate	C00341 + C00129 <=> C00013 + C00448	2.5.1.10	CBU1938	0	1000	R02003	rxn01466
Nucleotide metabolism	R02014	dATP + Thioredoxin disulfide + H2O <=> ATP + Thioredoxin	C00131 + C00343 + C00001 <=> C00002 + C00342	1.17.4.2	CBU2728 , CBU3061 , CBU3077	-1000	0	R02014	rxn05232
Nucleotide metabolism	R02016	Thioredoxin + NADP+ <=> Thioredoxin disulfide + NADPH + H+	C00342 + C00006 <=> C00343 + C00005 + C00080	1.8.1.9	CBU1284 , CBU2551 , CBU3528 , CBU3590	-1000	0	R02016	rxn05289
Nucleotide metabolism	R02017	dADP + Thioredoxin disulfide + H2O <=> Thioredoxin + ADP	C00206 + C00343 + C00001 <=> C00342 + C00008	1.17.4.1	CBU4244 , CBU4908	-1000	0	R02017	rxn05231
Nucleotide metabolism	R02018	dUDP + Thioredoxin disulfide + H2O <=> Thioredoxin + UDP	C01346 + C00343 + C00001 <=> C00342 + C00015	1.17.4.1	CBU4244 , CBU4908	-1000	0	R02018	rxn06075
Nucleotide metabolism	R02019	dGDP + Thioredoxin disulfide + H2O <=> GDP + Thioredoxin	C00361 + C00343 + C00001 <=> C00035 + C00342	1.17.4.1	CBU4244 , CBU4908	-1000	0	R02019	rxn05233
Nucleotide metabolism	R02020	dGTP + Thioredoxin disulfide + H2O <=> GTP + Thioredoxin	C00286 + C00343 + C00001 <=> C00044 + C00342	1.17.4.2	CBU2728 , CBU3061 , CBU3077	-1000	0	R02020	rxn05234
Nucleotide metabolism	R02022	dCTP + Thioredoxin disulfide + H2O <=> CTP + Thioredoxin	C00458 + C00343 + C00001 <=> C00063 + C00342	1.17.4.2	CBU2728 , CBU3061 , CBU3077	-1000	0	R02022	rxn05235
Nucleotide metabolism	R02023	dUTP + Thioredoxin disulfide + H2O <=> UTP + Thioredoxin	C00460 + C00343 + C00001 <=> C00075 + C00342	1.17.4.2	CBU2728 , CBU3061 , CBU3077	-1000	0	R02023	rxn05236
Nucleotide metabolism	R02024	dCDP + Thioredoxin disulfide + H2O <=> Thioredoxin + CDP	C00705 + C00343 + C00001 <=> C00342 + C00112	1.17.4.1	CBU4244 , CBU4908	-1000	0	R02024	rxn06076
Lipid metabolism	R02029	Phosphatidylglycerophosphate + H2O <=> H+ + Phosphatidylglycerol + Orthophosphate + H+	C03892 + C00001 <=> C00080 + C00344 + C00009 + C00080	3.1.3.27	CBU3843	0	1000	R02029	rxn06080
Lipid metabolism	R02055	Phosphatidylserine + H+ <=> Phosphatidylethanolamine + CO2	C02737 + C00080 <=> C00350 + C00011	4.1.1.65	CBU2534	0	1000	R02055	rxn06090
Lipid metabolism	R02056	S-Adenosyl-L-methionine + Phosphatidylethanolamine <=> H+ + S-Adenosyl-L-homocysteine + Phosphatidyl-N-methylethanolamine + H+	C00019 + C00350 <=> C00080 + C00021 + C01241 + C00080		GAPFILL	0	1000	R02056	rxn06091
Carbohydrate metabolism	R02059	N-Acetyl-D-glucosamine 6-phosphate + H2O <=> D-Glucosamine 6-phosphate + Acetate	C00357 + C00001 <=> C00352 + C00033	3.5.1.25	CBU3604 , CBU4248 , CBU4479	0	1000	R02059	rxn01484
Carbohydrate metabolism	R02060	alpha-D-Glucosamine 1-phosphate <=> D-Glucosamine 6-phosphate	C06156 <=> C00352	5.4.2.10	CBU3935 , CBU4206 , CBU4229	-1000	0	R02060	rxn01485
Glycan, Terpenoids and Polyketides biosynthesis	R02061	trans,trans-Farnesyl diphosphate + Isopentenyl diphosphate <=> Diphosphate + Geranylgeranyl diphosphate	C00448 + C00129 <=> C00013 + C00353	2.5.1.10	CBU1938	0	1000	R02061	rxn01486
Carbohydrate metabolism	R02071	ATP + D-Fructose 1-phosphate <=> ADP + beta-D-Fructose 1,6-bisphosphate	C00002 + C01094 <=> C00008 + C05378	2.7.1.56	CBU3279 , CBU3296 , CBU4252	0	1000	R02071	rxn01492
Carbohydrate metabolism	R02087	N-Acetyl-D-glucosamine 6-phosphate <=> N-Acetyl-D-mannosamine 6-phosphate	C00357 <=> C04257	5.1.3.9	CBU2156 , CBU2799	-1000	0	R02087	rxn01506
Nucleotide metabolism	R02088	dAMP + H2O <=> Deoxyadenosine + Orthophosphate + H+	C00360 + C00001 <=> C00559 + C00009 + C00080	3.1.3.5	CBU4047	-1000	1000	R02088	rxn01507
Nucleotide metabolism	R02090	ATP + dGMP <=> ADP + dGDP	C00002 + C00362 <=> C00008 + C00361	2.7.4.8	CBU1252	-1000	1000	R02090	rxn01509
Nucleotide metabolism	R02091	dGTP + Cytidine <=> dGDP + CMP	C00286 + C00475 <=> C00361 + C00055	2.7.1.48	CBU3329 , CBU3432 , CBU3828	0	1000	R02091	rxn01510
Nucleotide metabolism	R02093	ATP + dTDP <=> ADP + dTTP	C00002 + C00363 <=> C00008 + C00459	2.7.4.6	CBU2275	-1000	1000	R02093	rxn01512
Nucleotide metabolism	R02094	ATP + dTMP <=> ADP + dTDP	C00002 + C00364 <=> C00008 + C00363	2.7.4.9	CBU1268 , CBU1283	-1000	1000	R02094	rxn01513
Nucleotide metabolism	R02096	dTTP + Cytidine <=> dTDP + CMP	C00459 + C00475 <=> C00363 + C00055	2.7.1.48	CBU3329 , CBU3432 , CBU3828	0	1000	R02096	rxn01515
Nucleotide metabolism	R02097	dTTP + Uridine <=> dTDP + UMP	C00459 + C00299 <=> C00363 + C00105	2.7.1.48	CBU3329 , CBU3432 , CBU3828	0	1000	R02097	rxn01516
Nucleotide metabolism	R02098	ATP + dUMP <=> ADP + dUDP	C00002 + C00365 <=> C00008 + C01346	2.7.4.9	CBU1268 , CBU1283	-1000	1000	R02098	rxn01517
Nucleotide metabolism	R02099	ATP + Deoxyuridine <=> ADP + dUMP	C00002 + C00526 <=> C00008 + C00365		GAPFILL	0	1000	R02099	rxn01518
Nucleotide metabolism	R02100	dUTP + H2O <=> dUMP + Diphosphate	C00460 + C00001 <=> C00365 + C00013	3.6.1.19 / 3.6.1.23	CBU4193 / CBU4958	0	1000	R02100	rxn01519
Nucleotide metabolism	R02101	dUMP + 5,10-Methylenetetrahydrofolate <=> Dihydrofolate + dTMP	C00365 + C00143 <=> C00415 + C00364	2.1.1.45	CBU1571 , CBU1758	0	1000	R02101	rxn01520
Nucleotide metabolism	R02102	dUMP + H2O <=> H+ + Deoxyuridine + Orthophosphate	C00365 + C00001 <=> C00080 + C00526 + C00009	3.1.3.5	CBU4047	0	1000	R02102	rxn01521
Nucleotide metabolism	R02103	Xanthine + NAD+ + H2O <=> Urate + NADH + H+	C00385 + C00003 + C00001 <=> C00366 + C00004 + C00080	1.17.1.4	CBU1005 , CBU3591 , CBU3594 , CBU3645	0	1000	R02103	rxn01522
Carbohydrate metabolism	R02108	Starch <=> Dextrin	C00369 <=> C00721	3.2.1.1	CBU1874 , CBU3651 , CBU4907	0	1000	R02108	rxn06093
Carbohydrate metabolism	R02109	Starch + H2O <=> Amylose + alpha-D-Glucose	C00369 + C00001 <=> C00718 + C00267	3.2.1.33	CBU1201	0	1000	R02109	rxn06094
Carbohydrate metabolism	R02110	2 Amylose <=> Starch + H2O	2 C00718 <=> C00369 + C00001	2.4.1.18	CBU1894 , CBU2873	0	1000	R02110	rxn06095
Carbohydrate metabolism	R02111	Starch + Orthophosphate + H+ <=> Amylose + D-Glucose 1-phosphate	C00369 + C00009 + C00080 <=> C00718 + C00103	2.4.1.1	CBU4180 , CBU4793 , CBU4801	0	1000	R02111	rxn06096
Metabolism of cofactors and vitamins	R02133	Thiamine + H2O <=> 4-Amino-5-hydroxymethyl-2-methylpyrimidine + 5-(2-Hydroxyethyl)-4-methylthiazole + H+	C00378 + C00001 <=> C01279 + C04294 + C00080	3.5.99.2	CBU4508	0	1000	R02133	rxn01537
Metabolism of cofactors and vitamins	R02135	Thiamine + Orthophosphate + H+ <=> Thiamin monophosphate + H2O	C00378 + C00009 + C00080 <=> C01081 + C00001	3.1.3.-	CBU3761	-1000	0	R02135	rxn01539
Nucleotide metabolism	R02142	Xanthosine 5'-phosphate + Diphosphate <=> Xanthine + 5-Phospho-alpha-D-ribose 1-diphosphate	C00655 + C00013 <=> C00385 + C00119	2.4.2.22 / 2.4.2.8	CBU4940 / CBU1023 , CBU2189 , CBU2285	-1000	1000	R02142	rxn01544
Nucleotide metabolism	R02147	Guanosine + Orthophosphate + H+ <=> Guanine + alpha-D-Ribose 1-phosphate	C00387 + C00009 + C00080 <=> C00242 + C00620	2.4.2.1	CBU2823 , CBU3203 , CBU3474	-1000	1000	R02147	rxn01548
Amino acid and other amino acids metabolism	R02199	L-Isoleucine + 2-Oxoglutarate <=> (S)-3-Methyl-2-oxopentanoic acid + L-Glutamate	C00407 + C00026 <=> C00671 + C00025	2.6.1.42	CBU4710 , CBU4749	-1000	1000	R02199	rxn01575
Metabolism of cofactors and vitamins	R02235	Dihydrofolate + NAD+ <=> Folate + NADH + H+	C00415 + C00003 <=> C00504 + C00004 + C00080	1.5.1.3	CBU1552 , CBU1613 , CBU4072	-1000	0	R02235	rxn01601
Metabolism of cofactors and vitamins	R02236	Dihydrofolate + NADP+ <=> Folate + NADPH + H+	C00415 + C00006 <=> C00504 + C00005 + C00080	1.5.1.3	CBU1552 , CBU1613 , CBU4072	-1000	0	R02236	rxn01602
Metabolism of cofactors and vitamins	R02237	ATP + Dihydropteroate + L-Glutamate <=> ADP + Orthophosphate + Dihydrofolate + H+	C00002 + C00921 + C00025 <=> C00008 + C00009 + C00415 + C00080	6.3.2.17	CBU1916	0	1000	R02237	rxn01603
Lipid metabolism	R02240	ATP + 1,2-Diacyl-sn-glycerol <=> ADP + Phosphatidate	C00002 + C00641 <=> C00008 + C00416	2.7.1.107	CBU4517	0	1000	R02240	rxn06139
Lipid metabolism	R02241	Phosphatidate + CoA <=> 1-Acyl-sn-glycerol 3-phosphate + Acyl-CoA	C00416 + C00010 <=> C00681 + C00040	2.3.1.51	CBU1726 , CBU2431	-1000	0	R02241	rxn06140
Nucleotide metabolism	R02269	5,6-Dihydrouracil + H2O <=> 3-Ureidopropionate + H+	C00429 + C00001 <=> C02642 + C00080	3.5.2.2	CBU3642 , CBU4038	-1000	1000	R02269	rxn01626
Amino acid and other amino acids metabolism	R02282	N-Acetylornithine + L-Glutamate <=> L-Ornithine + N-Acetyl-L-glutamate	C00437 + C00025 <=> C00077 + C00624	2.3.1.35	CBU3444	-1000	1000	R02282	rxn01636
Amino acid and other amino acids metabolism	R02283	N-Acetylornithine + 2-Oxoglutarate <=> N-Acetyl-L-glutamate 5-semialdehyde + L-Glutamate	C00437 + C00026 <=> C01250 + C00025	2.6.1.11	CBU1242 , CBU3344	-1000	1000	R02283	rxn01637
Amino acid and other amino acids metabolism	R02291	L-Aspartate 4-semialdehyde + Orthophosphate + NADP+ <=> 4-Phospho-L-aspartate + NADPH	C00441 + C00009 + C00006 <=> C03082 + C00005	1.2.1.11	CBU3901	-1000	0	R02291	rxn01643
Metabolism of cofactors and vitamins	R02294	Nicotinamide-beta-riboside + Orthophosphate <=> Nicotinamide + alpha-D-Ribose 1-phosphate	C03150 + C00009 <=> C00153 + C00620	2.4.2.1	CBU2823 , CBU3203 , CBU3474	-1000	1000	R02294	rxn01646
Metabolism of cofactors and vitamins	R02295	Nicotinate D-ribonucleoside + Orthophosphate <=> Nicotinate + alpha-D-Ribose 1-phosphate	C05841 + C00009 <=> C00253 + C00620	2.4.2.1	CBU2823 , CBU3203 , CBU3474	-1000	1000	R02295	rxn01647
Nucleotide metabolism	R02296	Cytidine + Orthophosphate + H+ <=> Cytosine + alpha-D-Ribose 1-phosphate	C00475 + C00009 + C00080 <=> C00380 + C00620	2.4.2.2	CBU2703	-1000	1000	R02296	rxn01648
Nucleotide metabolism	R02297	Xanthosine + Orthophosphate + H+ <=> Xanthine + alpha-D-Ribose 1-phosphate	C01762 + C00009 + C00080 <=> C00385 + C00620	2.4.2.1	CBU2823 , CBU3203 , CBU3474	-1000	1000	R02297	rxn01649
Carbohydrate metabolism	R02300	Folinic acid + H+ <=> 5,10-Methenyltetrahydrofolate + H2O	C03479 + C00080 <=> C00445 + C00001		GAPFILL	-1000	1000	R02300	rxn01652
Metabolism of cofactors and vitamins	R02301	ATP + Folinic acid <=> ADP + Orthophosphate + 5,10-Methenyltetrahydrofolate	C00002 + C03479 <=> C00008 + C00009 + C00445	6.3.3.2	CBU4228 , CBU4461	0	1000	R02301	rxn01653
Metabolism of cofactors and vitamins	R02323	Nicotinamide D-ribonucleotide + H2O <=> Nicotinamide-beta-riboside + Orthophosphate + H+	C00455 + C00001 <=> C03150 + C00009 + C00080	3.1.3.5	CBU4047	0	1000	R02323	rxn01670
Nucleotide metabolism	R02325	dCTP + H2O + H+ <=> dUTP + Ammonia	C00458 + C00001 + C00080 <=> C00460 + C00014	3.5.4.13	CBU2136 , CBU2148	0	1000	R02325	rxn01672
Nucleotide metabolism	R02326	ATP + dCDP <=> ADP + dCTP	C00002 + C00705 <=> C00008 + C00458	2.7.4.6	CBU2275	-1000	1000	R02326	rxn01673
Nucleotide metabolism	R02327	dCTP + Uridine <=> dCDP + UMP	C00458 + C00299 <=> C00705 + C00105	2.7.1.48	CBU3329 , CBU3432 , CBU3828	0	1000	R02327	rxn01674
Nucleotide metabolism	R02331	ATP + dUDP <=> ADP + dUTP	C00002 + C01346 <=> C00008 + C00460	2.7.4.6	CBU2275	-1000	1000	R02331	rxn01678
Nucleotide metabolism	R02332	dUTP + Uridine <=> dUDP + UMP	C00460 + C00299 <=> C01346 + C00105	2.7.1.48	CBU3329 , CBU3432 , CBU3828	0	1000	R02332	rxn01679
Amino acid and other amino acids metabolism	R02340	Indoleglycerol phosphate <=> Indole + D-Glyceraldehyde 3-phosphate	C03506 <=> C00463 + C00118	4.2.1.20	CBU1060 , CBU4400 , CBU4410	-1000	1000	R02340	rxn01682
Carbohydrate metabolism	R02360	2 Pectate + H2O <=> 3 Digalacturonate	2 C00470 + C00001 <=> 3 C02273	3.2.1.15	CBU3347	0	1000	R02360	rxn06156
Carbohydrate metabolism	R02361	2 Pectate <=> 3 4-(4-Deoxy-alpha-D-gluc-4-enuronosyl)-D-galacturonate + 2 H2O	2 C00470 <=> 3 C06118 + 2 C00001	4.2.2.2	CBU3309	0	1000	R02361	rxn14062
Carbohydrate metabolism	R02362	3 Pectin + 7 H2O <=> 6 Methanol + 4 Pectate + 12 H+	3 C00714 + 7 C00001 <=> 6 C00132 + 4 C00470 + 12 C00080	3.1.1.11	CBU2370	0	1000	R02362	rxn06158
Nucleotide metabolism	R02371	dCTP + Cytidine <=> dCDP + CMP	C00458 + C00475 <=> C00705 + C00055	2.7.1.48	CBU3329 , CBU3432 , CBU3828	0	1000	R02371	rxn01705
Nucleotide metabolism	R02372	dUTP + Cytidine <=> dUDP + CMP	C00460 + C00475 <=> C01346 + C00055	2.7.1.48	CBU3329 , CBU3432 , CBU3828	0	1000	R02372	rxn01706
Carbohydrate metabolism	R02410	Raffinose + H2O <=> Melibiose + D-Fructose	C00492 + C00001 <=> C05402 + C00095	3.2.1.26	CBU1769	0	1000	R02410	rxn01737
Amino acid and other amino acids metabolism	R02412	ATP + Shikimate <=> ADP + Shikimate 3-phosphate	C00002 + C00493 <=> C00008 + C03175	2.7.1.71	CBU2236	0	1000	R02412	rxn01739
Amino acid and other amino acids metabolism	R02413	Shikimate + NADP+ <=> 3-Dehydroshikimate + NADPH + H+	C00493 + C00006 <=> C02637 + C00005 + C00080	1.1.1.25 / 1.1.1.282	CBU2157 , CBU2354 / CBU2162 , CBU2354	-1000	0	R02413	rxn01740
Carbohydrate metabolism	R02421	ADP-glucose + H2O <=> ADP + Amylose	C00498 + C00001 <=> C00008 + C00718	2.4.1.21	CBU1898	0	1000	R02421	rxn06165
Amino acid and other amino acids metabolism	R02433	L-Cysteate + 2-Oxoglutarate <=> 3-Sulfopyruvate + L-Glutamate	C00506 + C00026 <=> C05528 + C00025	2.6.1.1	CBU1479 , CBU1518 , CBU2069 , CBU2176 , CBU2235 , CBU2606 , CBU3107 , CBU3197 , CBU3206 , CBU4598 , CBU4745 , CBU4777	-1000	1000	R02433	rxn01757
Carbohydrate metabolism	R02439	ATP + L-Ribulose <=> ADP + L-Ribulose 5-phosphate	C00002 + C00508 <=> C00008 + C01101		GAPFILL	0	1000	R02439	rxn01763
Metabolism of cofactors and vitamins	R02472	(R)-Pantoate + NADP+ <=> 2-Dehydropantoate + NADPH + H+	C00522 + C00006 <=> C00966 + C00005 + C00080	1.1.1.169	CBU4404	-1000	1000	R02472	rxn01790
Amino acid and other amino acids metabolism	R02473	ATP + (R)-Pantoate + beta-Alanine <=> AMP + Diphosphate + Pantothenate	C00002 + C00522 + C00099 <=> C00020 + C00013 + C00864	6.3.2.1	CBU2626	0	1000	R02473	rxn01791
Nucleotide metabolism	R02484	Deoxyuridine + Orthophosphate + H+ <=> Uracil + 2-Deoxy-D-ribose 1-phosphate	C00526 + C00009 + C00080 <=> C00106 + C00672	2.4.2.1 / 2.4.2.2 / 2.4.2.3	CBU2823 , CBU3203 , CBU3474 / CBU2703 / CBU2620	-1000	1000	R02484	rxn01799
Nucleotide metabolism	R02485	Deoxycytidine + H2O + H+ <=> Deoxyuridine + Ammonia	C00881 + C00001 + C00080 <=> C00526 + C00014	3.5.4.5	CBU2670 , CBU3267	0	1000	R02485	rxn01800
Metabolism of cofactors and vitamins	R02493	ATP + Pyridoxamine <=> ADP + Pyridoxamine phosphate	C00002 + C00534 <=> C00008 + C00647	2.7.1.35	CBU3266 , CBU3349	0	1000	R02493	rxn01807
Amino acid and other amino acids metabolism	R02549	4-Aminobutyraldehyde + NAD+ + H2O <=> 4-Aminobutanoate + NADH + 2 H+	C00555 + C00003 + C00001 <=> C00334 + C00004 + 2 C00080	1.2.1.8	CBU1128	0	1000	R02549	rxn01851
Carbohydrate metabolism	R02555	D-Altronate + NAD+ <=> D-Tagaturonate + NADH + H+	C00817 + C00003 <=> C00558 + C00004 + C00080	1.1.1.58	CBU3272 , CBU3547	-1000	1000	R02555	rxn01857
Nucleotide metabolism	R02556	Deoxyadenosine + H2O + H+ <=> Deoxyinosine + Ammonia	C00559 + C00001 + C00080 <=> C05512 + C00014	3.5.4.4	CBU4076	0	1000	R02556	rxn01858
Nucleotide metabolism	R02557	Deoxyadenosine + Orthophosphate + H+ <=> Adenine + 2-Deoxy-D-ribose 1-phosphate	C00559 + C00009 + C00080 <=> C00147 + C00672	2.4.2.1	CBU2823 , CBU3203 , CBU3474	-1000	1000	R02557	rxn01859
Carbohydrate metabolism	R02568	D-Fructose 1-phosphate <=> Glycerone phosphate + D-Glyceraldehyde	C01094 <=> C00111 + C00577	4.1.2.13	CBU2695	-1000	1000	R02568	rxn01870
Carbohydrate metabolism	R02628	Phosphoenolpyruvate + Protein histidine <=> Pyruvate + Protein N(pi)-phospho-L-histidine + H+	C00074 + C00615 <=> C00022 + C04261 + C00080	2.7.3.9	CBU4199	0	1000	R02628	rxn06200
Transport reaction	R02630	Protein N(pi)-phospho-L-histidine + D-Mannose[e] + H+ <=> Protein histidine + D-Mannose 6-phosphate	C04261 + C00159[e] + C00080 <=> C00615 + C00275	2.7.1.69	CBU1300 , CBU1320 , CBU1322 , CBU1351 , CBU1454 , CBU1548 , CBU1552 , CBU1577 , CBU1584 , CBU1598 , CBU1756 , CBU1957 , CBU2036 , CBU2037 , CBU2074 , CBU2086 , CBU2112 , CBU2117 , CBU2125 , CBU2343 , CBU2514 , CBU2525 , CBU2625 , CBU2731 , CBU3345 , CBU3355 , CBU3356 , CBU3671 , CBU4111 , CBU4162 , CBU4254 , CBU4284 , CBU4492 , CBU4883 , CBU4891	0	1000	R02630	rxn06201
Transport reaction	R02631	Protein N(pi)-phospho-L-histidine + D-Glucosamine[e] + H+ <=> Protein histidine + D-Glucosamine 6-phosphate	C04261 + C00329[e] + C00080 <=> C00615 + C00352	2.7.1.69	CBU1300 , CBU1320 , CBU1322 , CBU1351 , CBU1454 , CBU1548 , CBU1552 , CBU1577 , CBU1584 , CBU1598 , CBU1756 , CBU1957 , CBU2036 , CBU2037 , CBU2074 , CBU2086 , CBU2112 , CBU2117 , CBU2125 , CBU2343 , CBU2514 , CBU2525 , CBU2625 , CBU2731 , CBU3345 , CBU3355 , CBU3356 , CBU3671 , CBU4111 , CBU4162 , CBU4254 , CBU4284 , CBU4492 , CBU4883 , CBU4891	0	1000	R02631	rxn06202
Amino acid and other amino acids metabolism	R02649	ATP + N-Acetyl-L-glutamate + H+ <=> ADP + N-Acetyl-L-glutamate 5-phosphate	C00002 + C00624 + C00080 <=> C00008 + C04133	2.7.2.8	CBU3382	0	1000	R02649	rxn01917
Amino acid and other amino acids metabolism	R02661	2-Methylpropanoyl-CoA + FAD <=> 2-Methylprop-2-enoyl-CoA + FADH2	C00630 + C00016 <=> C03460 + C01352	1.3.8.1	CBU4483	-1000	0	R02661
Transport reaction	R02704	Protein N(pi)-phospho-L-histidine + Mannitol[e] + H+ <=> Protein histidine + D-Mannitol 1-phosphate	C04261 + C00392[e] + C00080 <=> C00615 + C00644	2.7.1.69	CBU1300 , CBU1320 , CBU1322 , CBU1351 , CBU1454 , CBU1548 , CBU1552 , CBU1577 , CBU1584 , CBU1598 , CBU1756 , CBU1957 , CBU2036 , CBU2037 , CBU2074 , CBU2086 , CBU2112 , CBU2117 , CBU2125 , CBU2343 , CBU2514 , CBU2525 , CBU2625 , CBU2731 , CBU3345 , CBU3355 , CBU3356 , CBU3671 , CBU4111 , CBU4162 , CBU4254 , CBU4284 , CBU4492 , CBU4883 , CBU4891	0	1000	R02704	rxn06224
Carbohydrate metabolism	R02705	ATP + N-Acetyl-D-mannosamine <=> ADP + N-Acetyl-D-mannosamine 6-phosphate	C00002 + C00645 <=> C00008 + C04257	5.1.3.9	CBU2156 , CBU2799	0	1000	R02705	rxn01951
Carbohydrate metabolism	R02707	N-Acetyl-D-mannosamine + UDP <=> UDP-N-acetyl-D-mannosamine + H2O	C00645 + C00015 <=> C01170 + C00001	5.1.3.14	CBU1488 , CBU3060 , CBU4395	-1000	0	R02707	rxn01953
Nucleotide metabolism	R02719	Xanthosine 5'-phosphate + H2O <=> Xanthosine + Orthophosphate + H+	C00655 + C00001 <=> C01762 + C00009 + C00080	3.1.3.5	CBU4047	0	1000	R02719	rxn01961
Nucleotide metabolism	R02720	XTP + H2O <=> Xanthosine 5'-phosphate + Diphosphate	C00700 + C00001 <=> C00655 + C00013	3.6.1.19	CBU4193	0	1000	R02720	rxn01962
Amino acid and other amino acids metabolism	R02722	L-Serine + Indoleglycerol phosphate <=> L-Tryptophan + D-Glyceraldehyde 3-phosphate + H2O	C00065 + C03506 <=> C00078 + C00118 + C00001	4.2.1.20	CBU1060 , CBU4400 , CBU4410	0	1000	R02722	rxn01964
Amino acid and other amino acids metabolism	R02733	N6-Acetyl-LL-2,6-diaminoheptanedioate + H2O <=> Acetate + LL-2,6-Diaminoheptanedioate	C04390 + C00001 <=> C00033 + C00666	3.5.1.47	CBU4026 , CBU4318 , CBU4674 , CBU5000	-1000	1000	R02733	rxn01972
Amino acid and other amino acids metabolism	R02734	N-Succinyl-LL-2,6-diaminoheptanedioate + H2O <=> Succinate + LL-2,6-Diaminoheptanedioate	C04421 + C00001 <=> C00042 + C00666		GAPFILL	0	1000	R02734	rxn01973
Amino acid and other amino acids metabolism	R02735	LL-2,6-Diaminoheptanedioate <=> meso-2,6-Diaminoheptanedioate	C00666 <=> C00680	5.1.1.7	CBU1933 , CBU1934	-1000	1000	R02735	rxn01974
Transport reaction	R02738	Protein N(pi)-phospho-L-histidine + D-Glucose[e] + H+ <=> Protein histidine + alpha-D-Glucose 6-phosphate	C04261 + C00031[e] + C00080 <=> C00615 + C00668	2.7.1.69	CBU1300 , CBU1320 , CBU1322 , CBU1351 , CBU1454 , CBU1548 , CBU1552 , CBU1577 , CBU1584 , CBU1598 , CBU1756 , CBU1957 , CBU2036 , CBU2037 , CBU2074 , CBU2086 , CBU2112 , CBU2117 , CBU2125 , CBU2343 , CBU2514 , CBU2525 , CBU2625 , CBU2731 , CBU3345 , CBU3355 , CBU3356 , CBU3671 , CBU4111 , CBU4162 , CBU4254 , CBU4284 , CBU4492 , CBU4883 , CBU4891	0	1000	R02738	rxn06231
Carbohydrate metabolism	R02739	alpha-D-Glucose 6-phosphate <=> beta-D-Glucose 6-phosphate	C00668 <=> C01172	5.3.1.9	CBU4448	0	0	R02739	rxn01977
Carbon and Energy production	R02740	alpha-D-Glucose 6-phosphate <=> beta-D-Fructose 6-phosphate	C00668 <=> C05345	5.3.1.9	CBU4448	-1000	1000	R02740	rxn00558
Amino acid and other amino acids metabolism	R02743	gamma-L-Glutamyl-L-cysteine <=> Pidolic acid + L-Cysteine	C00669 <=> C01879 + C00097	2.3.2.4	CBU3164	0	1000	R02743	rxn01981
Nucleotide metabolism	R02748	Deoxyinosine + Orthophosphate + H+ <=> Hypoxanthine + 2-Deoxy-D-ribose 1-phosphate	C05512 + C00009 + C00080 <=> C00262 + C00672	2.4.2.1	CBU2823 , CBU3203 , CBU3474	-1000	1000	R02748	rxn01985
Carbohydrate metabolism	R02749	2-Deoxy-D-ribose 1-phosphate <=> 2-Deoxy-D-ribose 5-phosphate	C00672 <=> C00673	5.4.2.2 / 5.4.2.7	CBU3935 , CBU2663 , CBU2665 / CBU2633 , CBU2663 , CBU2665	-1000	1000	R02749	rxn01986
Glycan, Terpenoids and Polyketides biosynthesis	R02777	dTDP-L-rhamnose + NADP+ <=> dTDP-4-dehydro-beta-L-rhamnose + NADPH + H+	C03319 + C00006 <=> C00688 + C00005 + C00080	1.1.1.133	CBU1929 , CBU4716	-1000	0	R02777	rxn02003
Transport reaction	R02780	alpha,alpha-Trehalose[e] + Protein N(pi)-phospho-L-histidine + H+ <=> alpha,alpha'-Trehalose 6-phosphate + Protein histidine	C01083[e] + C04261 + C00080 <=> C00689 + C00615	2.7.1.69	CBU1300 , CBU1320 , CBU1322 , CBU1351 , CBU1454 , CBU1548 , CBU1552 , CBU1577 , CBU1584 , CBU1598 , CBU1756 , CBU1957 , CBU2036 , CBU2037 , CBU2074 , CBU2086 , CBU2112 , CBU2117 , CBU2125 , CBU2343 , CBU2514 , CBU2525 , CBU2625 , CBU2731 , CBU3345 , CBU3355 , CBU3356 , CBU3671 , CBU4111 , CBU4162 , CBU4254 , CBU4284 , CBU4492 , CBU4883 , CBU4891	0	1000	R02780	rxn11965
Glycan, Terpenoids and Polyketides biosynthesis	R02783	ATP + UDP-N-acetylmuramoyl-L-alanine + D-Glutamate <=> ADP + Orthophosphate + UDP-N-acetylmuramoyl-L-alanyl-D-glutamate + H+	C00002 + C01212 + C00217 <=> C00008 + C00009 + C00692 + C00080	6.3.2.9	CBU2876	0	1000	R02783	rxn02008
Glycan, Terpenoids and Polyketides biosynthesis	R02786	ATP + UDP-N-acetylmuramoyl-L-alanyl-D-glutamate + L-Lysine <=> ADP + Orthophosphate + UDP-N-acetylmuramoyl-L-alanyl-gamma-D-glutamyl-L-lysine + H+	C00002 + C00692 + C00047 <=> C00008 + C00009 + C05892 + C00080		GAPFILL	0	1000	R02786	rxn02010
Glycan, Terpenoids and Polyketides biosynthesis	R02788	ATP + UDP-N-acetylmuramoyl-L-alanyl-D-glutamate + meso-2,6-Diaminoheptanedioate <=> ADP + Orthophosphate + UDP-N-acetylmuramoyl-L-alanyl-D-gamma-glutamyl-meso-2,6-diaminopimelate + H+	C00002 + C00692 + C00680 <=> C00008 + C00009 + C04877 + C00080	6.3.2.13	CBU3543	0	1000	R02788	rxn02011
Carbohydrate metabolism	R02886	2 Cellulose <=> H2O + Cellobiose	2 C00760 <=> C00001 +1 C00185	3.2.1.4	CBU3973 , CBU3249	0	1000	R02886	rxn06271
Carbohydrate metabolism	R02887	Cellulose <=> beta-D-Glucose	C00760 <=> C00221	3.2.1.21	CBU1294 , CBU1301 , CBU1744 , CBU3029 , CBU3411 , CBU3857	0	1000	R02887	rxn06272
Amino acid and other amino acids metabolism	R02922	Creatinine + H2O + H+ <=> N-Methylhydantoin + Ammonia	C00791 + C00001 + C00080 <=> C02565 + C00014	3.5.4.1	CBU3801	0	1000	R02922	rxn02090
Carbohydrate metabolism	R02926	Melibiitol + H2O <=> D-Sorbitol + D-Galactose	C05399 + C00001 <=> C00794 + C00124	3.2.1.22	CBU1067 , CBU2135 , CBU2241	-1000	1000	R02926	rxn02093
Metabolism of cofactors and vitamins	R02971	ATP + Pantetheine <=> ADP + Pantetheine 4'-phosphate	C00002 + C00831 <=> C00008 + C01134	2.7.1.33	CBU1078	0	1000	R02971	rxn02128
Metabolism of cofactors and vitamins	R03005	ATP + Nicotinate D-ribonucleotide <=> Diphosphate + Deamino-NAD+	C00002 + C01185 <=> C00013 + C00857	2.7.7.18	CBU4652	-1000	1000	R03005	rxn02155
Amino acid and other amino acids metabolism	R03012	L-Histidinol + NAD+ <=> L-Histidinal + NADH + H+	C00860 + C00003 <=> C01929 + C00004 + C00080	1.1.1.23	CBU4417	0	1000	R03012	rxn02159
Amino acid and other amino acids metabolism	R03013	L-Histidinol phosphate + H2O <=> L-Histidinol + Orthophosphate + H+	C01100 + C00001 <=> C00860 + C00009 + C00080	3.1.3.15	CBU3687 , CBU4265 , CBU4776	0	1000	R03013	rxn02160
Metabolism of cofactors and vitamins	R03018	ATP + Pantothenate <=> ADP + D-4'-Phosphopantothenate	C00002 + C00864 <=> C00008 + C03492	2.7.1.33	CBU1078	0	1000	R03018	rxn12510
Carbon and Energy production	R03027	(R)-3-Hydroxybutanoyl-CoA <=> Crotonoyl-CoA + H2O	C03561 <=> C00877 + C00001	4.2.1.55	CBU4225	-1000	1000	R03027	rxn02168
Metabolism of cofactors and vitamins	R03035	ATP + Pantetheine 4'-phosphate <=> Diphosphate + Dephospho-CoA	C00002 + C01134 <=> C00013 + C00882	2.7.7.3	CBU1157	-1000	1000	R03035	rxn02175
Metabolism of cofactors and vitamins	R03051	2-Acetolactate + NADPH + H+ <=> 2,3-Dihydroxy-3-methylbutanoate + NADP+	C00900 + C00005 + C00080 <=> C04039 + C00006	1.1.1.86	CBU4195	0	1000	R03051	rxn02186
Nucleotide metabolism	R03055	5,6-Dihydrothymine + H2O <=> 3-Ureidoisobutyrate + H+	C00906 + C00001 <=> C05100 + C00080	3.5.2.2	CBU3642 , CBU4038	-1000	1000	R03055	rxn02190
Metabolism of cofactors and vitamins	R03066	2-Amino-4-hydroxy-6-hydroxymethyl-7,8-dihydropteridine + 4-Aminobenzoate <=> Dihydropteroate + H2O	C01300 + C00568 <=> C00921 + C00001	2.5.1.15	CBU2213	0	1000	R03066	rxn02200
Metabolism of cofactors and vitamins	R03067	2-Amino-7,8-dihydro-4-hydroxy-6-(diphosphooxymethyl)pteridine + 4-Aminobenzoate <=> Diphosphate + Dihydropteroate	C04807 + C00568 <=> C00013 + C00921	2.5.1.15	CBU2213	0	1000	R03067	rxn02201
Amino acid and other amino acids metabolism	R03083	2-Dehydro-3-deoxy-D-arabino-heptonate 7-phosphate <=> 3-Dehydroquinate + Orthophosphate + H+	C04691 <=> C00944 + C00009 + C00080	4.2.3.4	CBU2143	0	1000	R03083	rxn02212
Amino acid and other amino acids metabolism	R03084	3-Dehydroquinate <=> 3-Dehydroshikimate + H2O	C00944 <=> C02637 + C00001	4.2.1.10	CBU2361	-1000	1000	R03084	rxn02213
Amino acid and other amino acids metabolism	R03096	(Indol-3-yl)acetamide + H2O <=> Indole-3-acetate + Ammonia	C02693 + C00001 <=> C00954 + C00014	3.5.1.4	CBU4339 , CBU3884 , CBU1573	-1000	0	R03096	rxn02222
Amino acid and other amino acids metabolism	R03104	3-Mercaptolactate + NAD+ <=> Mercaptopyruvate + NADH + H+	C05823 + C00003 <=> C00957 + C00004 + C00080	1.1.1.27	CBU3368 , CBU3708 , CBU3773 , CBU3974 , CBU3995 , CBU4258	-1000	1000	R03104	rxn02228
Lipid metabolism	R03119	Propane-1,3-diol + NAD+ <=> 3-Hydroxypropanal + NADH + H+	C02457 + C00003 <=> C00969 + C00004 + C00080	1.1.1.202	CBU1863 , CBU5031	-1000	1000	R03119	rxn02235
Amino acid and other amino acids metabolism	R03172	(S)-2-Methylbutanoyl-CoA + FAD <=> 2-Methylbut-2-enoyl-CoA + FADH2	C15980 + C00016 <=> C03345 + C01352	1.3.8.1	CBU4483	0	1000	R03172	rxn02270
Amino acid and other amino acids metabolism	R03180	4-Guanidinobutanamide + H2O <=> 4-Guanidinobutanoate + Ammonia	C03078 + C00001 <=> C01035 + C00014	3.5.1.4	CBU4339 , CBU3884 , CBU1573	0	1000	R03180	rxn02275
Glycan, Terpenoids and Polyketides biosynthesis	R03191	UDP-N-acetylmuramate + NAD+ <=> UDP-N-acetyl-3-(1-carboxyvinyl)-D-glucosamine + NADH + H+	C01050 + C00003 <=> C04631 + C00004 + C00080	1.3.1.98	CBU3239	-1000	0	R03191	rxn02284
Glycan, Terpenoids and Polyketides biosynthesis	R03192	UDP-N-acetylmuramate + NADP+ <=> UDP-N-acetyl-3-(1-carboxyvinyl)-D-glucosamine + NADPH + H+	C01050 + C00006 <=> C04631 + C00005 + C00080	1.3.1.98	CBU3239	-1000	0	R03192	rxn02285
Glycan, Terpenoids and Polyketides biosynthesis	R03193	ATP + UDP-N-acetylmuramate + L-Alanine <=> ADP + Orthophosphate + UDP-N-acetylmuramoyl-L-alanine + H+	C00002 + C01050 + C00041 <=> C00008 + C00009 + C01212 + C00080	6.3.2.8	CBU2830	0	1000	R03193	rxn02286
Amino acid and other amino acids metabolism	R03217	O-Acetyl-L-homoserine + L-Cysteine <=> L-Cystathionine + Acetate + H+	C01077 + C00097 <=> C02291 + C00033 + C00080	2.5.1.48	CBU1683 , CBU4198	0	1000	R03217	rxn02302
Metabolism of cofactors and vitamins	R03223	2-Methyl-4-amino-5-hydroxymethylpyrimidine diphosphate + 4-Methyl-5-(2-phosphoethyl)thiazole + H+ <=> Diphosphate + Thiamin monophosphate	C04752 + C04327 + C00080 <=> C00013 + C01081	2.5.1.3	CBU3305 , CBU3332	0	1000	R03223	rxn02305
Transport reaction	R03232	Protein N(pi)-phospho-L-histidine + D-Fructose[e] + H+ <=> Protein histidine + D-Fructose 1-phosphate	C04261 + C00095[e] + C00080 <=> C00615 + C01094	2.7.1.69	CBU1300 , CBU1320 , CBU1322 , CBU1351 , CBU1454 , CBU1548 , CBU1552 , CBU1577 , CBU1584 , CBU1598 , CBU1756 , CBU1957 , CBU2036 , CBU2037 , CBU2074 , CBU2086 , CBU2112 , CBU2117 , CBU2125 , CBU2343 , CBU2514 , CBU2525 , CBU2625 , CBU2731 , CBU3345 , CBU3355 , CBU3356 , CBU3671 , CBU4111 , CBU4162 , CBU4254 , CBU4284 , CBU4492 , CBU4883 , CBU4891	0	1000	R03232	rxn06348
Carbohydrate metabolism	R03236	D-Tagatose 6-phosphate + ATP <=> D-Tagatose 1,6-bisphosphate + ADP	C01097 + C00002 <=> C03785 + C00008	2.7.1.11	CBU3163 , CBU3388 , CBU3932 , CBU4962	0	1000	R03236	rxn02314
Carbohydrate metabolism	R03237	CTP + D-Tagatose 6-phosphate <=> CDP + D-Tagatose 1,6-bisphosphate	C00063 + C01097 <=> C00112 + C03785	2.7.1.11	CBU3163 , CBU3388 , CBU3932 , CBU4962	0	1000	R03237	rxn02315
Carbohydrate metabolism	R03238	UTP + D-Tagatose 6-phosphate <=> UDP + D-Tagatose 1,6-bisphosphate	C00075 + C01097 <=> C00015 + C03785	2.7.1.11	CBU3163 , CBU3388 , CBU3932 , CBU4962	0	1000	R03238	rxn02316
Carbohydrate metabolism	R03239	ITP + D-Tagatose 6-phosphate <=> IDP + D-Tagatose 1,6-bisphosphate	C00081 + C01097 <=> C00104 + C03785	2.7.1.11	CBU3163 , CBU3388 , CBU3932 , CBU4962	0	1000	R03239	rxn02317
Carbohydrate metabolism	R03240	D-Galactose 6-phosphate <=> D-Tagatose 6-phosphate	C01113 <=> C01097	5.3.1.26	CBU4256	-1000	1000	R03240	rxn02318
Amino acid and other amino acids metabolism	R03243	L-Histidinol phosphate + 2-Oxoglutarate <=> 3-(Imidazol-4-yl)-2-oxopropyl phosphate + L-Glutamate	C01100 + C00026 <=> C01267 + C00025	2.6.1.9	CBU1867 , CBU1903 , CBU4062 , CBU4699	-1000	0	R03243	rxn02320
Carbohydrate metabolism	R03256	Lactose 6-phosphate + H2O <=> beta-D-Glucose + D-Galactose 6-phosphate	C05396 + C00001 <=> C00221 + C01113	3.2.1.85	CBU1294 , CBU3411	-1000	1000	R03256	rxn02332
Amino acid and other amino acids metabolism	R03260	O-Succinyl-L-homoserine + L-Cysteine <=> L-Cystathionine + Succinate + H+	C01118 + C00097 <=> C02291 + C00042 + C00080	2.5.1.48	CBU1683 , CBU4198	0	1000	R03260	rxn01816
Metabolism of cofactors and vitamins	R03269	(R)-4'-Phosphopantothenoyl-L-cysteine + H+ <=> Pantetheine 4'-phosphate + CO2	C04352 + C00080 <=> C01134 + C00011	4.1.1.36	CBU1166	0	1000	R03269	rxn02341
Carbon and Energy production	R03276	(S)-3-Hydroxybutanoyl-CoA <=> (R)-3-Hydroxybutanoyl-CoA	C01144 <=> C03561	1.1.1.35	CBU4238 , CBU4474 , CBU5025	-1000	1000	R03276	rxn02345
Amino acid and other amino acids metabolism	R03291	Hydroxyproline + NAD+ <=> L-1-Pyrroline-3-hydroxy-5-carboxylate + NADH + H+	C01157 + C00003 <=> C04281 + C00004 + C00080	1.5.1.2	CBU1286 , CBU1349	-1000	0	R03291	rxn02356
Amino acid and other amino acids metabolism	R03293	Hydroxyproline + NADP+ <=> L-1-Pyrroline-3-hydroxy-5-carboxylate + NADPH + H+	C01157 + C00006 <=> C04281 + C00005 + C00080	1.5.1.2	CBU1286 , CBU1349	-1000	0	R03293	rxn02358
Amino acid and other amino acids metabolism	R03313	L-Glutamate 5-semialdehyde + Orthophosphate + NADP+ <=> L-Glutamyl 5-phosphate + NADPH	C01165 + C00009 + C00006 <=> C03287 + C00005	1.2.1.41	CBU1186 , CBU2977	-1000	0	R03313	rxn02373
Amino acid and other amino acids metabolism	R03314	L-Glutamate 5-semialdehyde <=> H+ + (S)-1-Pyrroline-5-carboxylate + H2O	C01165 <=> C00080 + C03912 + C00001		GAPFILL	0	1000	R03314	rxn02374
Carbohydrate metabolism	R03321	beta-D-Glucose 6-phosphate <=> beta-D-Fructose 6-phosphate	C01172 <=> C05345	5.3.1.9	CBU4448	-1000	1000	R03321	rxn02380
Amino acid and other amino acids metabolism	R03341	H+ + 3-(4-Hydroxyphenyl)pyruvate <=> 4-Hydroxyphenylacetaldehyde + CO2	C00080 + C01179 <=> C03765 + C00011		GAPFILL	0	1000	R03341	rxn02396
Metabolism of cofactors and vitamins	R03346	Nicotinate D-ribonucleotide + H2O <=> Nicotinate D-ribonucleoside + Orthophosphate + H+	C01185 + C00001 <=> C05841 + C00009 + C00080	3.1.3.5	CBU4047	0	1000	R03346	rxn02400
Metabolism of cofactors and vitamins	R03348	Nicotinate D-ribonucleotide + Diphosphate + CO2 <=> Quinolinate + 5-Phospho-alpha-D-ribose 1-diphosphate + 2 H+	C01185 + C00013 + C00011 <=> C03722 + C00119 + 2 C00080	2.4.2.19	CBU2750	-1000	0	R03348	rxn02402
Amino acid and other amino acids metabolism	R03443	N-Acetyl-L-glutamate 5-semialdehyde + Orthophosphate + NADP+ <=> N-Acetyl-L-glutamate 5-phosphate + NADPH	C01250 + C00009 + C00006 <=> C04133 + C00005	1.2.1.38	CBU3689	-1000	1000	R03443	rxn02465
Amino acid and other amino acids metabolism	R03457	D-erythro-1-(Imidazol-4-yl)glycerol 3-phosphate <=> 3-(Imidazol-4-yl)-2-oxopropyl phosphate + H2O	C04666 <=> C01267 + C00001	3.1.3.15	CBU3687 , CBU4265 , CBU4776	0	1000	R03457	rxn02473
Metabolism of cofactors and vitamins	R03458	5-Amino-6-(5'-phospho-D-ribitylamino)uracil + NADP+ <=> 5-Amino-6-(5'-phosphoribosylamino)uracil + NADPH + H+	C04454 + C00006 <=> C01268 + C00005 + C00080	1.1.1.193	CBU1112 , CBU1180	-1000	0	R03458	rxn02474
Metabolism of cofactors and vitamins	R03459	2,5-Diamino-6-(5-phospho-D-ribosylamino)pyrimidin-4(3H)-one + H2O + H+ <=> 5-Amino-6-(5'-phosphoribosylamino)uracil + Ammonia	C01304 + C00001 + C00080 <=> C01268 + C00014	3.5.4.26	CBU1112 , CBU1180	0	1000	R03459	rxn02475
Amino acid and other amino acids metabolism	R03460	Phosphoenolpyruvate + Shikimate 3-phosphate <=> Orthophosphate + 5-O-(1-Carboxyvinyl)-3-phosphoshikimate + H+	C00074 + C03175 <=> C00009 + C01269 + C00080	2.5.1.19	CBU2124	-1000	1000	R03460	rxn02476
Metabolism of cofactors and vitamins	R03471	ATP + 4-Amino-5-hydroxymethyl-2-methylpyrimidine <=> ADP + 4-Amino-2-methyl-5-phosphomethylpyrimidine	C00002 + C01279 <=> C00008 + C04556	2.5.1.3	CBU3305 , CBU3332	0	1000	R03471	rxn02484
Metabolism of cofactors and vitamins	R03503	ATP + 2-Amino-4-hydroxy-6-hydroxymethyl-7,8-dihydropteridine <=> AMP + 2-Amino-7,8-dihydro-4-hydroxy-6-(diphosphooxymethyl)pteridine	C00002 + C01300 <=> C00020 + C04807	2.7.6.3	CBU2006	0	1000	R03503	rxn02503
Metabolism of cofactors and vitamins	R03504	2-Amino-4-hydroxy-6-(D-erythro-1,2,3-trihydroxypropyl)-7,8-dihydropteridine <=> Glycolaldehyde + 2-Amino-4-hydroxy-6-hydroxymethyl-7,8-dihydropteridine	C04874 <=> C00266 + C01300	4.1.2.25	CBU2006	0	1000	R03504	rxn02504
Amino acid and other amino acids metabolism	R03508	1-(2-Carboxyphenylamino)-1-deoxy-D-ribulose 5-phosphate + H+ <=> Indoleglycerol phosphate + CO2 + H2O	C01302 + C00080 <=> C03506 + C00011 + C00001	4.1.1.48	CBU1082	0	1000	R03508	rxn02507
Amino acid and other amino acids metabolism	R03509	N-(5-Phospho-D-ribosyl)anthranilate <=> 1-(2-Carboxyphenylamino)-1-deoxy-D-ribulose 5-phosphate	C04302 <=> C01302	5.3.1.24	CBU1066	-1000	1000	R03509	rxn02508
Nucleotide metabolism	R03530	ATP + dIDP <=> ADP + dITP	C00002 + C01344 <=> C00008 + C01345	2.7.4.6	CBU2275	-1000	1000	R03530	rxn02517
Nucleotide metabolism	R03531	dITP + H2O <=> 2'-Deoxyinosine 5'-phosphate + Diphosphate	C01345 + C00001 <=> C06196 + C00013	3.6.1.19	CBU4193	0	1000	R03531	rxn02518
Carbohydrate metabolism	R03544	Butanal + NADH + H+ <=> 1-Butanol + NAD+	C01412 + C00004 + C00080 <=> C06142 + C00003		GAPFILL	0	1000	R03544	rxn02527
Carbohydrate metabolism	R03545	Butanal + NADPH + H+ <=> 1-Butanol + NADP+	C01412 + C00005 + C00080 <=> C06142 + C00006		GAPFILL	0	1000	R03545	rxn02528
Carbohydrate metabolism	R03634	Stachyose + H2O <=> Raffinose + D-Galactose	C01613 + C00001 <=> C00492 + C00124	3.2.1.22	CBU1067 , CBU2135 , CBU2241	-1000	1000	R03634	rxn02596
Carbohydrate metabolism	R03635	Stachyose + H2O <=> D-Gal alpha 1->6D-Gal alpha 1->6D-Glucose + D-Fructose	C01613 + C00001 <=> C05404 + C00095	3.2.1.26	CBU1769	-1000	1000	R03635	rxn02597
Lipid metabolism	R03777	Octanoyl-CoA + FAD <=> trans-Oct-2-enoyl-CoA + FADH2	C01944 + C00016 <=> C05276 + C01352		GAPFILL	-1000	1000	R03777	rxn02679
Lipid metabolism	R03778	Octanoyl-CoA + Acetyl-CoA <=> CoA + 3-Oxodecanoyl-CoA	C01944 + C00024 <=> C00010 + C05265		GAPFILL	-1000	1000	R03778	rxn02680
Lipid metabolism	R03857	Lauroyl-CoA + FAD <=> 2-trans-Dodecenoyl-CoA + FADH2	C01832 + C00016 <=> C03221 + C01352		GAPFILL	-1000	1000	R03857	rxn02720
Lipid metabolism	R03858	Lauroyl-CoA + Acetyl-CoA <=> CoA + 3-Oxotetradecanoyl-CoA	C01832 + C00024 <=> C00010 + C05261		GAPFILL	-1000	0	R03858	rxn06510
Carbohydrate metabolism	R03896	(R)-2-Methylmalate <=> 2-Methylmaleate + H2O	C02612 <=> C02226 + C00001	4.2.1.33	CBU4181	0	1000	R03896	rxn02749
Carbohydrate metabolism	R03898	2-Methylmaleate + H2O <=> D-erythro-3-Methylmalate	C02226 + C00001 <=> C06032	4.2.1.33	CBU4181	0	1000	R03898	rxn02751
Carbohydrate metabolism	R03920	ATP + beta-D-Fructose <=> ADP + beta-D-Fructose 6-phosphate	C00002 + C02336 <=> C00008 + C05345	2.7.1.4	CBU1570 , CBU1597	-1000	1000	R03920	rxn00547
Carbohydrate metabolism	R03921	Sucrose 6-phosphate + H2O <=> beta-D-Fructose + alpha-D-Glucose 6-phosphate	C16688 + C00001 <=> C02336 + C00668	3.2.1.26	CBU1769	-1000	1000	R03921	rxn02760
Amino acid and other amino acids metabolism	R03968	alpha-Isopropylmalate <=> 2-Isopropylmaleate + H2O	C02504 <=> C02631 + C00001	4.2.1.33	CBU4181	-1000	1000	R03968	rxn02789
Lipid metabolism	R03990	Tetradecanoyl-CoA + FAD <=> trans-Tetradec-2-enoyl-CoA + FADH2	C02593 + C00016 <=> C05273 + C01352		GAPFILL	-1000	1000	R03990	rxn02803
Lipid metabolism	R03991	Tetradecanoyl-CoA + Acetyl-CoA <=> CoA + 3-Oxopalmitoyl-CoA	C02593 + C00024 <=> C00010 + C05259		GAPFILL	-1000	0	R03991	rxn02804
Amino acid and other amino acids metabolism	R04001	(2R,3S)-3-Isopropylmalate <=> 2-Isopropylmaleate + H2O	C04411 <=> C02631 + C00001	4.2.1.33	CBU4181	-1000	0	R04001	rxn02811
Amino acid and other amino acids metabolism	R04035	1-(5-Phospho-D-ribosyl)-ATP + H2O <=> Phosphoribosyl-AMP + Diphosphate	C02739 + C00001 <=> C02741 + C00013	3.6.1.31	CBU4429	0	1000	R04035	rxn02834
Amino acid and other amino acids metabolism	R04037	Phosphoribosyl-AMP + H2O <=> 5-(5-Phospho-D-ribosylaminoformimino)-1-(5-phosphoribosyl)-imidazole-4-carboxamide	C02741 + C00001 <=> C04896	3.5.4.19	CBU4942	0	1000	R04037	rxn02835
Amino acid and other amino acids metabolism	R04053	3-Phosphonopyruvate + H+ <=> Phosphonoacetaldehyde + CO2	C02798 + C00080 <=> C03167 + C00011	4.1.1.82	CBU1791	0	1000	R04053	rxn02845
Transport reaction	R04076	Protein N(pi)-phospho-L-histidine + L-Sorbose[e] + H+ <=> Protein histidine + Sorbose 1-phosphate	C04261 + C00247[e] + C00080 <=> C00615 + C02888	2.7.1.69	CBU1300 , CBU1320 , CBU1322 , CBU1351 , CBU1454 , CBU1548 , CBU1552 , CBU1577 , CBU1584 , CBU1598 , CBU1756 , CBU1957 , CBU2036 , CBU2037 , CBU2074 , CBU2086 , CBU2112 , CBU2117 , CBU2125 , CBU2343 , CBU2514 , CBU2525 , CBU2625 , CBU2731 , CBU3345 , CBU3355 , CBU3356 , CBU3671 , CBU4111 , CBU4162 , CBU4254 , CBU4284 , CBU4492 , CBU4883 , CBU4891	0	1000	R04076	rxn06578
Transport reaction	R04111	Protein N(pi)-phospho-L-histidine + Maltose[e] + H+ <=> Protein histidine + Maltose 6'-phosphate	C04261 + C00208[e] + C00080 <=> C00615 + C02995	2.7.1.69	CBU1300 , CBU1320 , CBU1322 , CBU1351 , CBU1454 , CBU1548 , CBU1552 , CBU1577 , CBU1584 , CBU1598 , CBU1756 , CBU1957 , CBU2036 , CBU2037 , CBU2074 , CBU2086 , CBU2112 , CBU2117 , CBU2125 , CBU2343 , CBU2514 , CBU2525 , CBU2625 , CBU2731 , CBU3345 , CBU3355 , CBU3356 , CBU3671 , CBU4111 , CBU4162 , CBU4254 , CBU4284 , CBU4492 , CBU4883 , CBU4891	0	1000	R04111	rxn06592
Amino acid and other amino acids metabolism	R04137	3-Hydroxyisovaleryl-CoA <=> 3-Methylcrotonyl-CoA + H2O	C05998 <=> C03069 + C00001	1.1.1.35	CBU4238 , CBU4474 , CBU5025	-1000	1000	R04137	rxn02888
Nucleotide metabolism	R04144	ATP + 5-Phosphoribosylamine + Glycine <=> ADP + Orthophosphate + 5'-Phosphoribosylglycinamide + H+	C00002 + C03090 + C00037 <=> C00008 + C00009 + C03838 + C00080	6.3.4.13	CBU5009	0	1000	R04144	rxn02895
Amino acid and other amino acids metabolism	R04152	2-Aminoethylphosphonate + Pyruvate <=> Phosphonoacetaldehyde + L-Alanine	C03557 + C00022 <=> C03167 + C00041	2.6.1.37	CBU1810	-1000	1000	R04152	rxn02900
Lipid metabolism	R04170	(S)-3-Hydroxydodecanoyl-CoA <=> 2-trans-Dodecenoyl-CoA + H2O	C05262 <=> C03221 + C00001	1.1.1.35	CBU4238 , CBU4474 , CBU5025	-1000	1000	R04170	rxn02911
Carbon and Energy production	R04173	O-Phospho-L-serine + 2-Oxoglutarate <=> 3-Phosphonooxypyruvate + L-Glutamate	C01005 + C00026 <=> C03232 + C00025	2.6.1.52	CBU1563 , CBU1620	-1000	0	R04173	rxn02914
Amino acid and other amino acids metabolism	R04188	L-3-Amino-isobutanoate + 2-Oxoglutarate <=> (S)-Methylmalonate semialdehyde + L-Glutamate	C03284 + C00026 <=> C06002 + C00025	2.6.1.22	CBU2787 , CBU1494	-1000	1000	R04188	rxn02926
Amino acid and other amino acids metabolism	R04198	2,3,4,5-Tetrahydrodipicolinate + NAD+ + H2O <=> (2S,4S)-4-Hydroxy-2,3,4,5-tetrahydrodipicolinate + NADH + H+	C03972 + C00003 + C00001 <=> C20258 + C00004 + C00080	1.17.1.8	CBU2045	-1000	0	R04198	rxn02928
Amino acid and other amino acids metabolism	R04199	2,3,4,5-Tetrahydrodipicolinate + NADP+ + H2O <=> (2S,4S)-4-Hydroxy-2,3,4,5-tetrahydrodipicolinate + NADPH + H+	C03972 + C00006 + C00001 <=> C20258 + C00005 + C00080	1.17.1.8	CBU2045	-1000	0	R04199	rxn02929
Amino acid and other amino acids metabolism	R04203	(2S,3S)-3-Hydroxy-2-methylbutanoyl-CoA + NAD+ <=> 2-Methylacetoacetyl-CoA + NADH + H+	C04405 + C00003 <=> C03344 + C00004 + C00080	1.1.1.35	CBU4238 , CBU4474 , CBU5025	-1000	1000	R04203	rxn02933
Amino acid and other amino acids metabolism	R04204	(2S,3S)-3-Hydroxy-2-methylbutanoyl-CoA <=> 2-Methylbut-2-enoyl-CoA + H2O	C04405 <=> C03345 + C00001	1.1.1.35	CBU4238 , CBU4474 , CBU5025	-1000	0	R04204	rxn02934
Nucleotide metabolism	R04208	ATP + 2-(Formamido)-N1-(5'-phosphoribosyl)acetamidine <=> ADP + Orthophosphate + Aminoimidazole ribotide + H+	C00002 + C04640 <=> C00008 + C00009 + C03373 + C00080	6.3.4.13	CBU5009	0	1000	R04208	rxn02937
Nucleotide metabolism	R04209	1-(5-Phospho-D-ribosyl)-5-amino-4-imidazolecarboxylate + H+ <=> Aminoimidazole ribotide + CO2	C04751 + C00080 <=> C03373 + C00011		GAPFILL	-1000	1000	R04209	rxn02938
Amino acid and other amino acids metabolism	R04224	2-Methylprop-2-enoyl-CoA + H2O <=> (S)-3-Hydroxyisobutyryl-CoA	C03460 + C00001 <=> C06000	1.1.1.35	CBU4238 , CBU4474 , CBU5025	0	1000	R04224	rxn02949
Metabolism of cofactors and vitamins	R04230	ATP + D-4'-Phosphopantothenate + L-Cysteine <=> AMP + Diphosphate + (R)-4'-Phosphopantothenoyl-L-cysteine	C00002 + C03492 + C00097 <=> C00020 + C00013 + C04352	6.3.2.5	CBU1166	0	1000	R04230	rxn12512
Metabolism of cofactors and vitamins	R04231	CTP + D-4'-Phosphopantothenate + L-Cysteine <=> CMP + Diphosphate + (R)-4'-Phosphopantothenoyl-L-cysteine	C00063 + C03492 + C00097 <=> C00055 + C00013 + C04352	6.3.2.5	CBU1166	0	1000	R04231	rxn09177
Metabolism of cofactors and vitamins	R04286	7,8-Dihydroneopterin 3'-triphosphate <=> 6-Pyruvoyltetrahydropterin + Triphosphate + H+	C04895 <=> C03684 + C00536 + C00080	4.2.3.12	CBU1042	0	1000	R04286	rxn02986
Metabolism of cofactors and vitamins	R04292	Quinolinate + 2 H2O + Orthophosphate + H+ <=> Iminoaspartate + Glycerone phosphate	C03722 + 2 C00001 + C00009 + C00080 <=> C05840 + C00111	2.5.1.72	CBU2715	-1000	0	R04292	rxn02988
Nucleotide metabolism	R04325	10-Formyltetrahydrofolate + 5'-Phosphoribosylglycinamide <=> Tetrahydrofolate + 5'-Phosphoribosyl-N-formylglycinamide + H+	C00234 + C03838 <=> C00101 + C04376 + C00080	6.3.4.13	CBU5009	0	1000	R04325	rxn03004
Carbon and Energy production	R04326	5'-Phosphoribosylglycinamide + 5,10-Methenyltetrahydrofolate + H2O <=> 2 H+ + 5'-Phosphoribosyl-N-formylglycinamide + Tetrahydrofolate	C03838 + C00445 + C00001 <=> 2 C00080 + C04376 + C00101	6.3.4.13	CBU5009	0	1000	R04326	rxn03005
Lipid metabolism	R04355	Acetyl-[acyl-carrier protein] + Malonyl-[acyl-carrier protein] + H+ <=> Acetoacetyl-[acp] + CO2 + Acyl-carrier protein	C03939 + C01209 + C00080 <=> C05744 + C00011 + C00229	2.3.1.179 / 2.3.1.180 / 2.3.1.41	CBU1102 , CBU1151 / CBU1110 , CBU1175 / CBU1102 , CBU1110	-1000	1000	R04355	rxn05347
Amino acid and other amino acids metabolism	R04364	2,3,4,5-Tetrahydrodipicolinate + Acetyl-CoA + H2O <=> N-Acetyl-L-2-amino-6-oxopimelate + CoA	C03972 + C00024 + C00001 <=> C05539 + C00010	2.3.1.89	CBU1882 , CBU1995	0	1000	R04364	rxn03030
Amino acid and other amino acids metabolism	R04365	Succinyl-CoA + 2,3,4,5-Tetrahydrodipicolinate + H2O <=> CoA + N-Succinyl-2-L-amino-6-oxoheptanedioate	C00091 + C03972 + C00001 <=> C00010 + C04462		GAPFILL	0	1000	R04365	rxn03031
Nucleotide metabolism	R04378	1-(5'-Phosphoribosyl)-5-amino-4-imidazolecarboxamide + Diphosphate <=> 5-Amino-4-imidazolecarboxyamide + 5-Phospho-alpha-D-ribose 1-diphosphate	C04677 + C00013 <=> C04051 + C00119	2.4.2.7	CBU2890 , CBU2992	-1000	1000	R04378	rxn03039
Carbohydrate metabolism	R04383	5-Dehydro-4-deoxy-D-glucuronate <=> (4S)-4,6-Dihydroxy-2,5-dioxohexanoate	C04053 <=> C04349	5.3.1.17	CBU1596 , CBU2304	-1000	1000	R04383	rxn03043
Lipid metabolism	R04385	ATP + Holo-[carboxylase] + HCO3- <=> ADP + Orthophosphate + Carboxybiotin-carboxyl-carrier protein + H+	C00002 + C06250 + C00288 <=> C00008 + C00009 + C04419 + C00080	6.3.4.14	CBU1141 , CBU2832	0	1000	R04385	rxn06672
Lipid metabolism	R04386	Acetyl-CoA + Carboxybiotin-carboxyl-carrier protein <=> Malonyl-CoA + Holo-[carboxylase]	C00024 + C04419 <=> C00083 + C06250	6.4.1.2	CBU1208 , CBU1278	-1000	1000	R04386	rxn06673
Metabolism of cofactors and vitamins	R04391	ATP + N-((R)-Pantothenoyl)-L-cysteine <=> ADP + (R)-4'-Phosphopantothenoyl-L-cysteine	C00002 + C04079 <=> C00008 + C04352	2.7.1.33	CBU1078	0	1000	R04391	rxn03047
Transport reaction	R04393	Protein N(pi)-phospho-L-histidine + Lactose[e] + H+ <=> Protein histidine + Lactose 6-phosphate	C04261 + C00243[e] + C00080 <=> C00615 + C05396	2.7.1.69	CBU1300 , CBU1320 , CBU1322 , CBU1351 , CBU1454 , CBU1548 , CBU1552 , CBU1577 , CBU1584 , CBU1598 , CBU1756 , CBU1957 , CBU2036 , CBU2037 , CBU2074 , CBU2086 , CBU2112 , CBU2117 , CBU2125 , CBU2343 , CBU2514 , CBU2525 , CBU2625 , CBU2731 , CBU3345 , CBU3355 , CBU3356 , CBU3671 , CBU4111 , CBU4162 , CBU4254 , CBU4284 , CBU4492 , CBU4883 , CBU4891	0	1000	R04393	rxn06677
Transport reaction	R04394	Protein N(pi)-phospho-L-histidine + Salicin[e] + H+ <=> Protein histidine + Salicin 6-phosphate	C04261 + C01451[e] + C00080 <=> C00615 + C06188	2.7.1.69	CBU1300 , CBU1320 , CBU1322 , CBU1351 , CBU1454 , CBU1548 , CBU1552 , CBU1577 , CBU1584 , CBU1598 , CBU1756 , CBU1957 , CBU2036 , CBU2037 , CBU2074 , CBU2086 , CBU2112 , CBU2117 , CBU2125 , CBU2343 , CBU2514 , CBU2525 , CBU2625 , CBU2731 , CBU3345 , CBU3355 , CBU3356 , CBU3671 , CBU4111 , CBU4162 , CBU4254 , CBU4284 , CBU4492 , CBU4883 , CBU4891	0	1000	R04394	rxn06678
Amino acid and other amino acids metabolism	R04426	(2R,3S)-3-Isopropylmalate + NAD+ <=> (2S)-2-Isopropyl-3-oxosuccinate + NADH + H+	C04411 + C00003 <=> C04236 + C00004 + C00080	1.1.1.85	CBU4553	-1000	1000	R04426	rxn03062
Lipid metabolism	R04428	(3R)-3-Hydroxybutanoyl-[acyl-carrier protein] <=> But-2-enoyl-[acyl-carrier protein] + H2O	C04618 <=> C04246 + C00001	4.2.1.59	CBU1206	-1000	1000	R04428	rxn05329
Lipid metabolism	R04429	Butyryl-[acp] + NAD+ <=> But-2-enoyl-[acyl-carrier protein] + NADH + H+	C05745 + C00003 <=> C04246 + C00004 + C00080	1.3.1.9	CBU4107	-1000	0	R04429	rxn05322
Amino acid and other amino acids metabolism	R04440	(R)-2,3-Dihydroxy-3-methylbutanoate + NADP+ <=> 3-Hydroxy-3-methyl-2-oxobutanoic acid + NADPH + H+	C04272 + C00006 <=> C04181 + C00005 + C00080	1.1.1.86	CBU4195	-1000	1000	R04440	rxn03068
Amino acid and other amino acids metabolism	R04441	(R)-2,3-Dihydroxy-3-methylbutanoate <=> 3-Methyl-2-oxobutanoic acid + H2O	C04272 <=> C00141 + C00001	4.2.1.9	CBU4530	0	1000	R04441	rxn00898
Metabolism of cofactors and vitamins	R04448	ATP + 5-(2-Hydroxyethyl)-4-methylthiazole <=> ADP + 4-Methyl-5-(2-phosphoethyl)thiazole	C00002 + C04294 <=> C00008 + C04327	2.7.1.50	CBU3366	0	1000	R04448	rxn03075
Metabolism of cofactors and vitamins	R04457	5-Amino-6-(1-D-ribitylamino)uracil + L-3,4-Dihydroxybutan-2-one 4-phosphate <=> H+ + 6,7-Dimethyl-8-(D-ribityl)lumazine + 2 H2O + Orthophosphate	C04732 + C15556 <=> C00080 + C04332 + 2 C00001 + C00009	2.5.1.78	CBU1160	0	1000	R04457	rxn03080
Nucleotide metabolism	R04463	ATP + 5'-Phosphoribosyl-N-formylglycinamide + L-Glutamine + H2O <=> ADP + Orthophosphate + 2-(Formamido)-N1-(5'-phosphoribosyl)acetamidine + L-Glutamate + H+	C00002 + C04376 + C00064 + C00001 <=> C00008 + C00009 + C04640 + C00025 + C00080	6.3.5.3	CBU4744 , CBU4871	0	1000	R04463	rxn03084
Amino acid and other amino acids metabolism	R04467	N6-Acetyl-LL-2,6-diaminoheptanedioate + 2-Oxoglutarate <=> N-Acetyl-L-2-amino-6-oxopimelate + L-Glutamate	C04390 + C00026 <=> C05539 + C00025	2.6.1.-	CBU1892 , CBU1881	-1000	1000	R04467	rxn03086
Amino acid and other amino acids metabolism	R04475	N-Succinyl-LL-2,6-diaminoheptanedioate + 2-Oxoglutarate <=> N-Succinyl-2-L-amino-6-oxoheptanedioate + L-Glutamate	C04421 + C00026 <=> C04462 + C00025	2.6.1.11	CBU1242 , CBU3344	-1000	1000	R04475	rxn03087
Metabolism of cofactors and vitamins	R04509	ATP + 4-Amino-2-methyl-5-phosphomethylpyrimidine <=> ADP + 2-Methyl-4-amino-5-hydroxymethylpyrimidine diphosphate	C00002 + C04556 <=> C00008 + C04752	2.7.4.7	CBU3666	0	1000	R04509	rxn03108
Lipid metabolism	R04533	(3R)-3-Hydroxybutanoyl-[acyl-carrier protein] + NADP+ <=> Acetoacetyl-[acp] + NADPH + H+	C04618 + C00006 <=> C05744 + C00005 + C00080	1.1.1.100	CBU1204 , CBU1209 , CBU2332 , CBU2743 , CBU2913	-1000	0	R04533	rxn05339
Lipid metabolism	R04534	(3R)-3-Hydroxydecanoyl-[acyl-carrier protein] + NADP+ <=> 3-Oxodecanoyl-[acp] + NADPH + H+	C04619 + C00006 <=> C05753 + C00005 + C00080	1.1.1.100	CBU1204 , CBU1209 , CBU2332 , CBU2743 , CBU2913	-1000	0	R04534	rxn05338
Lipid metabolism	R04535	(3R)-3-Hydroxydecanoyl-[acyl-carrier protein] <=> trans-D2-enoyl-[acp] + H2O	C04619 <=> C05754 + C00001	4.2.1.59	CBU1206	-1000	1000	R04535	rxn05333
Lipid metabolism	R04536	(3R)-3-Hydroxyoctanoyl-[acyl-carrier protein] + NADP+ <=> 3-Oxooctanoyl-[acp] + NADPH + H+	C04620 + C00006 <=> C05750 + C00005 + C00080	1.1.1.100	CBU1204 , CBU1209 , CBU2332 , CBU2743 , CBU2913	-1000	0	R04536	rxn05341
Lipid metabolism	R04537	(3R)-3-Hydroxyoctanoyl-[acyl-carrier protein] <=> trans-Oct-2-enoyl-[acp] + H2O	C04620 <=> C05751 + C00001	4.2.1.59	CBU1206	-1000	1000	R04537	rxn05334
Lipid metabolism	R04543	(3R)-3-Hydroxypalmitoyl-[acyl-carrier protein] + NADP+ <=> 3-Oxohexadecanoyl-[acp] + NADPH + H+	C04633 + C00006 <=> C05762 + C00005 + C00080	1.1.1.100	CBU1204 , CBU1209 , CBU2332 , CBU2743 , CBU2913	-1000	0	R04543	rxn05336
Lipid metabolism	R04544	(3R)-3-Hydroxypalmitoyl-[acyl-carrier protein] <=> trans-Hexad2-enoyl-[acp] + H2O	C04633 <=> C05763 + C00001	4.2.1.59	CBU1206	-1000	1000	R04544	rxn05332
Amino acid and other amino acids metabolism	R04558	N-(5'-Phospho-D-1'-ribulosylformimino)-5-amino-1-(5''-phospho-D-ribosyl)-4-imidazolecarboxamide + L-Glutamine <=> H+ + D-erythro-1-(Imidazol-4-yl)glycerol 3-phosphate + 1-(5'-Phosphoribosyl)-5-amino-4-imidazolecarboxamide + L-Glutamate	C04916 + C00064 <=> C00080 + C04666 + C04677 + C00025	2.4.2.- / 4.1.3.-	CBU1353 , CBU1302 / CBU4689 , CBU4689	0	1000	R04558	rxn03135
Nucleotide metabolism	R04559	1-(5'-Phosphoribosyl)-5-amino-4-(N-succinocarboxamide)-imidazole <=> Fumarate + 1-(5'-Phosphoribosyl)-5-amino-4-imidazolecarboxamide	C04823 <=> C00122 + C04677	4.3.2.2	CBU1139 , CBU1220	0	1000	R04559	rxn03136
Nucleotide metabolism	R04560	10-Formyltetrahydrofolate + 1-(5'-Phosphoribosyl)-5-amino-4-imidazolecarboxamide <=> Tetrahydrofolate + 1-(5'-Phosphoribosyl)-5-formamido-4-imidazolecarboxamide	C00234 + C04677 <=> C00101 + C04734	2.1.2.3	CBU3019 , CBU4720 , CBU5012	0	1000	R04560	rxn03137
Lipid metabolism	R04566	(3R)-3-Hydroxytetradecanoyl-[acyl-carrier protein] + NADP+ <=> 3-Oxotetradecanoyl-[acp] + NADPH + H+	C04688 + C00006 <=> C05759 + C00005 + C00080	1.1.1.100	CBU1204 , CBU1209 , CBU2332 , CBU2743 , CBU2913	-1000	0	R04566	rxn05342
Lipid metabolism	R04568	(3R)-3-Hydroxytetradecanoyl-[acyl-carrier protein] <=> trans-Tetrad2-enoyl-[acp] + H2O	C04688 <=> C05760 + C00001	4.2.1.59	CBU1206	-1000	1000	R04568	rxn05335
Glycan, Terpenoids and Polyketides biosynthesis	R04573	ATP + UDP-N-acetylmuramoyl-L-alanyl-gamma-D-glutamyl-L-lysine + D-Alanyl-D-alanine <=> ADP + Orthophosphate + UDPMurAc(oyl-L-Ala-D-gamma-Glu-L-Lys-D-Ala-D-Ala) + H+	C00002 + C05892 + C00993 <=> C00008 + C00009 + C04702 + C00080	6.3.2.10	CBU3588	0	1000	R04573	rxn03141
Nucleotide metabolism	R04591	ATP + 1-(5-Phospho-D-ribosyl)-5-amino-4-imidazolecarboxylate + L-Aspartate <=> ADP + Orthophosphate + 1-(5'-Phosphoribosyl)-5-amino-4-(N-succinocarboxamide)-imidazole + 2 H+	C00002 + C04751 + C00049 <=> C00008 + C00009 + C04823 + 2 C00080	6.3.4.13	CBU5009	0	1000	R04591	rxn03147
Glycan, Terpenoids and Polyketides biosynthesis	R04617	ATP + UDP-N-acetylmuramoyl-L-alanyl-D-gamma-glutamyl-meso-2,6-diaminopimelate + D-Alanyl-D-alanine <=> ADP + Orthophosphate + UDP-N-acetylmuramoyl-L-alanyl-D-glutamyl-6-carboxy-L-lysyl-D-alanyl-D-alanine + H+	C00002 + C04877 + C00993 <=> C00008 + C00009 + C04882 + C00080	6.3.2.10	CBU3588	0	1000	R04617	rxn03164
Metabolism of cofactors and vitamins	R04621	2-Amino-4-hydroxy-6-(D-erythro-1,2,3-trihydroxypropyl)-7,8-dihydropteridine + Orthophosphate + H+ <=> Dihydroneopterin phosphate + H2O	C04874 + C00009 + C00080 <=> C05925 + C00001	3.6.1.-	CBU4678 , CBU1388	-1000	0	R04621	rxn03168
Metabolism of cofactors and vitamins	R04638	ATP + Deamino-NAD+ + Ammonia <=> AMP + Diphosphate + NAD+	C04895 + C00001 <=> C05925 + C00013		GAPFILL	0	1000	R04638	rxn03173
Metabolism of cofactors and vitamins	R04639	7,8-Dihydroneopterin 3'-triphosphate + H2O <=> 2,5-Diamino-6-(5'-triphosphoryl-3',4'-trihydroxy-2'-oxopentyl)-amino-4-oxopyrimidine	C04895 + C00001 <=> C06148	3.5.4.16	CBU1988	-1000	0	R04639	rxn03174
Amino acid and other amino acids metabolism	R04640	5-(5-Phospho-D-ribosylaminoformimino)-1-(5-phosphoribosyl)-imidazole-4-carboxamide <=> N-(5'-Phospho-D-1'-ribulosylformimino)-5-amino-1-(5''-phospho-D-ribosyl)-4-imidazolecarboxamide	C04896 <=> C04916		GAPFILL	0	1000	R04640	rxn03175
Lipid metabolism	R04724	Dodecanoyl-[acyl-carrier protein] + NAD+ <=> trans-Dodec-2-enoyl-[acp] + NADH + H+	C05223 + C00003 <=> C05758 + C00004 + C00080	1.3.1.9	CBU4107	-1000	0	R04724	rxn05324
Lipid metabolism	R04726	Dodecanoyl-[acyl-carrier protein] + Malonyl-[acyl-carrier protein] + H+ <=> 3-Oxotetradecanoyl-[acp] + CO2 + Acyl-carrier protein	C05223 + C01209 + C00080 <=> C05759 + C00011 + C00229	2.3.1.179 / 2.3.1.41	CBU1102 , CBU1151 / CBU1102 , CBU1110	-1000	1000	R04726	rxn05345
Lipid metabolism	R04737	(S)-3-Hydroxyhexadecanoyl-CoA + NAD+ <=> 3-Oxopalmitoyl-CoA + NADH + H+	C05258 + C00003 <=> C05259 + C00004 + C00080	1.1.1.35	CBU4238 , CBU4474 , CBU5025	-1000	1000	R04737	rxn03239
Lipid metabolism	R04738	(S)-3-Hydroxyhexadecanoyl-CoA <=> trans-Hexad2-enoyl-CoA + H2O	C05258 <=> C05272 + C00001	1.1.1.35	CBU4238 , CBU4474 , CBU5025	-1000	1000	R04738	rxn03240
Lipid metabolism	R04739	(S)-3-Hydroxytetradecanoyl-CoA + NAD+ <=> 3-Oxotetradecanoyl-CoA + NADH + H+	C05260 + C00003 <=> C05261 + C00004 + C00080	1.1.1.35	CBU4238 , CBU4474 , CBU5025	-1000	1000	R04739	rxn06777
Lipid metabolism	R04740	(S)-3-Hydroxytetradecanoyl-CoA <=> trans-Tetrad2-enoyl-CoA + H2O	C05260 <=> C05273 + C00001	1.1.1.35	CBU4238 , CBU4474 , CBU5025	-1000	1000	R04740	rxn03241
Lipid metabolism	R04741	(S)-3-Hydroxydodecanoyl-CoA + NAD+ <=> 3-Oxododecanoyl-CoA + NADH + H+	C05262 + C00003 <=> C05263 + C00004 + C00080	1.1.1.35	CBU4238 , CBU4474 , CBU5025	-1000	1000	R04741	rxn03242
Lipid metabolism	R04742	Decanoyl-CoA + Acetyl-CoA <=> CoA + 3-Oxododecanoyl-CoA	C05274 + C00024 <=> C00010 + C05263		GAPFILL	-1000	1000	R04742	rxn03243
Lipid metabolism	R04743	(S)-Hydroxydecanoyl-CoA + NAD+ <=> 3-Oxodecanoyl-CoA + NADH + H+	C05264 + C00003 <=> C05265 + C00004 + C00080	1.1.1.35	CBU4238 , CBU4474 , CBU5025	-1000	1000	R04743	rxn03244
Lipid metabolism	R04744	(S)-Hydroxydecanoyl-CoA <=> trans-D2-enoyl-CoA + H2O	C05264 <=> C05275 + C00001	1.1.1.35	CBU4238 , CBU4474 , CBU5025	-1000	1000	R04744	rxn03245
Lipid metabolism	R04745	(S)-3-Hydroxyoctanoyl-CoA + NAD+ <=> 3-Oxooctanoyl-CoA + NADH + H+	C05266 + C00003 <=> C05267 + C00004 + C00080	1.1.1.35	CBU4238 , CBU4474 , CBU5025	-1000	1000	R04745	rxn03246
Lipid metabolism	R04746	(S)-3-Hydroxyoctanoyl-CoA <=> trans-Oct-2-enoyl-CoA + H2O	C05266 <=> C05276 + C00001	1.1.1.35	CBU4238 , CBU4474 , CBU5025	-1000	1000	R04746	rxn03247
Lipid metabolism	R04747	Hexanoyl-CoA + Acetyl-CoA <=> CoA + 3-Oxooctanoyl-CoA	C05270 + C00024 <=> C00010 + C05267		GAPFILL	-1000	1000	R04747	rxn03248
Lipid metabolism	R04748	(S)-Hydroxyhexanoyl-CoA + NAD+ <=> 3-Oxohexanoyl-CoA + NADH + H+	C05268 + C00003 <=> C05269 + C00004 + C00080	1.1.1.35	CBU4238 , CBU4474 , CBU5025	-1000	1000	R04748	rxn03249
Lipid metabolism	R04749	(S)-Hydroxyhexanoyl-CoA <=> trans-Hex-2-enoyl-CoA + H2O	C05268 <=> C05271 + C00001	1.1.1.35	CBU4238 , CBU4474 , CBU5025	-1000	1000	R04749	rxn03250
Lipid metabolism	R04751	Hexanoyl-CoA + FAD <=> trans-Hex-2-enoyl-CoA + FADH2	C05270 + C00016 <=> C05271 + C01352	1.3.8.1	CBU4483	-1000	1000	R04751	rxn03251
Lipid metabolism	R04754	Decanoyl-CoA + FAD <=> trans-Dec-2-enoyl-CoA + FADH2	C05274 + C00016 <=> C05275 + C01352		GAPFILL	-1000	1000	R04754	rxn03253
Carbohydrate metabolism	R04779	ATP + beta-D-Fructose 6-phosphate <=> ADP + beta-D-Fructose 1,6-bisphosphate	C00002 + C05345 <=> C00008 + C05378	2.7.1.11	CBU3163 , CBU3388 , CBU3932 , CBU4962	0	1000	R04779	rxn00545
Carbohydrate metabolism	R04780	beta-D-Fructose 1,6-bisphosphate + H2O <=> beta-D-Fructose 6-phosphate + Orthophosphate + H+	C05378 + C00001 <=> C05345 + C00009 + C00080	3.1.3.11	CBU3685	0	1000	R04780	rxn00549
Carbohydrate metabolism	R04783	3-Ketolactose + H2O <=> 3-Keto-beta-D-galactose + beta-D-Glucose	C05403 + C00001 <=> C05394 + C00221	3.2.1.23	CBU2398 , CBU3040 , CBU3304 , CBU3639 , CBU4178	0	1000	R04783	rxn03273
Lipid metabolism	R04952	Butyryl-[acp] + Malonyl-[acyl-carrier protein] + H+ <=> 3-Oxohexanoyl-[acp] + CO2 + Acyl-carrier protein	C05745 + C01209 + C00080 <=> C05746 + C00011 + C00229	2.3.1.179 / 2.3.1.41	CBU1102 , CBU1151 / CBU1102 , CBU1110	-1000	1000	R04952	rxn05346
Lipid metabolism	R04953	(R)-3-Hydroxyhexanoyl-[acp] + NADP+ <=> 3-Oxohexanoyl-[acp] + NADPH + H+	C05747 + C00006 <=> C05746 + C00005 + C00080	1.1.1.100	CBU1204 , CBU1209 , CBU2332 , CBU2743 , CBU2913	-1000	0	R04953	rxn05337
Lipid metabolism	R04954	(R)-3-Hydroxyhexanoyl-[acp] <=> trans-Hex-2-enoyl-[acp] + H2O	C05747 <=> C05748 + C00001	4.2.1.59	CBU1206	-1000	1000	R04954	rxn05330
Lipid metabolism	R04955	Hexanoyl-[acp] + NAD+ <=> trans-Hex-2-enoyl-[acp] + NADH + H+	C05749 + C00003 <=> C05748 + C00004 + C00080	1.3.1.9	CBU4107	-1000	0	R04955	rxn05326
Lipid metabolism	R04957	Hexanoyl-[acp] + Malonyl-[acyl-carrier protein] + H+ <=> 3-Oxooctanoyl-[acp] + CO2 + Acyl-carrier protein	C05749 + C01209 + C00080 <=> C05750 + C00011 + C00229	2.3.1.179 / 2.3.1.41	CBU1102 , CBU1151 / CBU1102 , CBU1110	-1000	1000	R04957	rxn05350
Lipid metabolism	R04958	Octanoyl-[acp] + NAD+ <=> trans-Oct-2-enoyl-[acp] + NADH + H+	C05752 + C00003 <=> C05751 + C00004 + C00080	1.3.1.9	CBU4107	-1000	0	R04958	rxn05325
Lipid metabolism	R04960	Octanoyl-[acp] + Malonyl-[acyl-carrier protein] + H+ <=> 3-Oxodecanoyl-[acp] + CO2 + Acyl-carrier protein	C05752 + C01209 + C00080 <=> C05753 + C00011 + C00229	2.3.1.179 / 2.3.1.41	CBU1102 , CBU1151 / CBU1102 , CBU1110	-1000	1000	R04960	rxn05343
Lipid metabolism	R04961	Decanoyl-[acp] + NAD+ <=> trans-Dec-2-enoyl-[acp] + NADH + H+	C05755 + C00003 <=> C05754 + C00004 + C00080	1.3.1.9	CBU4107	-1000	0	R04961	rxn05327
Lipid metabolism	R04963	Decanoyl-[acp] + Malonyl-[acyl-carrier protein] + H+ <=> 3-Oxododecanoyl-[acp] + CO2 + Acyl-carrier protein	C05755 + C01209 + C00080 <=> C05756 + C00011 + C00229	2.3.1.179 / 2.3.1.41	CBU1102 , CBU1151 / CBU1102 , CBU1110	-1000	1000	R04963	rxn05348
Lipid metabolism	R04964	(R)-3-Hydroxydodecanoyl-[acp] + NADP+ <=> 3-Oxododecanoyl-[acp] + NADPH + H+	C05757 + C00006 <=> C05756 + C00005 + C00080	1.1.1.100	CBU1204 , CBU1209 , CBU2332 , CBU2743 , CBU2913	-1000	0	R04964	rxn05340
Lipid metabolism	R04965	(R)-3-Hydroxydodecanoyl-[acp] <=> trans-Dod2-enoyl-[acp] + H2O	C05757 <=> C05758 + C00001	4.2.1.59	CBU1206	-1000	1000	R04965	rxn05331
Lipid metabolism	R04966	Tetradecanoyl-[acp] + NAD+ <=> trans-Tetradec-2-enoyl-[acp] + NADH + H+	C05761 + C00003 <=> C05760 + C00004 + C00080	1.3.1.9	CBU4107	-1000	0	R04966	rxn05323
Lipid metabolism	R04968	Tetradecanoyl-[acp] + Malonyl-[acyl-carrier protein] + H+ <=> 3-Oxohexadecanoyl-[acp] + CO2 + Acyl-carrier protein	C05761 + C01209 + C00080 <=> C05762 + C00011 + C00229	2.3.1.179 / 2.3.1.41	CBU1102 , CBU1151 / CBU1102 , CBU1110	-1000	1000	R04968	rxn05344
Lipid metabolism	R04969	Hexadecanoyl-[acp] + NAD+ <=> trans-Hexadec-2-enoyl-[acp] + NADH + H+	C05764 + C00003 <=> C05763 + C00004 + C00080	1.3.1.9	CBU4107	-1000	0	R04969	rxn05328
Glycan, Terpenoids and Polyketides biosynthesis	R05032	Undecaprenyl-diphospho-N-acetylmuramoyl-L-alanyl-D-glutamyl-meso-2,6-diaminopimeloyl-D-alanyl-D-alanine + UDP-N-acetyl-alpha-D-glucosamine <=> Undecaprenyl-diphospho-N-acetylmuramoyl-(N-acetylglucosamine)-L-alanyl-D-glutamyl-meso-2,6-diaminopimeloyl-D-alanyl-D-alanine + UDP	C05897 + C00043 <=> C05898 + C00015	2.4.1.227	CBU4956	0	1000	R05032	rxn03408
Metabolism of cofactors and vitamins	R05046	Formamidopyrimidine nucleoside triphosphate + H2O <=> 2,5-Diaminopyrimidine nucleoside triphosphate + Formate + H+	C05922 + C00001 <=> C05923 + C00058 + C00080	3.5.4.16	CBU1988	0	1000	R05046	rxn03419
Metabolism of cofactors and vitamins	R05048	2,5-Diaminopyrimidine nucleoside triphosphate <=> 2,5-Diamino-6-(5'-triphosphoryl-3',4'-trihydroxy-2'-oxopentyl)-amino-4-oxopyrimidine	C05923 <=> C06148	3.5.4.16	CBU1988	0	1000	R05048	rxn03421
Amino acid and other amino acids metabolism	R05052	L-erythro-4-Hydroxyglutamate + 2-Oxoglutarate <=> (4R)-4-Hydroxy-2-oxoglutarate + L-Glutamate	C05947 + C00026 <=> C05946 + C00025	2.6.1.1	CBU1479 , CBU1518 , CBU2069 , CBU2176 , CBU2235 , CBU2606 , CBU3107 , CBU3197 , CBU3206 , CBU4598 , CBU4745 , CBU4777	0	1000	R05052	rxn02339
Amino acid and other amino acids metabolism	R05053	D-Aspartate + (4R)-4-Hydroxy-2-oxoglutarate <=> Oxaloacetate + L-erythro-4-Hydroxyglutamate	C00402 + C05946 <=> C00036 + C05947	2.6.1.21	CBU2629	-1000	0	R05053	rxn03426
Amino acid and other amino acids metabolism	R05066	(S)-3-Hydroxyisobutyrate + NAD+ <=> (S)-Methylmalonate semialdehyde + NADH + H+	C06001 + C00003 <=> C06002 + C00004 + C00080	1.1.1.35	CBU4238 , CBU4474 , CBU5025	-1000	1000	R05066	rxn01480
Amino acid and other amino acids metabolism	R05068	(R)-2,3-Dihydroxy-3-methylpentanoate + NADP+ <=> (R)-3-Hydroxy-3-methyl-2-oxopentanoate + NADPH + H+	C06007 + C00006 <=> C14463 + C00005 + C00080	1.1.1.86	CBU4195	-1000	1000	R05068	rxn03435
Amino acid and other amino acids metabolism	R05069	(S)-2-Aceto-2-hydroxybutanoate <=> (R)-3-Hydroxy-3-methyl-2-oxopentanoate	C06006 <=> C14463	1.1.1.86	CBU4195	0	1000	R05069	rxn03436
Amino acid and other amino acids metabolism	R05070	(R)-2,3-Dihydroxy-3-methylpentanoate <=> (S)-3-Methyl-2-oxopentanoic acid + H2O	C06007 <=> C00671 + C00001	4.2.1.9	CBU4530	0	1000	R05070	rxn03437
Amino acid and other amino acids metabolism	R05071	(S)-2-Acetolactate <=> 3-Hydroxy-3-methyl-2-oxobutanoic acid	C06010 <=> C04181	1.1.1.86	CBU4195	0	1000	R05071	rxn02187
Metabolism of cofactors and vitamins	R05085	O-Phospho-4-hydroxy-L-threonine + 2-Oxoglutarate <=> 2-Oxo-3-hydroxy-4-phosphobutanoate + L-Glutamate	C06055 + C00026 <=> C06054 + C00025	2.6.1.52	CBU1563 , CBU1620	-1000	1000	R05085	rxn03445
Metabolism of cofactors and vitamins	R05086	O-Phospho-4-hydroxy-L-threonine + H2O <=> 4-Hydroxy-L-threonine + Orthophosphate + H+	C06055 + C00001 <=> C06056 + C00009 + C00080	4.2.3.1	CBU4790	0	1000	R05086	rxn03446
Transport reaction	R05132	Protein N(pi)-phospho-L-histidine + Arbutin[e] + H+ <=> Protein histidine + Arbutin 6-phosphate	C04261 + C06186[e] + C00080 <=> C00615 + C06187	2.7.1.69	CBU1300 , CBU1320 , CBU1322 , CBU1351 , CBU1454 , CBU1548 , CBU1552 , CBU1577 , CBU1584 , CBU1598 , CBU1756 , CBU1957 , CBU2036 , CBU2037 , CBU2074 , CBU2086 , CBU2112 , CBU2117 , CBU2125 , CBU2343 , CBU2514 , CBU2525 , CBU2625 , CBU2731 , CBU3345 , CBU3355 , CBU3356 , CBU3671 , CBU4111 , CBU4162 , CBU4254 , CBU4284 , CBU4492 , CBU4883 , CBU4891	0	1000	R05132	rxn06860
Carbohydrate metabolism	R05133	Arbutin 6-phosphate + H2O <=> Hydroquinone + beta-D-Glucose 6-phosphate	C06187 + C00001 <=> C00530 + C01172	3.2.1.86	CBU1744 , CBU1779 , CBU1862 , CBU1935 , CBU2085 , CBU2333 , CBU2741 , CBU2957 , CBU3857	0	1000	R05133	rxn03481
Carbohydrate metabolism	R05134	Salicin 6-phosphate + H2O <=> Salicyl alcohol + beta-D-Glucose 6-phosphate	C06188 + C00001 <=> C02323 + C01172	3.2.1.86	CBU1744 , CBU1779 , CBU1862 , CBU1935 , CBU2085 , CBU2333 , CBU2741 , CBU2957 , CBU3857	0	1000	R05134	rxn03482
Metabolism of cofactors and vitamins	R05145	Biotinyl-5'-AMP + Apo-[carboxylase] <=> AMP + Holo-[carboxylase]	C05921 + C06249 <=> C00020 + C06250	6.3.4.15	CBU5004	0	1000	R05145	rxn06864
Carbohydrate metabolism	R05168	N-Acetyl-D-galactosamine 6-phosphate + H2O <=> D-Galactosamine 6-phosphate + Acetate	C06376 + C00001 <=> C06377 + C00033	3.5.1.25	CBU3604 , CBU4248 , CBU4479	0	1000	R05168	rxn03504
Carbohydrate metabolism	R05196	Amylose + D-Glucose <=> Maltose + H2O	C00718 + C00031 <=> C00208 + C00001	2.4.1.25	CBU4276 , CBU4610	0	1000	R05196	rxn06881
Transport reaction	R05199	Protein N(pi)-phospho-L-histidine + N-Acetyl-D-glucosamine[e] + H+ <=> Protein histidine + N-Acetyl-D-glucosamine 6-phosphate	C04261 + C00140[e] + C00080 <=> C00615 + C00357	2.7.1.69	CBU1300 , CBU1320 , CBU1322 , CBU1351 , CBU1454 , CBU1548 , CBU1552 , CBU1577 , CBU1584 , CBU1598 , CBU1756 , CBU1957 , CBU2036 , CBU2037 , CBU2074 , CBU2086 , CBU2112 , CBU2117 , CBU2125 , CBU2343 , CBU2514 , CBU2525 , CBU2625 , CBU2731 , CBU3345 , CBU3355 , CBU3356 , CBU3671 , CBU4111 , CBU4162 , CBU4254 , CBU4284 , CBU4492 , CBU4883 , CBU4891	0	1000	R05199	rxn06883
Carbohydrate metabolism	R05332	Acetyl-CoA + alpha-D-Glucosamine 1-phosphate <=> CoA + N-Acetyl-alpha-D-glucosamine 1-phosphate + H+	C00024 + C06156 <=> C00010 + C04501 + C00080	2.3.1.157	CBU2867	0	1000	R05332	rxn03638
Carbohydrate metabolism	R05549	D-Gal alpha 1->6D-Gal alpha 1->6D-Glucose + H2O <=> D-Galactose + Melibiose	C05404 + C00001 <=> C00124 + C05402	3.2.1.22	CBU1067 , CBU2135 , CBU2241	0	1000	R05549	rxn03838
Metabolism of cofactors and vitamins	R05553	4-Amino-4-deoxychorismate <=> 4-Aminobenzoate + Pyruvate + H+	C11355 <=> C00568 + C00022 + C00080	2.6.1.85	CBU4202 , CBU4231	0	1000	R05553	rxn03841
Transport reaction	R05570	Galactitol[e] + Protein N(pi)-phospho-L-histidine + H+ <=> Galactitol 1-phosphate + Protein histidine	C01697[e] + C04261 + C00080 <=> C06311 + C00615	2.7.1.69	CBU1300 , CBU1320 , CBU1322 , CBU1351 , CBU1454 , CBU1548 , CBU1552 , CBU1577 , CBU1584 , CBU1598 , CBU1756 , CBU1957 , CBU2036 , CBU2037 , CBU2074 , CBU2086 , CBU2112 , CBU2117 , CBU2125 , CBU2343 , CBU2514 , CBU2525 , CBU2625 , CBU2731 , CBU3345 , CBU3355 , CBU3356 , CBU3671 , CBU4111 , CBU4162 , CBU4254 , CBU4284 , CBU4492 , CBU4883 , CBU4891	0	1000	R05570	rxn06934
Glycan, Terpenoids and Polyketides biosynthesis	R05627	di-trans,poly-cis-Undecaprenyl diphosphate + H2O <=> di-trans,poly-cis-Undecaprenyl phosphate + Orthophosphate + H+	C04574 + C00001 <=> C17556 + C00009 + C00080	3.6.1.27	CBU1211 , CBU2303 , CBU3967	0	1000	R05627	rxn03901
Glycan, Terpenoids and Polyketides biosynthesis	R05629	UDPMurAc(oyl-L-Ala-D-gamma-Glu-L-Lys-D-Ala-D-Ala) + di-trans,poly-cis-Undecaprenyl phosphate <=> UMP + MurAc(oyl-L-Ala-D-gamma-Glu-L-Lys-D-Ala-D-Ala)-diphospho-undecaprenol	C04702 + C17556 <=> C00105 + C04851	2.7.8.13	CBU3546	-1000	1000	R05629	rxn03903
Glycan, Terpenoids and Polyketides biosynthesis	R05630	UDP-N-acetylmuramoyl-L-alanyl-D-glutamyl-6-carboxy-L-lysyl-D-alanyl-D-alanine + di-trans,poly-cis-Undecaprenyl phosphate <=> UMP + Undecaprenyl-diphospho-N-acetylmuramoyl-L-alanyl-D-glutamyl-meso-2,6-diaminopimeloyl-D-alanyl-D-alanine	C04882 + C17556 <=> C00105 + C05897	2.7.8.13	CBU3546	0	1000	R05630	rxn03904
Glycan, Terpenoids and Polyketides biosynthesis	R05633	2-C-Methyl-D-erythritol 4-phosphate + CTP <=> 4-(Cytidine 5'-diphospho)-2-C-methyl-D-erythritol + Diphosphate	C11434 + C00063 <=> C11435 + C00013	2.7.7.60	CBU1510	0	1000	R05633	rxn03907
Glycan, Terpenoids and Polyketides biosynthesis	R05634	4-(Cytidine 5'-diphospho)-2-C-methyl-D-erythritol + ATP <=> 2-Phospho-4-(cytidine 5'-diphospho)-2-C-methyl-D-erythritol + ADP	C11435 + C00002 <=> C11436 + C00008	2.7.1.148	CBU1490 , CBU1618	0	1000	R05634	rxn03908
Glycan, Terpenoids and Polyketides biosynthesis	R05636	Pyruvate + D-Glyceraldehyde 3-phosphate + H+ <=> 1-Deoxy-D-xylulose 5-phosphate + CO2	C00022 + C00118 + C00080 <=> C11437 + C00011	2.2.1.7	CBU1731 , CBU1744 , CBU1960 , CBU1961	0	1000	R05636	rxn03909
Glycan, Terpenoids and Polyketides biosynthesis	R05637	2-Phospho-4-(cytidine 5'-diphospho)-2-C-methyl-D-erythritol <=> 2-C-Methyl-D-erythritol 2,4-cyclodiphosphate + CMP	C11436 <=> C11453 + C00055	4.6.1.12	CBU4864	0	1000	R05637	rxn03910
Glycan, Terpenoids and Polyketides biosynthesis	R05662	MurAc(oyl-L-Ala-D-gamma-Glu-L-Lys-D-Ala-D-Ala)-diphospho-undecaprenol + UDP-N-acetyl-alpha-D-glucosamine <=> Undecaprenyl-diphospho-N-acetylmuramoyl-(N-acetylglucosamine)-L-alanyl-gamma-D-glutamyl-L-lysyl-D-alanyl-D-alanine + UDP	C04851 + C00043 <=> C05893 + C00015	2.4.1.227	CBU4956	-1000	1000	R05662	rxn03933
Glycan, Terpenoids and Polyketides biosynthesis	R05688	2-C-Methyl-D-erythritol 4-phosphate + NADP+ <=> 1-Deoxy-D-xylulose 5-phosphate + NADPH + H+	C11434 + C00006 <=> C11437 + C00005 + C00080	1.1.1.267	CBU1226	-1000	1000	R05688	rxn03958
Metabolism of cofactors and vitamins	R05705	Reduced FMN + NAD+ <=> FMN + NADH + H+	C01847 + C00003 <=> C00061 + C00004 + C00080	1.5.1.41	CBU4340 , CBU1656 , CBU1448 , CBU3953	-1000	0	R05705	rxn03974
Transport reaction	R05820	Protein N(pi)-phospho-L-histidine + D-Sorbitol[e] + H+ <=> Protein histidine + Sorbitol 6-phosphate	C04261 + C00794[e] + C00080 <=> C00615 + C01096	2.7.1.69	CBU1300 , CBU1320 , CBU1322 , CBU1351 , CBU1454 , CBU1548 , CBU1552 , CBU1577 , CBU1584 , CBU1598 , CBU1756 , CBU1957 , CBU2036 , CBU2037 , CBU2074 , CBU2086 , CBU2112 , CBU2117 , CBU2125 , CBU2343 , CBU2514 , CBU2525 , CBU2625 , CBU2731 , CBU3345 , CBU3355 , CBU3356 , CBU3671 , CBU4111 , CBU4162 , CBU4254 , CBU4284 , CBU4492 , CBU4883 , CBU4891	0	1000	R05820	rxn06983
Carbohydrate metabolism	R05850	L-Ribulose 5-phosphate <=> D-Xylulose 5-phosphate	C01101 <=> C00231	5.1.3.4	CBU2586	-1000	1000	R05850	rxn04082
Carbon and Energy production	R05875	2 Reduced ferredoxin + NAD+ + H+ <=> 2 Oxidized ferredoxin + NADH	2 C00138 + C00003 + C00080 <=> 2 C00139 + C00004		GAPFILL	-1000	1000	R05875	rxn06990
Glycan, Terpenoids and Polyketides biosynthesis	R05884	1-Hydroxy-2-methyl-2-butenyl 4-diphosphate + NADPH + H+ <=> Isopentenyl diphosphate + NADP+ + H2O	C11811 + C00005 + C00080 <=> C00129 + C00006 + C00001	1.17.1.2	CBU3563	0	1000	R05884	rxn04113
Carbohydrate metabolism	R06114	Lactose + H2O <=> D-Glucose + D-Galactose	C00243 + C00001 <=> C00031 + C00124	3.2.1.23	CBU2398 , CBU3040 , CBU3304 , CBU3639 , CBU4178	0	1000	R06114	rxn00816
Amino acid and other amino acids metabolism	R06171	L-Allothreonine <=> Glycine + Acetaldehyde	C05519 <=> C00037 + C00084	4.1.2.5	CBU3929	-1000	1000	R06171	rxn04142
Glycan, Terpenoids and Polyketides biosynthesis	R06447	trans,trans-Farnesyl diphosphate + 8 Isopentenyl diphosphate <=> di-trans,poly-cis-Undecaprenyl diphosphate + 8 Diphosphate	C00448 + 8 C00129 <=> C04574 + 8 C00013	2.5.1.31	CBU4018	0	1000	R06447	rxn04308
Glycan, Terpenoids and Polyketides biosynthesis	R06513	dTDP-glucose <=> dTDP-4-oxo-6-deoxy-D-glucose + H2O	C00842 <=> C11907 + C00001	4.2.1.46	CBU4441	0	1000	R06513	rxn01997
Glycan, Terpenoids and Polyketides biosynthesis	R06514	dTDP-4-oxo-6-deoxy-D-glucose <=> dTDP-4-dehydro-beta-L-rhamnose	C11907 <=> C00688	5.1.3.13	CBU4722	0	1000	R06514	rxn02000
Glycan, Terpenoids and Polyketides biosynthesis	R06590	Aminofructose 6-phosphate + D-Ribose 5-phosphate <=> Iminoerythrose 4-phosphate + Sedoheptulose 7-phosphate	C12214 + C00117 <=> C12215 + C05382	2.2.1.1	CBU2574 , CBU2582 , CBU2682 , CBU2829 , CBU3066 , CBU3146 , CBU3395 , CBU3830	0	1000	R06590	rxn04443
Amino acid and other amino acids metabolism	R06846	Quinate + NADP+ <=> 3-Dehydroquinate + NADPH + H+	C00296 + C00006 <=> C00944 + C00005 + C00080	1.1.1.282	CBU2162 , CBU2354	-1000	0	R06846	rxn04661
Amino acid and other amino acids metabolism	R06847	Shikimate + NAD+ <=> 3-Dehydroshikimate + NADH + H+	C00493 + C00003 <=> C02637 + C00004 + C00080	1.1.1.282	CBU2162 , CBU2354	-1000	0	R06847	rxn04662
Carbohydrate metabolism	R06987	2-Oxobutanoate + CoA <=> Propanoyl-CoA + Formate	C00109 + C00010 <=> C00100 + C00058	2.3.1.54	CBU1989 , CBU2323 , CBU3673 , CBU4746	0	1000	R06987	rxn04794
Carbon and Energy production	R07168	5-Methyltetrahydrofolate + NAD+ <=> 5,10-Methylenetetrahydrofolate + NADH + H+	C00440 + C00003 <=> C00143 + C00004 + C00080	1.5.1.20	CBU3260 , CBU3345	-1000	0	R07168	rxn04954
Glycan, Terpenoids and Polyketides biosynthesis	R07219	Dimethylallyl diphosphate + NADP+ + H2O <=> 1-Hydroxy-2-methyl-2-butenyl 4-diphosphate + NADPH + H+	C00235 + C00006 + C00001 <=> C11811 + C00005 + C00080	1.17.1.2	CBU3563	-1000	0	R07219	rxn04996
Amino acid and other amino acids metabolism	R07274	O-Phospho-L-serine + Hydrogen sulfide <=> H+ + L-Cysteine + Orthophosphate	C01005 + C00283 <=> C00080 + C00097 + C00009	2.5.1.47	CBU1815 , CBU4921	0	1000	R07274	rxn05035
Amino acid and other amino acids metabolism	R07276	L-Arogenate + 2-Oxoglutarate <=> Prephenate + L-Glutamate	C00826 + C00026 <=> C00254 + C00025	2.6.1.1	CBU1479 , CBU1518 , CBU2069 , CBU2176 , CBU2235 , CBU2606 , CBU3107 , CBU3197 , CBU3206 , CBU4598 , CBU4745 , CBU4777	-1000	0	R07276	rxn05036
Metabolism of cofactors and vitamins	R07280	5-Amino-6-(5'-phospho-D-ribitylamino)uracil + H2O <=> H+ + 5-Amino-6-(1-D-ribitylamino)uracil + Orthophosphate	C04454 + C00001 <=> C00080 + C04732 + C00009	3.1.3.-	CBU3761	0	1000	R07280	rxn05039
Metabolism of cofactors and vitamins	R07281	D-Ribulose 5-phosphate <=> L-3,4-Dihydroxybutan-2-one 4-phosphate + Formate + H+	C00199 <=> C15556 + C00058 + C00080	4.1.99.12	CBU1131 , CBU1393	0	1000	R07281	rxn05040
Amino acid and other amino acids metabolism	R07396	4-Methylthio-2-oxobutanoic acid + L-Glutamate <=> L-Methionine + 2-Oxoglutarate	C01180 + C00025 <=> C00073 + C00026	2.6.1.57	CBU2606 , CBU4062	0	1000	R07396	rxn05108
Carbohydrate metabolism	R07399	Acetyl-CoA + Pyruvate + H2O <=> H+ + (R)-2-Methylmalate + CoA	C00024 + C00022 + C00001 <=> C00080 + C02612 + C00010		GAPFILL	-1000	1000	R07399	rxn05109
Metabolism of cofactors and vitamins	R07407	L-Aspartate + NADP+ <=> Iminoaspartate + NADPH + 2 H+	C00049 + C00006 <=> C05840 + C00005 + 2 C00080		GAPFILL	0	1000	R07407	rxn05117
Metabolism of cofactors and vitamins	R07410	L-Aspartate + NAD+ <=> Iminoaspartate + NADH + 2 H+	C00049 + C00003 <=> C05840 + C00004 + 2 C00080		GAPFILL	0	1000	R07410	rxn05119
Metabolism of cofactors and vitamins	R07456	D-Glyceraldehyde 3-phosphate + D-Ribulose 5-phosphate + L-Glutamine <=> Pyridoxal phosphate + L-Glutamate + Orthophosphate + 3 H2O + 2 H+	C00118 + C00199 + C00064 <=> C00018 + C00025 + C00009 + 3 C00001 + 2 C00080	4.3.3.6	CBU1302 , CBU1353	0	1000	R07456	rxn05144
Transport reaction	R07671	Protein N(pi)-phospho-L-histidine + Ascorbate[e] + H+ <=> Protein histidine + L-Ascorbate 6-phosphate	C04261 + C00072[e] + C00080 <=> C00615 + C16186	2.7.1.69	CBU1300 , CBU1320 , CBU1322 , CBU1351 , CBU1454 , CBU1548 , CBU1552 , CBU1577 , CBU1584 , CBU1598 , CBU1756 , CBU1957 , CBU2036 , CBU2037 , CBU2074 , CBU2086 , CBU2112 , CBU2117 , CBU2125 , CBU2343 , CBU2514 , CBU2525 , CBU2625 , CBU2731 , CBU3345 , CBU3355 , CBU3356 , CBU3671 , CBU4111 , CBU4162 , CBU4254 , CBU4284 , CBU4492 , CBU4883 , CBU4891	0	1000	R07671	rxn07486
Lipid metabolism	R07762	Hexadecanoyl-[acp] + Malonyl-[acyl-carrier protein] + H+ <=> 3-Oxostearoyl-[acp] + Acyl-carrier protein + CO2	C05764 + C01209 + C00080 <=> C16219 + C00229 + C00011	2.3.1.179 / 2.3.1.41	CBU1102 , CBU1151 / CBU1102 , CBU1110	-1000	1000	R07762	rxn07576
Lipid metabolism	R07763	3-Oxostearoyl-[acp] + NADPH + H+ <=> 3-Hydroxyoctadecanoyl-[acp] + NADP+	C16219 + C00005 + C00080 <=> C16220 + C00006	1.1.1.100	CBU1204 , CBU1209 , CBU2332 , CBU2743 , CBU2913	0	1000	R07763	rxn07577
Lipid metabolism	R07764	(R)-3-Hydroxyoctadecanoyl-[acp] <=> (2E)-Octadecenoyl-[acp] + H2O	C16220 <=> C16221 + C00001	4.2.1.59	CBU1206	-1000	1000	R07764	rxn07578
Lipid metabolism	R07765	(2E)-Octadecenoyl-[acp] + NADH + H+ <=> Octadecanoyl-[acyl-carrier protein] + NAD+	C16221 + C00004 + C00080 <=> C04088 + C00003	1.3.1.9	CBU4107	-1000	1000	R07765	rxn07579
Glycan, Terpenoids and Polyketides biosynthesis	R08209	Isopentenyl diphosphate + NAD+ + H2O <=> 1-Hydroxy-2-methyl-2-butenyl 4-diphosphate + NADH + H+	C00129 + C00003 + C00001 <=> C11811 + C00004 + C00080	1.17.1.2	CBU3563	-1000	0	R08209	rxn08756
Glycan, Terpenoids and Polyketides biosynthesis	R08210	Dimethylallyl diphosphate + NAD+ + H2O <=> 1-Hydroxy-2-methyl-2-butenyl 4-diphosphate + NADH + H+	C00235 + C00003 + C00001 <=> C11811 + C00004 + C00080	1.17.1.2	CBU3563	-1000	0	R08210	rxn08352
Transport reaction	R08366	N-Acetyl-D-galactosamine[e] + Protein N(pi)-phospho-L-histidine + H+ <=> N-Acetyl-D-galactosamine 6-phosphate + Protein histidine	C01132[e] + C04261 + C00080 <=> C06376 + C00615	2.7.1.69	CBU1300 , CBU1320 , CBU1322 , CBU1351 , CBU1454 , CBU1548 , CBU1552 , CBU1577 , CBU1584 , CBU1598 , CBU1756 , CBU1957 , CBU2036 , CBU2037 , CBU2074 , CBU2086 , CBU2112 , CBU2117 , CBU2125 , CBU2343 , CBU2514 , CBU2525 , CBU2625 , CBU2731 , CBU3345 , CBU3355 , CBU3356 , CBU3671 , CBU4111 , CBU4162 , CBU4254 , CBU4284 , CBU4492 , CBU4883 , CBU4891	0	1000	R08366	rxn11878
Transport reaction	R08367	D-Galactosamine[e] + Protein N(pi)-phospho-L-histidine + H+ <=> D-Galactosamine 6-phosphate + Protein histidine	C02262[e] + C04261 + C00080 <=> C06377 + C00615	2.7.1.69	CBU1300 , CBU1320 , CBU1322 , CBU1351 , CBU1454 , CBU1548 , CBU1552 , CBU1577 , CBU1584 , CBU1598 , CBU1756 , CBU1957 , CBU2036 , CBU2037 , CBU2074 , CBU2086 , CBU2112 , CBU2117 , CBU2125 , CBU2343 , CBU2514 , CBU2525 , CBU2625 , CBU2731 , CBU3345 , CBU3355 , CBU3356 , CBU3671 , CBU4111 , CBU4162 , CBU4254 , CBU4284 , CBU4492 , CBU4883 , CBU4891	0	1000	R08367	rxn11879
Carbon and Energy production	R08553	AMP + Sulfite + FAD <=> Adenylyl sulfate + FADH2	C00020 + C00094 + C00016 <=> C00224 + C01352	1.8.99.2	CBU3647 , CBU3535 , CBU3524	-1000	0	R08553	rxn11934
Transport reaction	R08559	N-Acetylmuramate + Protein N(pi)-phospho-L-histidine[e] + H+ <=> N-Acetylmuramic acid 6-phosphate + Protein histidine	C02713[e] + C04261 + C00080 <=> C16698 + C00615	2.7.1.69	CBU1300 , CBU1320 , CBU1322 , CBU1351 , CBU1454 , CBU1548 , CBU1552 , CBU1577 , CBU1584 , CBU1598 , CBU1756 , CBU1957 , CBU2036 , CBU2037 , CBU2074 , CBU2086 , CBU2112 , CBU2117 , CBU2125 , CBU2343 , CBU2514 , CBU2525 , CBU2625 , CBU2731 , CBU3345 , CBU3355 , CBU3356 , CBU3671 , CBU4111 , CBU4162 , CBU4254 , CBU4284 , CBU4492 , CBU4883 , CBU4891	0	1000	R08559	rxn14191
Carbohydrate metabolism	R08639	D-Glucose 1-phosphate <=> D-Glucose 6-phosphate	C00103 <=> C00092	5.4.2.2	CBU3935 , CBU2663 , CBU2665	-1000	1000	R08639	rxn00704
Amino acid and other amino acids metabolism	R08648	Pyruvate + 2-Oxobutanoate + H+ <=> (S)-2-Aceto-2-hydroxybutanoate + CO2	C00022 + C00109 + C00080 <=> C06006 + C00011	2.2.1.6	CBU3289 , CBU3351 , CBU4218 , CBU4279	0	1000	R08648	rxn08043
Glycan, Terpenoids and Polyketides biosynthesis	R08689	2-C-Methyl-D-erythritol 2,4-cyclodiphosphate + 2 Reduced ferredoxin + 2 H+ <=> 1-Hydroxy-2-methyl-2-butenyl 4-diphosphate + H2O + 2 Oxidized ferredoxin	C11453 + 2 C00138 + 2 C00080 <=> C11811 + C00001 + 2 C00139	1.17.7.1	CBU1116	0	1000	R08689	rxn14070
Transport reaction	R08860	Protein N(pi)-phospho-L-histidine + 6-Deoxy-L-galactose[e] + H+ <=> Protein histidine + L-Fucose 1-phosphate	C04261 + C01019[e] + C00080 <=> C00615 + C02985	2.7.1.69	CBU1300 , CBU1320 , CBU1322 , CBU1351 , CBU1454 , CBU1548 , CBU1552 , CBU1577 , CBU1584 , CBU1598 , CBU1756 , CBU1957 , CBU2036 , CBU2037 , CBU2074 , CBU2086 , CBU2112 , CBU2117 , CBU2125 , CBU2343 , CBU2514 , CBU2525 , CBU2625 , CBU2731 , CBU3345 , CBU3355 , CBU3356 , CBU3671 , CBU4111 , CBU4162 , CBU4254 , CBU4284 , CBU4492 , CBU4883 , CBU4891	0	1000	R08860
Lipid metabolism	R09380	Acyl-[acyl-carrier protein] + sn-Glycerol 3-phosphate <=> 1-Acyl-sn-glycerol 3-phosphate + Acyl-carrier protein	C00173 + C00093 <=> C00681 + C00229	2.3.1.15	CBU1726	0	1000	R09380	rxn14401
Lipid metabolism	R09381	Acyl-[acyl-carrier protein] + 1-Acyl-sn-glycerol 3-phosphate <=> Acyl-carrier protein + Phosphatidate	C00173 + C00681 <=> C00229 + C00416	2.3.1.51	CBU1726 , CBU2431	0	1000	R09381	rxn14402
Carbon and Energy production	R10092	HCO3- + H+ <=> CO2 + H2O	C00288 + C00080 <=> C00011 + C00001	4.2.1.1	CBU4222	-1000	0	R10092	rxn00102
Amino acid and other amino acids metabolism	R10147	L-Aspartate 4-semialdehyde + Pyruvate <=> (2S,4S)-4-Hydroxy-2,3,4,5-tetrahydrodipicolinate + H2O + H+	C00441 + C00022 <=> C20258 + C00001 + C00080	4.3.3.7	CBU2027 , CBU2318 , CBU2403	0	1000	R10147	rxn01644
Carbohydrate metabolism	R10619	D-Galactose <=> alpha-D-Galactose	C00124 <=> C00984	5.1.3.3	CBU3952	0	1000	R10619
Lipid metabolism	R10700	Hexadecanoyl-[acp] + CoA <=> Palmitoyl-CoA + Acyl-carrier protein	C05764 + C00010 <=> C00154 + C00229	2.3.1.-	CBU4112 , CBU4770	-1000	1000	R10700	rxn05458
Lipid metabolism	R10707	Acetyl-CoA + Malonyl-[acyl-carrier protein] + H+ <=> Acetoacetyl-[acp] + CoA + CO2	C00024 + C01209 + C00080 <=> C05744 + C00010 + C00011	2.3.1.180	CBU1110 , CBU1175	0	1000	R10707	rxn08766
Metabolism of cofactors and vitamins	rxn09071	NAD + Pyridoxine phosphate <=> NADH + Pyridoxal phosphate + H+	C00003 + C00627 <=> C00018 + C00004 + C00080		GAPFILL	-1000	0		rxn09071
Transport reaction	T002	H2O + ATP + Orthophosphate[e] <=> ADP + 2 Orthophosphate + H+	C00001 + C00002 + C00009[e] <=> C00008 + 2 C00009 + C00080			0	1000		rxn05145
Transport reaction	T003	H2O + ATP + D-Glucose[e] <=> ADP + Orthophosphate + D-Glucose + H+	C00001 + C00002 + C00031[e] <=> C00008 + C00009 + C00031 + C00080			0	1000		rxn05147
Transport reaction	T004	H2O + ATP + Zinc cation[e] <=> ADP + Orthophosphate + Zinc cation + H+	C00001 + C00002 + C00038[e] <=> C00008 + C00009 + C00038 + C00080			0	1000		rxn05150
Transport reaction	T005	H2O + ATP + Sulfate[e] <=> ADP + Orthophosphate + Sulfate + H+	C00001 + C00002 + C00059[e] <=> C00008 + C00009 + C00059 + C00080			0	1000		rxn05153
Transport reaction	T006	H2O + ATP + L-Arginine[e] <=> ADP + Orthophosphate + L-Arginine + H+	C00001 + C00002 + C00062[e] <=> C00008 + C00009 + C00062 + C00080			0	1000		rxn05154
Transport reaction	T007	H2O + ATP + L-Glutamine[e] <=> ADP + Orthophosphate + L-Glutamine + H+	C00001 + C00002 + C00064[e] <=> C00008 + C00009 + C00064 + C00080			0	1000		rxn05155
Transport reaction	T008	H2O + ATP + L-Leucine[e] <=> ADP + Orthophosphate + H+ + L-Leucine	C00001 + C00002 + C00123[e] <=> C00008 + C00009 + C00080 + C00123			0	1000		rxn05161
Transport reaction	T009	H2O + ATP + D-Galactose[e] <=> ADP + Orthophosphate + H+ + D-Galactose	C00001 + C00002 + C00124[e] <=> C00008 + C00009 + C00080 + C00124			0	1000		rxn05162
Transport reaction	T010	H2O + ATP + Putrescine[e] <=> ADP + Orthophosphate + H+ + Putrescine	C00001 + C00002 + C00134[e] <=> C00008 + C00009 + C00080 + C00134			0	1000		rxn05163
Transport reaction	T011	H2O + ATP + L-Proline[e] <=> ADP + Orthophosphate + H+ + L-Proline	C00001 + C00002 + C00148[e] <=> C00008 + C00009 + C00080 + C00148			0	1000		rxn05165
Transport reaction	T012	H2O + ATP + L-Valine[e] <=> ADP + Orthophosphate + H+ + L-Valine	C00001 + C00002 + C00183[e] <=> C00008 + C00009 + C00080 + C00183			0	1000		rxn05168
Transport reaction	T013	H2O + ATP + Maltose[e] <=> ADP + Orthophosphate + H+ + Maltose	C00001 + C00002 + C00208[e] <=> C00008 + C00009 + C00080 + C00208			0	1000		rxn05170
Transport reaction	T014	H2O + ATP + L-Arabinose[e] <=> ADP + Orthophosphate + H+ + L-Arabinose	C00001 + C00002 + C00259[e] <=> C00008 + C00009 + C00080 + C00259			0	1000		rxn05173
Transport reaction	T015	H2O + ATP + L-Isoleucine[e] <=> ADP + Orthophosphate + H+ + L-Isoleucine	C00001 + C00002 + C00407[e] <=> C00008 + C00009 + C00080 + C00407			0	1000		rxn05179
Transport reaction	T016	Potassium cation[e] <=> Potassium cation	C00238[e] <=> C00238			-1000	1000		rxn05206
Transport reaction	T017	H+ + Sodium cation[e] <=> H+[e] + Sodium cation	C00080 + C01330[e] <=> C00080[e] + C01330			-1000	1000		rxn05209
Transport reaction	T018	H2O + ATP + L-Methionine[e] <=> ADP + Orthophosphate + L-Methionine + H+	C00001 + C00002 + C00073[e] <=> C00008 + C00009 + C00073 + C00080			0	1000		rxn05219
Transport reaction	T019	H2O + ATP + Biotin[e] <=> ADP + Orthophosphate + H+ + Biotin	C00001 + C00002 + C00120[e] <=> C00008 + C00009 + C00080 + C00120			0	1000		rxn05223
Transport reaction	T020	H2O + ATP + alpha,alpha-Trehalose[e] <=> ADP + Orthophosphate + H+ + alpha,alpha-Trehalose	C00001 + C00002 + C01083[e] <=> C00008 + C00009 + C00080 + C01083			0	1000		rxn10839
Transport reaction	T021	H2O + ATP + L-Cysteine[e] <=> ADP + Orthophosphate + H+ + L-Cysteine	C00001 + C00002 + C00097[e] <=> C00008 + C00009 + C00080 + C00097			0	1000		rxn05237
Transport reaction	T022	H+[e] + L-Leucine[e] <=> H+ + L-Leucine	C00080[e] + C00123[e] <=> C00080 + C00123			-1000	1000		rxn05243
Transport reaction	T023	H+[e] + L-Isoleucine[e] <=> H+ + L-Isoleucine	C00080[e] + C00407[e] <=> C00080 + C00407			-1000	1000		rxn05244
Transport reaction	T024	L-Glutamate[e] + H+[e] <=> L-Glutamate + H+	C00025[e] + C00080[e] <=> C00025 + C00080			-1000	1000		rxn05297
Transport reaction	T025	Propane-1,3-diol[e] <=> Propane-1,3-diol	C02457[e] <=> C02457			-1000	1000
Transport reaction	T026	1-Butanol + H+ <=> 1-Butanol[e] + H+[e]	C06142 + C00080 <=> C06142[e] + C00080[e]			0	1000
Transport reaction	T027	L-Serine[e] + H+[e] <=> L-Serine + H+	C00065[e] + C00080[e] <=> C00065 + C00080			-1000	1000		rxn05307
Transport reaction	T028	Orthophosphate[e] + H+[e] <=> Orthophosphate + H+	C00009[e] + C00080[e] <=> C00009 + C00080			-1000	1000		rxn05312
Transport reaction	T029	H2O[e] <=> H2O	C00001[e] <=> C00001			-1000	0		rxn05319
Transport reaction	T030	Ammonia[e] <=> Ammonia	C00014[e] <=> C00014			-1000	1000		rxn05466
Transport reaction	T031	CO2[e] <=> CO2	C00011[e] <=> C00011			-1000	0		rxn05467
Transport reaction	T032	Oxygen[e] <=> Oxygen	C00007[e] <=> C00007			-1000	1000		rxn05468
Transport reaction	T033	H+[e] + Pectin[e] <=> H+ + Pectin	C00080[e] + C00714[e] <=> C00080 + C00714			0	1000		rxn05688
Transport reaction	T034	Acetate[e] + H+[e] <=> Acetate + H+	C00033[e] + C00080[e] <=> C00033 + C00080			-1000	1000		rxn05488
Transport reaction	T035	H+[e] + D-Alanine[e] <=> H+ + D-Alanine	C00080[e] + C00133[e] <=> C00080 + C00133			-1000	1000		rxn05494
Transport reaction	T036	Calcium cation + H+[e] <=> Calcium cation[e] + H+	C00076 + C00080[e] <=> C00076[e] + C00080			-1000	1000		rxn05514
Transport reaction	T037	H2O + ATP + Copper <=> ADP + Orthophosphate + Copper[e] + H+	C00001 + C00002 + C00070 <=> C00008 + C00009 + C00070[e] + C00080			0	1000		rxn05528
Transport reaction	T038	H2O + ATP + Fe2+[e] <=> ADP + Orthophosphate + H+ + Fe2+	C00001 + C00002 + C14818[e] <=> C00008 + C00009 + C00080 + C14818			0	1000		rxn05555
Transport reaction	T039	Formate[e] + H+[e] <=> Formate + H+	C00058[e] + C00080[e] <=> C00058 + C00080			-1000	0		rxn05559
Transport reaction	T040	Acetone + H+ <=> Acetone[e] + H+[e]	C00207 + C00080 <=> C00207[e] + C00080[e]			0	1000
Transport reaction	T043	Glycerol <=> Glycerol[e]	C00116 <=> C00116[e]			-1000	1000		rxn05581
Transport reaction	T044	Glycine[e] + H+[e] <=> Glycine + H+	C00037[e] + C00080[e] <=> C00037 + C00080			-1000	1000		rxn05582
Transport reaction	T045	H+[e] + (S)-Lactate[e] <=> H+ + (S)-Lactate	C00080[e] + C00186[e] <=> C00080 + C00186			-1000	1000		rxn05602
Transport reaction	T048	Magnesium cation <=> Magnesium cation[e]	C00305 <=> C00305[e]			-1000	0		rxn05616
Transport reaction	T050	Manganese[e] + H+[e] <=> Manganese + H+	C00034[e] + C00080[e] <=> C00034 + C00080			-1000	1000		rxn05618
Transport reaction	T051	H+[e] + Nitrite[e] <=> H+ + Nitrite	C00080[e] + C00088[e] <=> C00080 + C00088			-1000	1000		rxn05625
Transport reaction	T053	Sulfate[e] + H+[e] <=> Sulfate + H+	C00059[e] + C00080[e] <=> C00059 + C00080			-1000	1000		rxn05651
Transport reaction	T054	Succinate + H+ <=> Succinate[e] + H+[e]	C00042 + C00080 <=> C00042[e] + C00080[e]			0	1000		rxn05654
Transport reaction	T056	L-Tryptophan[e] + H+[e] <=> L-Tryptophan + H+	C00078[e] + C00080[e] <=> C00078 + C00080			-1000	1000		rxn05663
Transport reaction	T057	Urea[e] <=> Urea	C00086[e] <=> C00086			-1000	1000		rxn05667
Transport reaction	T058	H+[e] + L-Valine[e] <=> H+ + L-Valine	C00080[e] + C00183[e] <=> C00080 + C00183			-1000	1000		rxn05669
Transport reaction	T059	H+[e] + Butanoic acid[e] <=> H+ + Butanoic acid	C00080[e] + C00246[e] <=> C00080 + C00246			-1000	1000		rxn05683
Transport reaction	T060	H+[e] + D-Xylose[e] <=> H+ + D-Xylose	C00080[e] + C00181[e] <=> C00080 + C00181			-1000	1000		rxn05671
Transport reaction	T061	H2O + ATP + D-Ribose[e] <=> ADP + Orthophosphate + H+ + D-Ribose	C00001 + C00002 + C00121[e] <=> C00008 + C00009 + C00080 + C00121			0	1000		rxn05160
Transport reaction	T062	Molybdate[e] <=> Molybdate	C06232[e] <=> C06232			-1000	1000		rxn08956
Transport reaction	T063	L-Lysine[e] + H+[e] <=> L-Lysine + H+	C00047[e] + C00080[e] <=> C00047 + C00080			0	1000		rxn09674
Transport reaction	T064	Ethanol <=> Ethanol[e]	C00469 <=> C00469[e]			-1000	1000		rxn09683
Transport reaction	T067	H+[e] + 4-Aminobenzoate[e] <=> H+ + 4-Aminobenzoate	C00080[e] + C00568[e] <=> C00080 + C00568			-1000	1000		rxn10421
Transport reaction	T068	Cl-[e] <=> Cl-	C00698[e] <=> C00698			-1000	1000		rxn10473
Transport reaction	T069	Cobalt ion <=> Cobalt ion[e]	C00175 <=> C00175[e]			-1000	0		rxn10474
Transport reaction	T070	H2O + ATP + Copper[e] <=> ADP + Orthophosphate + Copper + H+	C00001 + C00002 + C00070[e] <=> C00008 + C00009 + C00070 + C00080			0	1000		rxn10481
Transport reaction	T071	Hydrogen <=> Hydrogen[e]	C00282 <=> C00282[e]			0	1000		rxn10542
Transport reaction	T072	Methanol[e] <=> Methanol	C00132[e] <=> C00132			-1000	1000		rxn10570
Transport reaction	T073	H2O + ATP + Magnesium cation[e] <=> ADP + Orthophosphate + H+ + Magnesium cation	C00001 + C00002 + C00305[e] <=> C00008 + C00009 + C00080 + C00305			0	1000		rxn10571
Transport reaction	T074	Nickel <=> Nickel[e]	C00291 <=> C00291[e]			-1000	1000		rxn10581
Transport reaction	T077	H2O + ATP + Cellobiose[e] <=> ADP + Orthophosphate + Cellobiose + H+	C00001 + C00002 + C00185[e] <=> C00008 + C00009 + C00185 + C00080			0	1000
Transport reaction	T078	H+[e] + Raffinose[e] <=> H+ + Raffinose	C00080[e] + C00492[e] <=> C00080 + C00492			0	1000		rxn05643

## Sheet: Compounds
Compound	Charge	formula	name	C	H	N	O	P	S	R	KEGG ID	Seed ID
Biomass[e]	-0.150371	C7.350H11.845N1.586O3.355P0.242S0.035	Biomass	7.34935	11.9366	1.58534	3.35444	0.241496	0.0347182	0
C00001	0	H2O	H2O	0	2	0	1	0	0	0	C00001	cpd00001
C00001[e]	0	H2O	H2O	0	2	0	1	0	0	0	C00001	cpd00001
C00002	-3	C10H13N5O13P3	ATP	10	13	5	13	3	0	0	C00002	cpd00002
C00003	-1	C21H26N7O14P2	NAD+	21	26	7	14	2	0	0	C00003	cpd00003
C00004	-2	C21H27N7O14P2	NADH	21	27	7	14	2	0	0	C00004	cpd00004
C00005	-3	C21H27N7O17P3	NADPH	21	27	7	17	3	0	0	C00005	cpd00005
C00006	-2	C21H26N7O17P3	NADP+	21	26	7	17	3	0	0	C00006	cpd00006
C00007	0	O2	Oxygen	0	0	0	2	0	0	0	C00007	cpd00007
C00007[e]	0	O2	Oxygen	0	0	0	2	0	0	0	C00007	cpd00007
C00008	-2	C10H13N5O10P2	ADP	10	13	5	10	2	0	0	C00008	cpd00008
C00009	-2	HO4P	Orthophosphate	0	1	0	4	1	0	0	C00009	cpd00009
C00009[e]	-2	HO4P	Orthophosphate	0	1	0	4	1	0	0	C00009	cpd00009
C00010	-3	C21H33N7O16P3S	CoA	21	33	7	16	3	1	0	C00010	cpd00010
C00011	0	CO2	CO2	1	0	0	2	0	0	0	C00011	cpd00011
C00011[e]	0	CO2	CO2	1	0	0	2	0	0	0	C00011	cpd00011
C00013	-2	H2O7P2	Diphosphate	0	2	0	7	2	0	0	C00013	cpd00012
C00014	1	H4N	Ammonia	0	4	1	0	0	0	0	C00014	cpd00013
C00014[e]	1	H4N	Ammonia	0	4	1	0	0	0	0	C00014	cpd00013
C00015	-2	C9H12N2O12P2	UDP	9	12	2	12	2	0	0	C00015	cpd00014
C00016	-2	C27H31N9O15P2	FAD	27	31	9	15	2	0	0	C00016	cpd00015
C00017	-0.0379936	C5.07H8N1.31O1.515S0.038	Protein	5.06723	8.0026	1.30959	1.50845	0	0.0376595	0	C00017	cpd11463
C00018	-1	C8H9NO6P	Pyridoxal phosphate	8	9	1	6	1	0	0	C00018	cpd00016
C00019	1	C15H23N6O5S	S-Adenosyl-L-methionine	15	23	6	5	0	1	0	C00019	cpd00017
C00020	-1	C10H13N5O7P	AMP	10	13	5	7	1	0	0	C00020	cpd00018
C00021	0	C14H20N6O5S	S-Adenosyl-L-homocysteine	14	20	6	5	0	1	0	C00021	cpd00019
C00022	-1	C3H3O3	Pyruvate	3	3	0	3	0	0	0	C00022	cpd00020
C00024	-3	C23H35N7O17P3S	Acetyl-CoA	23	35	7	17	3	1	0	C00024	cpd00022
C00025	-1	C5H8NO4	L-Glutamate	5	8	1	4	0	0	0	C00025	cpd00023
C00025[e]	-1	C5H8NO4	L-Glutamate	5	8	1	4	0	0	0	C00025	cpd00023
C00026	-2	C5H4O5	2-Oxoglutarate	5	4	0	5	0	0	0	C00026	cpd00024
C00027	0	H2O2	Hydrogen peroxide	0	2	0	2	0	0	0	C00027	cpd00025
C00029	-2	C15H22N2O17P2	UDP-glucose	15	22	2	17	2	0	0	C00029	cpd00026
C00031	0	C6H12O6	D-Glucose	6	12	0	6	0	0	0	C00031	cpd00027
C00031[e]	0	C6H12O6	D-Glucose	6	12	0	6	0	0	0	C00031	cpd00027
C00033	-1	C2H3O2	Acetate	2	3	0	2	0	0	0	C00033	cpd00029
C00033[e]	-1	C2H3O2	Acetate	2	3	0	2	0	0	0	C00033	cpd00029
C00034	2	Mn2+	Manganese	0	0	0	0	0	0	0	C00034	cpd00030
C00034[e]	2	Mn2+	Manganese	0	0	0	0	0	0	0	C00034	cpd00030
C00035	-2	C10H13N5O11P2	GDP	10	13	5	11	2	0	0	C00035	cpd00031
C00036	-2	C4H2O5	Oxaloacetate	4	2	0	5	0	0	0	C00036	cpd00032
C00037	0	C2H5NO2	Glycine	2	5	1	2	0	0	0	C00037	cpd00033
C00037[e]	0	C2H5NO2	Glycine	2	5	1	2	0	0	0	C00037	cpd00033
C00038	2	Zn2+	Zinc cation	0	0	0	0	0	0	0	C00038	cpd00034
C00038[e]	2	Zn2+	Zinc cation	0	0	0	0	0	0	0	C00038	cpd00034
C00039	-1	C9.85H11.35N3.65O6P	DNA	9.851	11.351	3.649	6	1	0	0	C00039	cpd11461
C00040	-3	C37.35H62.9N7O17P3S	Acyl-CoA	37.35	62.9	7	17	3	1	0	C00040	cpd11611
C00041	0	C3H7NO2	L-Alanine	3	7	1	2	0	0	0	C00041	cpd00035
C00042	-2	C4H4O4	Succinate	4	4	0	4	0	0	0	C00042	cpd00036
C00042[e]	-2	C4H4O4	Succinate	4	4	0	4	0	0	0	C00042	cpd00036
C00043	-2	C17H25N3O17P2	UDP-N-acetyl-alpha-D-glucosamine	17	25	3	17	2	0	0	C00043	cpd00037
C00044	-3	C10H13N5O14P3	GTP	10	13	5	14	3	0	0	C00044	cpd00038
C00046	-1	C9.58H10.70N3.85O6.92P	RNA	9.57872	10.6968	3.85421	6.91858	1	0	0	C00046	cpd11613
C00047	1	C6H15N2O2	L-Lysine	6	15	2	2	0	0	0	C00047	cpd00039
C00047[e]	1	C6H15N2O2	L-Lysine	6	15	2	2	0	0	0	C00047	cpd00039
C00048	-1	C2HO3	Glyoxylate	2	1	0	3	0	0	0	C00048	cpd00040
C00049	-1	C4H6NO4	L-Aspartate	4	6	1	4	0	0	0	C00049	cpd00041
C00052	-2	C15H22N2O17P2	UDP-alpha-D-galactose	15	22	2	17	2	0	0	C00052	cpd00043
C00053	-3	C10H12N5O13P2S	3'-Phosphoadenylyl sulfate	10	12	5	13	2	1	0	C00053	cpd00044
C00054	-2	C10H13N5O10P2	Adenosine 3',5'-bisphosphate	10	13	5	10	2	0	0	C00054	cpd00045
C00055	-1	C9H13N3O8P	CMP	9	13	3	8	1	0	0	C00055	cpd00046
C00058	-1	CHO2	Formate	1	1	0	2	0	0	0	C00058	cpd00047
C00058[e]	-1	CHO2	Formate	1	1	0	2	0	0	0	C00058	cpd00047
C00059	-2	O4S	Sulfate	0	0	0	4	0	1	0	C00059	cpd00048
C00059[e]	-2	O4S	Sulfate	0	0	0	4	0	1	0	C00059	cpd00048
C00061	-1	C17H20N4O9P	FMN	17	20	4	9	1	0	0	C00061	cpd00050
C00062	1	C6H15N4O2	L-Arginine	6	15	4	2	0	0	0	C00062	cpd00051
C00062[e]	1	C6H15N4O2	L-Arginine	6	15	4	2	0	0	0	C00062	cpd00051
C00063	-3	C9H13N3O14P3	CTP	9	13	3	14	3	0	0	C00063	cpd00052
C00064	0	C5H10N2O3	L-Glutamine	5	10	2	3	0	0	0	C00064	cpd00053
C00064[e]	0	C5H10N2O3	L-Glutamine	5	10	2	3	0	0	0	C00064	cpd00053
C00065	0	C3H7NO3	L-Serine	3	7	1	3	0	0	0	C00065	cpd00054
C00065[e]	0	C3H7NO3	L-Serine	3	7	1	3	0	0	0	C00065	cpd00054
C00067	0	CH2O	Formaldehyde	1	2	0	1	0	0	0	C00067	cpd00055
C00068	-1	C12H17N4O7P2S	Thiamin diphosphate	12	17	4	7	2	1	0	C00068	cpd00056
C00070	2	Cu2+	Copper	0	0	0	0	0	0	0	C00070	cpd00058
C00070[e]	2	Cu2+	Copper	0	0	0	0	0	0	0	C00070	cpd00058
C00072[e]	-1	C6H7O6	Ascorbate	6	7	0	6	0	0	0	C00072	cpd00059
C00073	0	C5H11NO2S	L-Methionine	5	11	1	2	0	1	0	C00073	cpd00060
C00073[e]	0	C5H11NO2S	L-Methionine	5	11	1	2	0	1	0	C00073	cpd00060
C00074	-2	C3H3O6P	Phosphoenolpyruvate	3	3	0	6	1	0	0	C00074	cpd00061
C00075	-3	C9H12N2O15P3	UTP	9	12	2	15	3	0	0	C00075	cpd00062
C00076	2	Ca2+	Calcium cation	0	0	0	0	0	0	0	C00076	cpd00063
C00076[e]	2	Ca2+	Calcium cation	0	0	0	0	0	0	0	C00076	cpd00063
C00077	1	C5H13N2O2	L-Ornithine	5	13	2	2	0	0	0	C00077	cpd00064
C00078	0	C11H12N2O2	L-Tryptophan	11	12	2	2	0	0	0	C00078	cpd00065
C00078[e]	0	C11H12N2O2	L-Tryptophan	11	12	2	2	0	0	0	C00078	cpd00065
C00079	0	C9H11NO2	L-Phenylalanine	9	11	1	2	0	0	0	C00079	cpd00066
C00080	1	H	H+	0	1	0	0	0	0	0	C00080	cpd00067
C00080[e]	1	H	H+	0	1	0	0	0	0	0	C00080	cpd00067
C00081	-3	C10H12N4O14P3	ITP	10	12	4	14	3	0	0	C00081	cpd00068
C00082	0	C9H11NO3	L-Tyrosine	9	11	1	3	0	0	0	C00082	cpd00069
C00083	-4	C24H34N7O19P3S	Malonyl-CoA	24	34	7	19	3	1	0	C00083	cpd00070
C00084	0	C2H4O	Acetaldehyde	2	4	0	1	0	0	0	C00084	cpd00071
C00085	-1	C6H12O9P	D-Fructose 6-phosphate	6	12	0	9	1	0	0	C00085	cpd00072
C00086	0	CH4N2O	Urea	1	4	2	1	0	0	0	C00086	cpd00073
C00086[e]	0	CH4N2O	Urea	1	4	2	1	0	0	0	C00086	cpd00073
C00088	-1	NO2	Nitrite	0	0	1	2	0	0	0	C00088	cpd00075
C00088[e]	-1	NO2	Nitrite	0	0	1	2	0	0	0	C00088	cpd00075
C00089	0	C12H22O11	Sucrose	12	22	0	11	0	0	0	C00089	cpd00076
C00089[e]	0	C12H22O11	Sucrose	12	22	0	11	0	0	0	C00089	cpd00076
C00091	-4	C25H36N7O19P3S	Succinyl-CoA	25	36	7	19	3	1	0	C00091	cpd00078
C00092	-1	C6H12O9P	D-Glucose 6-phosphate	6	12	0	9	1	0	0	C00092	cpd00079
C00093	-1	C3H8O6P	sn-Glycerol 3-phosphate	3	8	0	6	1	0	0	C00093	cpd00080
C00094	-1	HSO3	Sulfite	0	1	0	3	0	1	0	C00094	cpd00081
C00095	0	C6H12O6	D-Fructose	6	12	0	6	0	0	0	C00095	cpd00082
C00095[e]	0	C6H12O6	D-Fructose	6	12	0	6	0	0	0	C00095	cpd00082
C00096	-2	C16H23N5O16P2	GDP-mannose	16	23	5	16	2	0	0	C00096	cpd00083
C00097	0	C3H7NO2S	L-Cysteine	3	7	1	2	0	1	0	C00097	cpd00084
C00097[e]	0	C3H7NO2S	L-Cysteine	3	7	1	2	0	1	0	C00097	cpd00084
C00099	0	C3H7NO2	beta-Alanine	3	7	1	2	0	0	0	C00099	cpd00085
C00100	-3	C24H37N7O17P3S	Propanoyl-CoA	24	37	7	17	3	1	0	C00100	cpd00086
C00101	-2	C19H21N7O6	Tetrahydrofolate	19	21	7	6	0	0	0	C00101	cpd00087
C00103	-1	C6H12O9P	D-Glucose 1-phosphate	6	12	0	9	1	0	0	C00103	cpd00089
C00104	-2	C10H12N4O11P2	IDP	10	12	4	11	2	0	0	C00104	cpd00090
C00105	-1	C9H12N2O9P	UMP	9	12	2	9	1	0	0	C00105	cpd00091
C00106	0	C4H4N2O2	Uracil	4	4	2	2	0	0	0	C00106	cpd00092
C00108	-1	C7H6NO2	Anthranilate	7	6	1	2	0	0	0	C00108	cpd00093
C00109	-1	C4H5O3	2-Oxobutanoate	4	5	0	3	0	0	0	C00109	cpd00094
C00111	-1	C3H6O6P	Glycerone phosphate	3	6	0	6	1	0	0	C00111	cpd00095
C00112	-2	C9H13N3O11P2	CDP	9	13	3	11	2	0	0	C00112	cpd00096
C00116	0	C3H8O3	Glycerol	3	8	0	3	0	0	0	C00116	cpd00100
C00116[e]	0	C3H8O3	Glycerol	3	8	0	3	0	0	0	C00116	cpd00100
C00117	-1	C5H10O8P	D-Ribose 5-phosphate	5	10	0	8	1	0	0	C00117	cpd00101
C00118	-1	C3H6O6P	D-Glyceraldehyde 3-phosphate	3	6	0	6	1	0	0	C00118	cpd00102
C00119	-3	C5H10O14P3	5-Phospho-alpha-D-ribose 1-diphosphate	5	10	0	14	3	0	0	C00119	cpd00103
C00120	-1	C10H15N2O3S	Biotin	10	15	2	3	0	1	0	C00120	cpd00104
C00120[e]	-1	C10H15N2O3S	Biotin	10	15	2	3	0	1	0	C00120	cpd00104
C00121	0	C5H10O5	D-Ribose	5	10	0	5	0	0	0	C00121	cpd00105
C00121[e]	0	C5H10O5	D-Ribose	5	10	0	5	0	0	0	C00121	cpd00105
C00122	-2	C4H2O4	Fumarate	4	2	0	4	0	0	0	C00122	cpd00106
C00123	0	C6H13NO2	L-Leucine	6	13	1	2	0	0	0	C00123	cpd00107
C00123[e]	0	C6H13NO2	L-Leucine	6	13	1	2	0	0	0	C00123	cpd00107
C00124	0	C6H12O6	D-Galactose	6	12	0	6	0	0	0	C00124	cpd00108
C00124[e]	0	C6H12O6	D-Galactose	6	12	0	6	0	0	0	C00124	cpd00108
C00129	-2	C5H10O7P2	Isopentenyl diphosphate	5	10	0	7	2	0	0	C00129	cpd00113
C00130	-1	C10H12N4O8P	IMP	10	12	4	8	1	0	0	C00130	cpd00114
C00131	-3	C10H13N5O12P3	dATP	10	13	5	12	3	0	0	C00131	cpd00115
C00132	0	CH4O	Methanol	1	4	0	1	0	0	0	C00132	cpd00116
C00132[e]	0	CH4O	Methanol	1	4	0	1	0	0	0	C00132	cpd00116
C00133	0	C3H7NO2	D-Alanine	3	7	1	2	0	0	0	C00133	cpd00117
C00133[e]	0	C3H7NO2	D-Alanine	3	7	1	2	0	0	0	C00133	cpd00117
C00134	2	C4H14N2	Putrescine	4	14	2	0	0	0	0	C00134	cpd00118
C00134[e]	2	C4H14N2	Putrescine	4	14	2	0	0	0	0	C00134	cpd00118
C00135	0	C6H9N3O2	L-Histidine	6	9	3	2	0	0	0	C00135	cpd00119
C00136	-3	C25H39N7O17P3S	Butanoyl-CoA	25	39	7	17	3	1	0	C00136	cpd00120
C00137	0	C6H12O6	myo-Inositol	6	12	0	6	0	0	0	C00137	cpd00121
C00138	2	Fe2R4S6	Reduced ferredoxin	0	0	0	0	0	6	4	C00138	cpd11620
C00139	3	Fe2R4S6	Oxidized ferredoxin	0	0	0	0	0	6	4	C00139	cpd11621
C00140[e]	0	C8H15NO6	N-Acetyl-D-glucosamine	8	15	1	6	0	0	0	C00140	cpd00122
C00141	-1	C5H7O3	3-Methyl-2-oxobutanoic acid	5	7	0	3	0	0	0	C00141	cpd00123
C00143	-2	C20H21N7O6	5,10-Methylenetetrahydrofolate	20	21	7	6	0	0	0	C00143	cpd00125
C00144	-1	C10H13N5O8P	GMP	10	13	5	8	1	0	0	C00144	cpd00126
C00147	0	C5H5N5	Adenine	5	5	5	0	0	0	0	C00147	cpd00128
C00148	-1	C5H8NO2	L-Proline	5	8	1	2	0	0	0	C00148	cpd00129
C00148[e]	-1	C5H8NO2	L-Proline	5	8	1	2	0	0	0	C00148	cpd00129
C00149	-2	C4H4O5	(S)-Malate	4	4	0	5	0	0	0	C00149	cpd00130
C00152	0	C4H8N2O3	L-Asparagine	4	8	2	3	0	0	0	C00152	cpd00132
C00153	0	C6H6N2O	Nicotinamide	6	6	2	1	0	0	0	C00153	cpd00133
C00154	-3	C37H63N7O17P3S	Palmitoyl-CoA	37	63	7	17	3	1	0	C00154	cpd00134
C00155	0	C4H9NO2S	L-Homocysteine	4	9	1	2	0	1	0	C00155	cpd00135
C00158	-3	C6H5O7	Citrate	6	5	0	7	0	0	0	C00158	cpd00137
C00159	0	C6H12O6	D-Mannose	6	12	0	6	0	0	0	C00159	cpd00138
C00159[e]	0	C6H12O6	D-Mannose	6	12	0	6	0	0	0	C00159	cpd00138
C00160	-1	C2H3O3	Glycolate	2	3	0	3	0	0	0	C00160	cpd00139
C00164	-1	C4H5O3	Acetoacetate	4	5	0	3	0	0	0	C00164	cpd00142
C00166	-1	C9H7O3	Phenylpyruvate	9	7	0	3	0	0	0	C00166	cpd00143
C00167	-3	C15H19N2O18P2	UDP-glucuronate	15	19	2	18	2	0	0	C00167	cpd00144
C00168	-1	C3H3O4	Hydroxypyruvate	3	3	0	4	0	0	0	C00168	cpd00145
C00169	-1	CH3NO5P	Carbamoyl phosphate	1	3	1	5	1	0	0	C00169	cpd00146
C00170	0	C11H15N5O3S	5'-Methylthioadenosine	11	15	5	3	0	1	0	C00170	cpd00147
C00173	-1	C27.35H50.9N2O8PRS	Acyl-[acyl-carrier protein]	27.35	50.9	2	8	1	1	1	C00173	cpd11628
C00175	2	Co	Cobalt ion	0	0	0	0	0	0	0	C00175	cpd00149
C00175[e]	2	Co	Cobalt ion	0	0	0	0	0	0	0	C00175	cpd00149
C00178	0	C5H6N2O2	Thymine	5	6	2	2	0	0	0	C00178	cpd00151
C00179	2	C5H16N4	Agmatine	5	16	4	0	0	0	0	C00179	cpd00152
C00181	0	C5H10O5	D-Xylose	5	10	0	5	0	0	0	C00181	cpd00154
C00181[e]	0	C5H10O5	D-Xylose	5	10	0	5	0	0	0	C00181	cpd00154
C00183	0	C5H11NO2	L-Valine	5	11	1	2	0	0	0	C00183	cpd00156
C00183[e]	0	C5H11NO2	L-Valine	5	11	1	2	0	0	0	C00183	cpd00156
C00184	0	C3H6O3	Glycerone	3	6	0	3	0	0	0	C00184	cpd00157
C00185	0	C12H22O11	Cellobiose	12	22	0	11	0	0	0	C00185	cpd00158
C00185[e]	0	C12H22O11	Cellobiose	12	22	0	11	0	0	0	C00185	cpd00158
C00186	-1	C3H5O3	(S)-Lactate	3	5	0	3	0	0	0	C00186	cpd00159
C00186[e]	-1	C3H5O3	(S)-Lactate	3	5	0	3	0	0	0	C00186	cpd00159
C00188	0	C4H9NO3	L-Threonine	4	9	1	3	0	0	0	C00188	cpd00161
C00189	1	C2H8NO	Ethanolamine	2	8	1	1	0	0	0	C00189	cpd00162
C00192	0	H3NO	Hydroxylamine	0	3	1	1	0	0	0	C00192	cpd00165
C00197	-2	C3H5O7P	3-Phospho-D-glycerate	3	5	0	7	1	0	0	C00197	cpd00169
C00199	-1	C5H10O8P	D-Ribulose 5-phosphate	5	10	0	8	1	0	0	C00199	cpd00171
C00203	-2	C17H25N3O17P2	UDP-N-acetyl-D-galactosamine	17	25	3	17	2	0	0	C00203	cpd00175
C00204	-1	C6H9O6	2-Dehydro-3-deoxy-D-gluconate	6	9	0	6	0	0	0	C00204	cpd00176
C00206	-2	C10H13N5O9P2	dADP	10	13	5	9	2	0	0	C00206	cpd00177
C00207	0	C3H6O	Acetone	3	6	0	1	0	0	0	C00207	cpd00178
C00207[e]	0	C3H6O	Acetone	3	6	0	1	0	0	0	C00207	cpd00178
C00208	0	C12H22O11	Maltose	12	22	0	11	0	0	0	C00208	cpd00179
C00208[e]	0	C12H22O11	Maltose	12	22	0	11	0	0	0	C00208	cpd00179
C00212	0	C10H13N5O4	Adenosine	10	13	5	4	0	0	0	C00212	cpd00182
C00214	0	C10H14N2O5	Thymidine	10	14	2	5	0	0	0	C00214	cpd00184
C00217	-1	C5H8NO4	D-Glutamate	5	8	1	4	0	0	0	C00217	cpd00186
C00221	0	C6H12O6	beta-D-Glucose	6	12	0	6	0	0	0	C00221	cpd00190
C00222	-1	C3H3O3	3-Oxopropanoate	3	3	0	3	0	0	0	C00222	cpd00191
C00224	-2	C10H12N5O10PS	Adenylyl sulfate	10	12	5	10	1	1	0	C00224	cpd00193
C00227	-1	C2H4O5P	Acetyl phosphate	2	4	0	5	1	0	0	C00227	cpd00196
C00229	-1	C11H21N2O7PRS	Acyl-carrier protein	11	21	2	7	1	1	1	C00229	cpd11493
C00231	-1	C5H10O8P	D-Xylulose 5-phosphate	5	10	0	8	1	0	0	C00231	cpd00198
C00232	-1	C4H5O3	Succinate semialdehyde	4	5	0	3	0	0	0	C00232	cpd00199
C00233	-1	C6H9O3	4-Methyl-2-oxopentanoate	6	9	0	3	0	0	0	C00233	cpd00200
C00234	-2	C20H21N7O7	10-Formyltetrahydrofolate	20	21	7	7	0	0	0	C00234	cpd00201
C00235	-2	C5H10O7P2	Dimethylallyl diphosphate	5	10	0	7	2	0	0	C00235	cpd00202
C00236	-2	C3H6O10P2	3-Phospho-D-glyceroyl phosphate	3	6	0	10	2	0	0	C00236	cpd00203
C00238	1	K+	Potassium cation	0	0	0	0	0	0	0	C00238	cpd00205
C00238[e]	1	K+	Potassium cation	0	0	0	0	0	0	0	C00238	cpd00205
C00239	-1	C9H13N3O7P	dCMP	9	13	3	7	1	0	0	C00239	cpd00206
C00242	0	C5H5N5O	Guanine	5	5	5	1	0	0	0	C00242	cpd00207
C00243	0	C12H22O11	Lactose	12	22	0	11	0	0	0	C00243	cpd00208
C00243[e]	0	C12H22O11	Lactose	12	22	0	11	0	0	0	C00243	cpd00208
C00246	-1	C4H7O2	Butanoic acid	4	7	0	2	0	0	0	C00246	cpd00211
C00246[e]	-1	C4H7O2	Butanoic acid	4	7	0	2	0	0	0	C00246	cpd00211
C00247[e]	0	C6H12O6	L-Sorbose	6	12	0	6	0	0	0	C00247	cpd00212
C00250	0	C8H9NO3	Pyridoxal	8	9	1	3	0	0	0	C00250	cpd00215
C00251	-2	C10H8O6	Chorismate	10	8	0	6	0	0	0	C00251	cpd00216
C00252	0	C12H22O11	Isomaltose	12	22	0	11	0	0	0	C00252	cpd00217
C00253	-1	C6H4NO2	Nicotinate	6	4	1	2	0	0	0	C00253	cpd00218
C00254	-2	C10H8O6	Prephenate	10	8	0	6	0	0	0	C00254	cpd00219
C00255	0	C17H20N4O6	Riboflavin	17	20	4	6	0	0	0	C00255	cpd00220
C00256	-1	C3H5O3	(R)-Lactate	3	5	0	3	0	0	0	C00256	cpd00221
C00258	-1	C3H5O4	D-Glycerate	3	5	0	4	0	0	0	C00258	cpd00223
C00259	0	C5H10O5	L-Arabinose	5	10	0	5	0	0	0	C00259	cpd00224
C00259[e]	0	C5H10O5	L-Arabinose	5	10	0	5	0	0	0	C00259	cpd00224
C00262	0	C5H4N4O	Hypoxanthine	5	4	4	1	0	0	0	C00262	cpd00226
C00263	0	C4H9NO3	L-Homoserine	4	9	1	3	0	0	0	C00263	cpd00227
C00266	0	C2H4O2	Glycolaldehyde	2	4	0	2	0	0	0	C00266	cpd00229
C00267	0	C6H12O6	alpha-D-Glucose	6	12	0	6	0	0	0	C00267	cpd00027
C00269	-2	C44.7H78.8N3O15P2	CDP-diacylglycerol	44.7	78.8	3	15	2	0	0	C00269	cpd11427
C00275	-1	C6H12O9P	D-Mannose 6-phosphate	6	12	0	9	1	0	0	C00275	cpd00235
C00279	-1	C4H8O7P	D-Erythrose 4-phosphate	4	8	0	7	1	0	0	C00279	cpd00236
C00282	0	H2	Hydrogen	0	2	0	0	0	0	0	C00282	cpd11640
C00282[e]	0	H2	Hydrogen	0	2	0	0	0	0	0	C00282	cpd11640
C00283	0	H2S	Hydrogen sulfide	0	2	0	0	0	1	0	C00283	cpd00239
C00286	-3	C10H13N5O13P3	dGTP	10	13	5	13	3	0	0	C00286	cpd00241
C00288	-1	CHO3	HCO3-	1	1	0	3	0	0	0	C00288	cpd00242
C00291	2	Ni2+	Nickel	0	0	0	0	0	0	0	C00291	cpd00244
C00291[e]	2	Ni2+	Nickel	0	0	0	0	0	0	0	C00291	cpd00244
C00294	0	C10H12N4O5	Inosine	10	12	4	5	0	0	0	C00294	cpd00246
C00295	-1	C5H3N2O4	Orotate	5	3	2	4	0	0	0	C00295	cpd00247
C00296	-1	C7H11O6	Quinate	7	11	0	6	0	0	0	C00296	cpd00248
C00299	0	C9H12N2O6	Uridine	9	12	2	6	0	0	0	C00299	cpd00249
C00305	2	Mg2+	Magnesium cation	0	0	0	0	0	0	0	C00305	cpd00254
C00305[e]	2	Mg2+	Magnesium cation	0	0	0	0	0	0	0	C00305	cpd00254
C00310	0	C5H10O5	D-Xylulose	5	10	0	5	0	0	0	C00310	cpd00259
C00311	-3	C6H5O7	Isocitrate	6	5	0	7	0	0	0	C00311	cpd00260
C00314	0	C8H11NO3	Pyridoxine	8	11	1	3	0	0	0	C00314	cpd00263
C00327	0	C6H13N3O3	L-Citrulline	6	13	3	3	0	0	0	C00327	cpd00274
C00329[e]	1	C6H14NO5	D-Glucosamine	6	14	1	5	0	0	0	C00329	cpd00276
C00330	0	C10H13N5O4	Deoxyguanosine	10	13	5	4	0	0	0	C00330	cpd00277
C00332	-3	C25H37N7O18P3S	Acetoacetyl-CoA	25	37	7	18	3	1	0	C00332	cpd00279
C00333	-1	C6H9O7	D-Galacturonate	6	9	0	7	0	0	0	C00333	cpd00280
C00334	0	C4H9NO2	4-Aminobutanoate	4	9	1	2	0	0	0	C00334	cpd00281
C00337	-1	C5H5N2O4	(S)-Dihydroorotate	5	5	2	4	0	0	0	C00337	cpd00282
C00341	-2	C10H18O7P2	Geranyl diphosphate	10	18	0	7	2	0	0	C00341	cpd00283
C00342	0	C6H9NO2R2S2	Thioredoxin	6	9	1	2	0	2	2	C00342	cpd11421
C00343	0	C6H7NO2R2S2	Thioredoxin disulfide	6	7	1	2	0	2	2	C00343	cpd11420
C00344	-1	C38.7H73.8O10P	Phosphatidylglycerol	38.7	73.8	0	10	1	0	0	C00344	cpd11652
C00345	-2	C6H11O10P	6-Phospho-D-gluconate	6	11	0	10	1	0	0	C00345	cpd00284
C00347	0	C16.35H31.9O2	Long-chain carboxylate	16.35	31.9	0	2	0	0	0	C00347	cpd11653
C00350	-1	C37.7H72.8NO8P	Phosphatidylethanolamine	37.7	72.8	1	8	1	0	0	C00350	cpd11456
C00352	0	C6H14NO8P	D-Glucosamine 6-phosphate	6	14	1	8	1	0	0	C00352	cpd00288
C00353	-2	C20H34O7P2	Geranylgeranyl diphosphate	20	34	0	7	2	0	0	C00353	cpd00289
C00354	-2	C6H12O12P2	D-Fructose 1,6-bisphosphate	6	12	0	12	2	0	0	C00354	cpd00290
C00357	-1	C8H15NO9P	N-Acetyl-D-glucosamine 6-phosphate	8	15	1	9	1	0	0	C00357	cpd00293
C00360	-1	C10H13N5O6P	dAMP	10	13	5	6	1	0	0	C00360	cpd00294
C00361	-2	C10H13N5O10P2	dGDP	10	13	5	10	2	0	0	C00361	cpd00295
C00362	-1	C10H13N5O7P	dGMP	10	13	5	7	1	0	0	C00362	cpd00296
C00363	-2	C10H14N2O11P2	dTDP	10	14	2	11	2	0	0	C00363	cpd00297
C00364	-1	C10H14N2O8P	dTMP	10	14	2	8	1	0	0	C00364	cpd00298
C00365	-1	C9H12N2O8P	dUMP	9	12	2	8	1	0	0	C00365	cpd00299
C00366	0	C5H4N4O3	Urate	5	4	4	3	0	0	0	C00366	cpd00300
C00369	0	(C12H20O10)nH2O	Starch	12	22	0	11	0	0	0	C00369	cpd11657
C00378	1	C12H17N4OS	Thiamine	12	17	4	1	0	1	0	C00378	cpd00305
C00380	0	C4H5N3O	Cytosine	4	5	3	1	0	0	0	C00380	cpd00307
C00385	0	C5H4N4O2	Xanthine	5	4	4	2	0	0	0	C00385	cpd00309
C00387	0	C10H13N5O5	Guanosine	10	13	5	5	0	0	0	C00387	cpd00311
C00392[e]	0	C6H14O6	Mannitol	6	14	0	6	0	0	0	C00392	cpd00314
C00402	-1	C4H6NO4	D-Aspartate	4	6	1	4	0	0	0	C00402	cpd00320
C00407	0	C6H13NO2	L-Isoleucine	6	13	1	2	0	0	0	C00407	cpd00322
C00407[e]	0	C6H13NO2	L-Isoleucine	6	13	1	2	0	0	0	C00407	cpd00322
C00415	-2	C19H19N7O6	Dihydrofolate	19	19	7	6	0	0	0	C00415	cpd00330
C00416	-1	C35.7H67.8O8P	Phosphatidate	35.7	67.8	0	8	1	0	0	C00416	cpd11422
C00417	-3	C6H3O6	cis-Aconitate	6	3	0	6	0	0	0	C00417	cpd00331
C00429	0	C4H6N2O2	5,6-Dihydrouracil	4	6	2	2	0	0	0	C00429	cpd00337
C00436	1	C5H14N3O	N-Carbamoylputrescine	5	14	3	1	0	0	0	C00436	cpd00341
C00437	0	C7H14N2O3	N-Acetylornithine	7	14	2	3	0	0	0	C00437	cpd00342
C00438	-2	C5H6N2O5	N-Carbamoyl-L-aspartate	5	6	2	5	0	0	0	C00438	cpd00343
C00440	-2	C20H23N7O6	5-Methyltetrahydrofolate	20	23	7	6	0	0	0	C00440	cpd00345
C00441	0	C4H7NO3	L-Aspartate 4-semialdehyde	4	7	1	3	0	0	0	C00441	cpd00346
C00445	-1	C20H20N7O6	5,10-Methenyltetrahydrofolate	20	20	7	6	0	0	0	C00445	cpd00347
C00446	-1	C6H12O9P	alpha-D-Galactose 1-phosphate	6	12	0	9	1	0	0	C00446	cpd00348
C00447	-2	C7H14O13P2	Sedoheptulose 1,7-bisphosphate	7	14	0	13	2	0	0	C00447	cpd00349
C00448	-2	C15H26O7P2	trans,trans-Farnesyl diphosphate	15	26	0	7	2	0	0	C00448	cpd00350
C00449	-1	C11H19N2O6	N6-(L-1,3-Dicarboxypropyl)-L-lysine	11	19	2	6	0	0	0	C00449	cpd00351
C00455	0	C11H15N2O8P	Nicotinamide D-ribonucleotide	11	15	2	8	1	0	0	C00455	cpd00355
C00458	-3	C9H13N3O13P3	dCTP	9	13	3	13	3	0	0	C00458	cpd00356
C00459	-3	C10H14N2O14P3	dTTP	10	14	2	14	3	0	0	C00459	cpd00357
C00460	-3	C9H12N2O14P3	dUTP	9	12	2	14	3	0	0	C00460	cpd00358
C00463	0	C8H7N	Indole	8	7	1	0	0	0	0	C00463	cpd00359
C00469	0	C2H6O	Ethanol	2	6	0	1	0	0	0	C00469	cpd00363
C00469[e]	0	C2H6O	Ethanol	2	6	0	1	0	0	0	C00469	cpd00363
C00470	-3	C12H15O13(C6H8O6)n-2	Pectate	18	23	0	19	0	0	0	C00470	cpd11686
C00475	0	C9H13N3O5	Cytidine	9	13	3	5	0	0	0	C00475	cpd00367
C00492	0	C18H32O16	Raffinose	18	32	0	16	0	0	0	C00492	cpd00382
C00492[e]	0	C18H32O16	Raffinose	18	32	0	16	0	0	0	C00492	cpd00382
C00493	-1	C7H9O5	Shikimate	7	9	0	5	0	0	0	C00493	cpd00383
C00498	-2	C16H23N5O15P2	ADP-glucose	16	23	5	15	2	0	0	C00498	cpd00387
C00501	-2	C15H23N3O16P2	CDP-glucose	15	23	3	16	2	0	0	C00501	cpd00390
C00504	-2	C19H17N7O6	Folate	19	17	7	6	0	0	0	C00504	cpd00393
C00506	-1	C3H6NO5S	L-Cysteate	3	6	1	5	0	1	0	C00506	cpd00395
C00508	0	C5H10O5	L-Ribulose	5	10	0	5	0	0	0	C00508	cpd00397
C00522	-1	C6H11O4	(R)-Pantoate	6	11	0	4	0	0	0	C00522	cpd00408
C00526	0	C9H12N2O5	Deoxyuridine	9	12	2	5	0	0	0	C00526	cpd00412
C00530	0	C6H6O2	Hydroquinone	6	6	0	2	0	0	0	C00530	cpd00415
C00534	1	C8H13N2O2	Pyridoxamine	8	13	2	2	0	0	0	C00534	cpd00419
C00536	-4	HO10P3	Triphosphate	0	1	0	10	3	0	0	C00536	cpd00421
C00546	0	C3H4O2	Methylglyoxal	3	4	0	2	0	0	0	C00546	cpd00428
C00555	1	C4H10NO	4-Aminobutyraldehyde	4	10	1	1	0	0	0	C00555	cpd00434
C00558	-1	C6H9O7	D-Tagaturonate	6	9	0	7	0	0	0	C00558	cpd00437
C00559	0	C10H13N5O3	Deoxyadenosine	10	13	5	3	0	0	0	C00559	cpd00438
C00568	-1	C7H6NO2	4-Aminobenzoate	7	6	1	2	0	0	0	C00568	cpd00443
C00568[e]	-1	C7H6NO2	4-Aminobenzoate	7	6	1	2	0	0	0	C00568	cpd00443
C00577	0	C3H6O3	D-Glyceraldehyde	3	6	0	3	0	0	0	C00577	cpd00448
C00615	0	C7H8N4O2R2	Protein histidine	7	8	4	2	0	0	2	C00615	cpd11712
C00620	-1	C5H10O8P	alpha-D-Ribose 1-phosphate	5	10	0	8	1	0	0	C00620	cpd00475
C00624	-2	C7H9NO5	N-Acetyl-L-glutamate	7	9	1	5	0	0	0	C00624	cpd00477
C00627	-1	C8H11NO6P	Pyridoxine phosphate	8	11	1	6	1	0	0	C00627	cpd00478
C00630	-3	C25H39N7O17P3S	2-Methylpropanoyl-CoA	25	39	7	17	3	1	0	C00630	cpd00481
C00631	-2	C3H5O7P	2-Phospho-D-glycerate	3	5	0	7	1	0	0	C00631	cpd00482
C00636	-1	C6H12O9P	D-Mannose 1-phosphate	6	12	0	9	1	0	0	C00636	cpd00485
C00641	0	C35.7H67.8O5	1,2-Diacyl-sn-glycerol	35.7	67.8	0	5	0	0	0	C00641	cpd11423
C00644	-1	C6H14O9P	D-Mannitol 1-phosphate	6	14	0	9	1	0	0	C00644	cpd00491
C00645	0	C8H15NO6	N-Acetyl-D-mannosamine	8	15	1	6	0	0	0	C00645	cpd00492
C00647	0	C8H13N2O5P	Pyridoxamine phosphate	8	13	2	5	1	0	0	C00647	cpd00493
C00655	-1	C10H12N4O9P	Xanthosine 5'-phosphate	10	12	4	9	1	0	0	C00655	cpd00497
C00666	0	C7H14N2O4	LL-2,6-Diaminoheptanedioate	7	14	2	4	0	0	0	C00666	cpd00504
C00668	-1	C6H12O9P	alpha-D-Glucose 6-phosphate	6	12	0	9	1	0	0	C00668	cpd00079
C00669	-1	C8H13N2O5S	gamma-L-Glutamyl-L-cysteine	8	13	2	5	0	1	0	C00669	cpd00506
C00671	-1	C6H9O3	(S)-3-Methyl-2-oxopentanoic acid	6	9	0	3	0	0	0	C00671	cpd00508
C00672	-1	C5H10O7P	2-Deoxy-D-ribose 1-phosphate	5	10	0	7	1	0	0	C00672	cpd00509
C00673	-1	C5H10O7P	2-Deoxy-D-ribose 5-phosphate	5	10	0	7	1	0	0	C00673	cpd00510
C00680	0	C7H14N2O4	meso-2,6-Diaminoheptanedioate	7	14	2	4	0	0	0	C00680	cpd00516
C00681	-1	C19.35H37.9O7P	1-Acyl-sn-glycerol 3-phosphate	19.35	37.9	0	7	1	0	0	C00681	cpd00517
C00683	-4	C25H36N7O19P3S	(S)-Methylmalonyl-CoA	25	36	7	19	3	1	0	C00683	cpd00519
C00688	-2	C16H22N2O15P2	dTDP-4-dehydro-beta-L-rhamnose	16	22	2	15	2	0	0	C00688	cpd00522
C00689	-1	C12H22O14P	alpha,alpha'-Trehalose 6-phosphate	12	22	0	14	1	0	0	C00689	cpd00523
C00692	-4	C28H39N5O23P2	UDP-N-acetylmuramoyl-L-alanyl-D-glutamate	28	39	5	23	2	0	0	C00692	cpd00525
C00698	-1	Cl-	Cl-	0	0	0	0	0	0	0	C00698	cpd00099
C00698[e]	-1	Cl-	Cl-	0	0	0	0	0	0	0	C00698	cpd00099
C00700	-3	C10H12N4O15P3	XTP	10	12	4	15	3	0	0	C00700	cpd00530
C00705	-2	C9H13N3O10P2	dCDP	9	13	3	10	2	0	0	C00705	cpd00533
C00714	0	(C26H36O24)nH2O	Pectin	26	38	0	25	0	0	0	C00714	cpd11601
C00714[e]	0	(C26H36O24)nH2O	Pectin	26	38	0	25	0	0	0	C00714	cpd11601
C00718	0	(C6H10O5)nH2O	Amylose	6	12	0	6	0	0	0	C00718	cpd11735
C00721	0	(C12H20O10)nH2O	Dextrin	12	22	0	11	0	0	0	C00721	cpd11594
C00760	0	(C6H10O5)nH2O	Cellulose	6	12	0	6	0	0	0	C00760	cpd11746
C00791	0	C4H7N3O	Creatinine	4	7	3	1	0	0	0	C00791	cpd00585
C00794	0	C6H14O6	D-Sorbitol	6	14	0	6	0	0	0	C00794	cpd00588
C00794[e]	0	C6H14O6	D-Sorbitol	6	14	0	6	0	0	0	C00794	cpd00588
C00817	-1	C6H11O7	D-Altronate	6	11	0	7	0	0	0	C00817	cpd00608
C00826	-1	C10H12NO5	L-Arogenate	10	12	1	5	0	0	0	C00826	cpd00616
C00831	0	C11H22N2O4S	Pantetheine	11	22	2	4	0	1	0	C00831	cpd00620
C00842	-2	C16H24N2O16P2	dTDP-glucose	16	24	2	16	2	0	0	C00842	cpd00626
C00857	-2	C21H24N6O15P2	Deamino-NAD+	21	24	6	15	2	0	0	C00857	cpd00638
C00860	1	C6H12N3O	L-Histidinol	6	12	3	1	0	0	0	C00860	cpd00641
C00864	-1	C9H16NO5	Pantothenate	9	16	1	5	0	0	0	C00864	cpd00644
C00877	-3	C25H37N7O17P3S	Crotonoyl-CoA	25	37	7	17	3	1	0	C00877	cpd00650
C00881	0	C9H13N3O4	Deoxycytidine	9	13	3	4	0	0	0	C00881	cpd00654
C00882	-2	C21H33N7O13P2S	Dephospho-CoA	21	33	7	13	2	1	0	C00882	cpd00655
C00889	-1	C37H63N7O25P	Peptideglycan	37	63	7	25	1	0	0	C00889	cpd11771
C00900	-1	C5H7O4	2-Acetolactate	5	7	0	4	0	0	0	C00900	cpd00668
C00906	0	C5H8N2O2	5,6-Dihydrothymine	5	8	2	2	0	0	0	C00906	cpd00673
C00921	-1	C14H13N6O3	Dihydropteroate	14	13	6	3	0	0	0	C00921	cpd00683
C00944	-1	C7H9O6	3-Dehydroquinate	7	9	0	6	0	0	0	C00944	cpd00699
C00954	-1	C10H8NO2	Indole-3-acetate	10	8	1	2	0	0	0	C00954	cpd00703
C00957	-1	C3H3O3S	Mercaptopyruvate	3	3	0	3	0	1	0	C00957	cpd00706
C00966	-1	C6H9O4	2-Dehydropantoate	6	9	0	4	0	0	0	C00966	cpd00712
C00969	0	C3H6O2	3-Hydroxypropanal	3	6	0	2	0	0	0	C00969	cpd00714
C00979	0	C5H9NO4	O-Acetyl-L-serine	5	9	1	4	0	0	0	C00979	cpd00722
C00984	0	C6H12O6	alpha-D-Galactose	6	12	0	6	0	0	0	C00984	cpd00724
C00989	-1	C4H7O3	4-Hydroxybutanoic acid	4	7	0	3	0	0	0	C00989	cpd00728
C00993	0	C6H12N2O3	D-Alanyl-D-alanine	6	12	2	3	0	0	0	C00993	cpd00731
C01005	-1	C3H7NO6P	O-Phospho-L-serine	3	7	1	6	1	0	0	C01005	cpd00738
C01019[e]	0	C6H12O5	6-Deoxy-L-galactose	6	12	0	5	0	0	0	C01019	cpd00751
C01035	0	C5H11N3O2	4-Guanidinobutanoate	5	11	3	2	0	0	0	C01035	cpd00762
C01050	-3	C20H28N3O19P2	UDP-N-acetylmuramate	20	28	3	19	2	0	0	C01050	cpd00773
C01077	0	C6H11NO4	O-Acetyl-L-homoserine	6	11	1	4	0	0	0	C01077	cpd00790
C01081	0	C12H17N4O4PS	Thiamin monophosphate	12	17	4	4	1	1	0	C01081	cpd00793
C01083	0	C12H22O11	alpha,alpha-Trehalose	12	22	0	11	0	0	0	C01083	cpd00794
C01083[e]	0	C12H22O11	alpha,alpha-Trehalose	12	22	0	11	0	0	0	C01083	cpd00794
C01094	-1	C6H12O9P	D-Fructose 1-phosphate	6	12	0	9	1	0	0	C01094	cpd00802
C01096	-1	C6H14O9P	Sorbitol 6-phosphate	6	14	0	9	1	0	0	C01096	cpd00804
C01097	-1	C6H12O9P	D-Tagatose 6-phosphate	6	12	0	9	1	0	0	C01097	cpd00805
C01100	0	C6H12N3O4P	L-Histidinol phosphate	6	12	3	4	1	0	0	C01100	cpd00807
C01101	-1	C5H10O8P	L-Ribulose 5-phosphate	5	10	0	8	1	0	0	C01101	cpd00808
C01102	-1	C4H9NO6P	O-Phospho-L-homoserine	4	9	1	6	1	0	0	C01102	cpd00809
C01103	-2	C10H11N2O11P	Orotidine 5'-phosphate	10	11	2	11	1	0	0	C01103	cpd00810
C01113	-1	C6H12O9P	D-Galactose 6-phosphate	6	12	0	9	1	0	0	C01113	cpd00818
C01118	-1	C8H12NO6	O-Succinyl-L-homoserine	8	12	1	6	0	0	0	C01118	cpd00822
C01132[e]	0	C8H15NO6	N-Acetyl-D-galactosamine	8	15	1	6	0	0	0	C01132	cpd00832
C01134	-1	C11H22N2O7PS	Pantetheine 4'-phosphate	11	22	2	7	1	1	0	C01134	cpd00834
C01137	2	C14H24N6O3S	S-Adenosylmethioninamine	14	24	6	3	0	1	0	C01137	cpd00837
C01144	-3	C25H39N7O18P3S	(S)-3-Hydroxybutanoyl-CoA	25	39	7	18	3	1	0	C01144	cpd00842
C01146	-1	C3H3O4	2-Hydroxy-3-oxopropanoate	3	3	0	4	0	0	0	C01146	cpd00843
C01157	-1	C5H8NO3	Hydroxyproline	5	8	1	3	0	0	0	C01157	cpd00851
C01165	0	C5H9NO3	L-Glutamate 5-semialdehyde	5	9	1	3	0	0	0	C01165	cpd00858
C01170	-2	C17H25N3O17P2	UDP-N-acetyl-D-mannosamine	17	25	3	17	2	0	0	C01170	cpd00861
C01172	-1	C6H12O9P	beta-D-Glucose 6-phosphate	6	12	0	9	1	0	0	C01172	cpd00863
C01179	-1	C9H7O4	3-(4-Hydroxyphenyl)pyruvate	9	7	0	4	0	0	0	C01179	cpd00868
C01180	-1	C5H7O3S	4-Methylthio-2-oxobutanoic acid	5	7	0	3	0	1	0	C01180	cpd00869
C01185	-1	C11H13NO9P	Nicotinate D-ribonucleotide	11	13	1	9	1	0	0	C01185	cpd00873
C01203	-1	C29H53N2O8PRS	Oleoyl-[acyl-carrier protein]	29	53	2	8	1	1	1	C01203	cpd11825
C01209	-2	C14H22N2O10PRS	Malonyl-[acyl-carrier protein]	14	22	2	10	1	1	1	C01209	cpd11492
C01212	-3	C23H33N4O20P2	UDP-N-acetylmuramoyl-L-alanine	23	33	4	20	2	0	0	C01212	cpd00890
C01235	0	C12H22O11	alpha-D-Galactosyl-(1->3)-1D-myo-inositol	12	22	0	11	0	0	0	C01235	cpd00910
C01241	-1	C38.7H74.8NO8P	Phosphatidyl-N-methylethanolamine	38.7	74.8	1	8	1	0	0	C01241	cpd11829
C01250	-1	C7H10NO4	N-Acetyl-L-glutamate 5-semialdehyde	7	10	1	4	0	0	0	C01250	cpd00918
C01251	-3	C7H7O7	(R)-2-Hydroxybutane-1,2,4-tricarboxylate	7	7	0	7	0	0	0	C01251	cpd00919
C01267	-1	C6H8N2O5P	3-(Imidazol-4-yl)-2-oxopropyl phosphate	6	8	2	5	1	0	0	C01267	cpd00930
C01268	-1	C9H14N4O9P	5-Amino-6-(5'-phosphoribosylamino)uracil	9	14	4	9	1	0	0	C01268	cpd00931
C01269	-3	C10H10O10P	5-O-(1-Carboxyvinyl)-3-phosphoshikimate	10	10	0	10	1	0	0	C01269	cpd00932
C01279	0	C6H9N3O	4-Amino-5-hydroxymethyl-2-methylpyrimidine	6	9	3	1	0	0	0	C01279	cpd00939
C01300	0	C7H9N5O2	2-Amino-4-hydroxy-6-hydroxymethyl-7,8-dihydropteridine	7	9	5	2	0	0	0	C01300	cpd00954
C01302	-2	C12H14NO9P	1-(2-Carboxyphenylamino)-1-deoxy-D-ribulose 5-phosphate	12	14	1	9	1	0	0	C01302	cpd00956
C01304	-1	C9H15N5O8P	2,5-Diamino-6-(5-phospho-D-ribosylamino)pyrimidin-4(3H)-one	9	15	5	8	1	0	0	C01304	cpd00957
C01330	1	Na+	Sodium cation	0	0	0	0	0	0	0	C01330	cpd00971
C01330[e]	1	Na+	Sodium cation	0	0	0	0	0	0	0	C01330	cpd00971
C01344	-2	C10H12N4O10P2	dIDP	10	12	4	10	2	0	0	C01344	cpd00976
C01345	-3	C10H12N4O13P3	dITP	10	12	4	13	3	0	0	C01345	cpd00977
C01346	-2	C9H12N2O11P2	dUDP	9	12	2	11	2	0	0	C01346	cpd00978
C01352	-2	C27H33N9O15P2	FADH2	27	33	9	15	2	0	0	C01352	cpd00982
C01356	-1	C38.51H74.17N0.76O8.49P	Lipid	38.5058	74.1669	0.755327	8.48935	1	0	0	C01356	cpd11852
C01412	0	C4H8O	Butanal	4	8	0	1	0	0	0	C01412	cpd01011
C01451[e]	0	C13H18O7	Salicin	13	18	0	7	0	0	0	C01451	cpd01030
C01613	0	C24H42O21	Stachyose	24	42	0	21	0	0	0	C01613	cpd01133
C01697[e]	0	C6H14O6	Galactitol	6	14	0	6	0	0	0	C01697	cpd01171
C01762	0	C10H12N4O6	Xanthosine	10	12	4	6	0	0	0	C01762	cpd01217
C01832	-3	C33H55N7O17P3S	Lauroyl-CoA	33	55	7	17	3	1	0	C01832	cpd01260
C01847	-1	C17H22N4O9P	Reduced FMN	17	22	4	9	1	0	0	C01847	cpd01270
C01879	-1	C5H6NO3	Pidolic acid	5	6	1	3	0	0	0	C01879	cpd01293
C01929	1	C6H10N3O	L-Histidinal	6	10	3	1	0	0	0	C01929	cpd01324
C01944	-3	C29H47N7O17P3S	Octanoyl-CoA	29	47	7	17	3	1	0	C01944	cpd01335
C02218	0	C3H5NO2	Dehydroalanine	3	5	1	2	0	0	0	C02218	cpd01495
C02226	-2	C5H4O4	2-Methylmaleate	5	4	0	4	0	0	0	C02226	cpd01502
C02262[e]	1	C6H14NO5	D-Galactosamine	6	14	1	5	0	0	0	C02262	cpd01524
C02265	0	C9H11NO2	D-Phenylalanine	9	11	1	2	0	0	0	C02265	cpd01526
C02273	-2	C12H16O13	Digalacturonate	12	16	0	13	0	0	0	C02273	cpd01532
C02291	0	C7H14N2O4S	L-Cystathionine	7	14	2	4	0	1	0	C02291	cpd00424
C02323	0	C7H8O2	Salicyl alcohol	7	8	0	2	0	0	0	C02323	cpd01553
C02336	0	C6H12O6	beta-D-Fructose	6	12	0	6	0	0	0	C02336	cpd00082
C02376	0	C5H7N3O	5-Methylcytosine	5	7	3	1	0	0	0	C02376	cpd01587
C02457	0	C3H8O2	Propane-1,3-diol	3	8	0	2	0	0	0	C02457	cpd01618
C02457[e]	0	C3H8O2	Propane-1,3-diol	3	8	0	2	0	0	0	C02457	cpd01618
C02492	0	(C6H10O5)nH2O	1,4-beta-D-Mannan	6	12	0	6	0	0	0	C02492	cpd12120
C02504	-2	C7H10O5	alpha-Isopropylmalate	7	10	0	5	0	0	0	C02504	cpd01646
C02527	-1	C4H8O5P	Butanoylphosphate	4	8	0	5	1	0	0	C02527	cpd01662
C02565	0	C4H6N2O2	N-Methylhydantoin	4	6	2	2	0	0	0	C02565	cpd01679
C02593	-3	C35H59N7O17P3S	Tetradecanoyl-CoA	35	59	7	17	3	1	0	C02593	cpd01695
C02612	-2	C5H6O5	(R)-2-Methylmalate	5	6	0	5	0	0	0	C02612	cpd01700
C02631	-2	C7H8O4	2-Isopropylmaleate	7	8	0	4	0	0	0	C02631	cpd01710
C02637	-1	C7H7O5	3-Dehydroshikimate	7	7	0	5	0	0	0	C02637	cpd01716
C02642	-1	C4H7N2O3	3-Ureidopropionate	4	7	2	3	0	0	0	C02642	cpd01720
C02693	0	C10H10N2O	(Indol-3-yl)acetamide	10	10	2	1	0	0	0	C02693	cpd01747
C02713[e]	-1	C11H18NO8	N-Acetylmuramate	11	18	1	8	0	0	0	C02713	cpd01757
C02737	-2	C38.7H71.8NO10P	Phosphatidylserine	38.7	71.8	1	10	1	0	0	C02737	cpd11455
C02739	-4	C15H21N5O20P4	1-(5-Phospho-D-ribosyl)-ATP	15	21	5	20	4	0	0	C02739	cpd01775
C02741	-2	C15H21N5O14P2	Phosphoribosyl-AMP	15	21	5	14	2	0	0	C02741	cpd01777
C02768	0	C36H86O61P12	(Glycerophosphate)n	36	86	0	61	12	0	0	C02768	cpd12183
C02798	-3	C3H2O6P	3-Phosphonopyruvate	3	2	0	6	1	0	0	C02798	cpd01807
C02888	-1	C6H12O9P	Sorbose 1-phosphate	6	12	0	9	1	0	0	C02888	cpd01850
C02985	-1	C6H12O8P	L-Fucose 1-phosphate	6	12	0	8	1	0	0	C02985	cpd01912
C02995	-1	C12H22O14P	Maltose 6'-phosphate	12	22	0	14	1	0	0	C02995	cpd01919
C03069	-3	C26H39N7O17P3S	3-Methylcrotonyl-CoA	26	39	7	17	3	1	0	C03069	cpd01966
C03078	1	C5H13N4O	4-Guanidinobutanamide	5	13	4	1	0	0	0	C03078	cpd01973
C03082	-1	C4H7NO7P	4-Phospho-L-aspartate	4	7	1	7	1	0	0	C03082	cpd01977
C03089	0	C6H12O4S	5-Methylthio-D-ribose	6	12	0	4	0	1	0	C03089	cpd01981
C03090	0	C5H12NO7P	5-Phosphoribosylamine	5	12	1	7	1	0	0	C03090	cpd01982
C03150	1	C11H15N2O5	Nicotinamide-beta-riboside	11	15	2	5	0	0	0	C03150	cpd02016
C03167	-2	C2H3O4P	Phosphonoacetaldehyde	2	3	0	4	1	0	0	C03167	cpd02024
C03175	-2	C7H9O8P	Shikimate 3-phosphate	7	9	0	8	1	0	0	C03175	cpd02030
C03221	-3	C33H53N7O17P3S	2-trans-Dodecenoyl-CoA	33	53	7	17	3	1	0	C03221	cpd02060
C03232	-2	C3H3O7P	3-Phosphonooxypyruvate	3	3	0	7	1	0	0	C03232	cpd02069
C03284	0	C4H9NO2	L-3-Amino-isobutanoate	4	9	1	2	0	0	0	C03284	cpd02096
C03287	-1	C5H9NO7P	L-Glutamyl 5-phosphate	5	9	1	7	1	0	0	C03287	cpd02097
C03319	-2	C16H24N2O15P2	dTDP-L-rhamnose	16	24	2	15	2	0	0	C03319	cpd02113
C03344	-3	C26H39N7O18P3S	2-Methylacetoacetyl-CoA	26	39	7	18	3	1	0	C03344	cpd02124
C03345	-3	C26H39N7O17P3S	2-Methylbut-2-enoyl-CoA	26	39	7	17	3	1	0	C03345	cpd02125
C03373	0	C8H14N3O7P	Aminoimidazole ribotide	8	14	3	7	1	0	0	C03373	cpd02140
C03406	-1	C10H17N4O6	N-(L-Arginino)succinate	10	17	4	6	0	0	0	C03406	cpd02152
C03460	-3	C25H37N7O17P3S	2-Methylprop-2-enoyl-CoA	25	37	7	17	3	1	0	C03460	cpd02187
C03479	-2	C20H21N7O7	Folinic acid	20	21	7	7	0	0	0	C03479	cpd02197
C03492	-2	C9H16NO8P	D-4'-Phosphopantothenate	9	16	1	8	1	0	0	C03492	cpd02201
C03506	-1	C11H13NO6P	Indoleglycerol phosphate	11	13	1	6	1	0	0	C03506	cpd02210
C03539	0	C9H17NO6S	S-Ribosyl-L-homocysteine	9	17	1	6	0	1	0	C03539	cpd02227
C03557	-1	C2H7NO3P	2-Aminoethylphosphonate	2	7	1	3	1	0	0	C03557	cpd02233
C03561	-3	C25H39N7O18P3S	(R)-3-Hydroxybutanoyl-CoA	25	39	7	18	3	1	0	C03561	cpd02234
C03684	0	C9H11N5O3	6-Pyruvoyltetrahydropterin	9	11	5	3	0	0	0	C03684	cpd02315
C03688	0	HOR	Apo-[acyl-carrier-protein]	0	1	0	1	0	0	1	C03688	cpd12370
C03722	-2	C7H3NO4	Quinolinate	7	3	1	4	0	0	0	C03722	cpd02333
C03765	0	C8H8O2	4-Hydroxyphenylacetaldehyde	8	8	0	2	0	0	0	C03765	cpd02361
C03785	-2	C6H12O12P2	D-Tagatose 1,6-bisphosphate	6	12	0	12	2	0	0	C03785	cpd02371
C03794	-3	C14H15N5O11P	N6-(1,2-Dicarboxyethyl)-AMP	14	15	5	11	1	0	0	C03794	cpd02375
C03838	0	C7H15N2O8P	5'-Phosphoribosylglycinamide	7	15	2	8	1	0	0	C03838	cpd02394
C03892	-2	C38.7H73.8O13P2	Phosphatidylglycerophosphate	38.7	73.8	0	13	2	0	0	C03892	cpd11454
C03912	-1	C5H6NO2	(S)-1-Pyrroline-5-carboxylate	5	6	1	2	0	0	0	C03912	cpd02431
C03939	-1	C13H23N2O8PRS	Acetyl-[acyl-carrier protein]	13	23	2	8	1	1	1	C03939	cpd11494
C03972	-2	C7H7NO4	2,3,4,5-Tetrahydrodipicolinate	7	7	1	4	0	0	0	C03972	cpd02465
C04039	-1	C5H9O4	2,3-Dihydroxy-3-methylbutanoate	5	9	0	4	0	0	0	C04039	cpd02498
C04051	0	C4H6N4O	5-Amino-4-imidazolecarboxyamide	4	6	4	1	0	0	0	C04051	cpd02506
C04053	-1	C6H7O6	5-Dehydro-4-deoxy-D-glucuronate	6	7	0	6	0	0	0	C04053	cpd02508
C04079	-1	C12H21N2O6S	N-((R)-Pantothenoyl)-L-cysteine	12	21	2	6	0	1	0	C04079	cpd02524
C04088	-1	C29H55N2O8PRS	Octadecanoyl-[acyl-carrier protein]	29	55	2	8	1	1	1	C04088	cpd12458
C04133	-2	C7H10NO8P	N-Acetyl-L-glutamate 5-phosphate	7	10	1	8	1	0	0	C04133	cpd02552
C04181	-1	C5H7O4	3-Hydroxy-3-methyl-2-oxobutanoic acid	5	7	0	4	0	0	0	C04181	cpd02569
C04236	-2	C7H8O5	(2S)-2-Isopropyl-3-oxosuccinate	7	8	0	5	0	0	0	C04236	cpd02605
C04246	-1	C15H25N2O8PRS	But-2-enoyl-[acyl-carrier protein]	15	25	2	8	1	1	1	C04246	cpd11465
C04257	-1	C8H15NO9P	N-Acetyl-D-mannosamine 6-phosphate	8	15	1	9	1	0	0	C04257	cpd02612
C04261	-2	C7H7N4O5PR2	Protein N(pi)-phospho-L-histidine	7	7	4	5	1	0	2	C04261	cpd12508
C04272	-1	C5H9O4	(R)-2,3-Dihydroxy-3-methylbutanoate	5	9	0	4	0	0	0	C04272	cpd02498
C04281	-1	C5H6NO3	L-1-Pyrroline-3-hydroxy-5-carboxylate	5	6	1	3	0	0	0	C04281	cpd02625
C04294	0	C6H9NOS	5-(2-Hydroxyethyl)-4-methylthiazole	6	9	1	1	0	1	0	C04294	cpd02636
C04302	-2	C12H14NO9P	N-(5-Phospho-D-ribosyl)anthranilate	12	14	1	9	1	0	0	C04302	cpd02642
C04327	-1	C6H9NO4PS	4-Methyl-5-(2-phosphoethyl)thiazole	6	9	1	4	1	1	0	C04327	cpd02654
C04332	0	C13H18N4O6	6,7-Dimethyl-8-(D-ribityl)lumazine	13	18	4	6	0	0	0	C04332	cpd02656
C04349	-1	C6H7O6	(4S)-4,6-Dihydroxy-2,5-dioxohexanoate	6	7	0	6	0	0	0	C04349	cpd02663
C04352	-2	C12H21N2O9PS	(R)-4'-Phosphopantothenoyl-L-cysteine	12	21	2	9	1	1	0	C04352	cpd02666
C04376	-1	C8H14N2O9P	5'-Phosphoribosyl-N-formylglycinamide	8	14	2	9	1	0	0	C04376	cpd02678
C04390	-1	C9H15N2O5	N6-Acetyl-LL-2,6-diaminoheptanedioate	9	15	2	5	0	0	0	C04390	cpd02685
C04405	-3	C26H41N7O18P3S	(2S,3S)-3-Hydroxy-2-methylbutanoyl-CoA	26	41	7	18	3	1	0	C04405	cpd02691
C04411	-2	C7H10O5	(2R,3S)-3-Isopropylmalate	7	10	0	5	0	0	0	C04411	cpd02693
C04419	-1	C18H26N5O6R2S	Carboxybiotin-carboxyl-carrier protein	18	26	5	6	0	1	2	C04419	cpd12543
C04421	-2	C11H16N2O7	N-Succinyl-LL-2,6-diaminoheptanedioate	11	16	2	7	0	0	0	C04421	cpd02698
C04442	-2	C6H9O9P	2-Dehydro-3-deoxy-6-phospho-D-gluconate	6	9	0	9	1	0	0	C04442	cpd02711
C04454	-1	C9H16N4O9P	5-Amino-6-(5'-phospho-D-ribitylamino)uracil	9	16	4	9	1	0	0	C04454	cpd02720
C04462	-3	C11H12NO8	N-Succinyl-2-L-amino-6-oxoheptanedioate	11	12	1	8	0	0	0	C04462	cpd02724
C04501	-1	C8H15NO9P	N-Acetyl-alpha-D-glucosamine 1-phosphate	8	15	1	9	1	0	0	C04501	cpd02611
C04556	-1	C6H9N3O4P	4-Amino-2-methyl-5-phosphomethylpyrimidine	6	9	3	4	1	0	0	C04556	cpd02775
C04573	-3	C17H22N3O18P2	UDP-N-acetyl-2-amino-2-deoxy-D-glucuronate	17	22	3	18	2	0	0	C04573	cpd02782
C04574	-2	C55H90O7P2	di-trans,poly-cis-Undecaprenyl diphosphate	55	90	0	7	2	0	0	C04574	cpd02229
C04618	-1	C15H27N2O9PRS	(3R)-3-Hydroxybutanoyl-[acyl-carrier protein]	15	27	2	9	1	1	1	C04618	cpd11478
C04619	-1	C21H39N2O9PRS	(3R)-3-Hydroxydecanoyl-[acyl-carrier protein]	21	39	2	9	1	1	1	C04619	cpd11482
C04620	-1	C19H35N2O9PRS	(3R)-3-Hydroxyoctanoyl-[acyl-carrier protein]	19	35	2	9	1	1	1	C04620	cpd11483
C04631	-3	C20H26N3O19P2	UDP-N-acetyl-3-(1-carboxyvinyl)-D-glucosamine	20	26	3	19	2	0	0	C04631	cpd02820
C04633	-1	C27H51N2O9PRS	(3R)-3-Hydroxypalmitoyl-[acyl-carrier protein]	27	51	2	9	1	1	1	C04633	cpd11481
C04640	0	C8H16N3O8P	2-(Formamido)-N1-(5'-phosphoribosyl)acetamidine	8	16	3	8	1	0	0	C04640	cpd02826
C04666	-1	C6H10N2O6P	D-erythro-1-(Imidazol-4-yl)glycerol 3-phosphate	6	10	2	6	1	0	0	C04666	cpd02843
C04677	-1	C9H14N4O8P	1-(5'-Phosphoribosyl)-5-amino-4-imidazolecarboxamide	9	14	4	8	1	0	0	C04677	cpd02851
C04688	-1	C25H47N2O9PRS	(3R)-3-Hydroxytetradecanoyl-[acyl-carrier protein]	25	47	2	9	1	1	1	C04688	cpd11484
C04691	-2	C7H11O10P	2-Dehydro-3-deoxy-D-arabino-heptonate 7-phosphate	7	11	0	10	1	0	0	C04691	cpd02857
C04702	-3	C40H62N9O26P2	UDPMurNAc(oyl-L-Ala-D-gamma-Glu-L-Lys-D-Ala-D-Ala)	40	62	9	26	2	0	0	C04702	cpd02862
C04732	0	C9H16N4O6	5-Amino-6-(1-D-ribitylamino)uracil	9	16	4	6	0	0	0	C04732	cpd02882
C04734	-1	C10H14N4O9P	1-(5'-Phosphoribosyl)-5-formamido-4-imidazolecarboxamide	10	14	4	9	1	0	0	C04734	cpd02884
C04751	-1	C9H13N3O9P	1-(5-Phospho-D-ribosyl)-5-amino-4-imidazolecarboxylate	9	13	3	9	1	0	0	C04751	cpd02893
C04752	-2	C6H9N3O7P2	2-Methyl-4-amino-5-hydroxymethylpyrimidine diphosphate	6	9	3	7	2	0	0	C04752	cpd02894
C04807	-2	C7H9N5O8P2	2-Amino-7,8-dihydro-4-hydroxy-6-(diphosphooxymethyl)pteridine	7	9	5	8	2	0	0	C04807	cpd02920
C04823	-3	C13H16N4O12P	1-(5'-Phosphoribosyl)-5-amino-4-(N-succinocarboxamide)-imidazole	13	16	4	12	1	0	0	C04823	cpd02921
C04851	-3	C86H140N7O21P2	MurAc(oyl-L-Ala-D-gamma-Glu-L-Lys-D-Ala-D-Ala)-diphospho-undecaprenol	86	140	7	21	2	0	0	C04851	cpd02948
C04874	0	C9H13N5O4	2-Amino-4-hydroxy-6-(D-erythro-1,2,3-trihydroxypropyl)-7,8-dihydropteridine	9	13	5	4	0	0	0	C04874	cpd02961
C04877	-4	C35H51N7O26P2	UDP-N-acetylmuramoyl-L-alanyl-gamma-D-glutamyl-meso-2,6-diaminopimelate	35	51	7	26	2	0	0	C04877	cpd02964
C04882	-4	C41H61N9O28P2	UDP-N-acetylmuramoyl-L-alanyl-D-glutamyl-6-carboxy-L-lysyl-D-alanyl-D-alanine	41	61	9	28	2	0	0	C04882	cpd02968
C04895	-3	C9H13N5O13P3	7,8-Dihydroneopterin 3'-triphosphate	9	13	5	13	3	0	0	C04895	cpd02978
C04896	-2	C15H23N5O15P2	5-(5-Phospho-D-ribosylaminoformimino)-1-(5-phosphoribosyl)-imidazole-4-carboxamide	15	23	5	15	2	0	0	C04896	cpd02979
C04916	-2	C15H23N5O15P2	N-(5'-Phospho-D-1'-ribulosylformimino)-5-amino-1-(5''-phospho-D-ribosyl)-4-imidazolecarboxamide	15	23	5	15	2	0	0	C04916	cpd02991
C05100	-1	C5H9N2O3	3-Ureidoisobutyrate	5	9	2	3	0	0	0	C05100	cpd03034
C05223	-1	C23H43N2O8PRS	Dodecanoyl-[acyl-carrier protein]	23	43	2	8	1	1	1	C05223	cpd11468
C05258	-3	C37H63N7O18P3S	(S)-3-Hydroxyhexadecanoyl-CoA	37	63	7	18	3	1	0	C05258	cpd03113
C05259	-3	C37H61N7O18P3S	3-Oxopalmitoyl-CoA	37	61	7	18	3	1	0	C05259	cpd03114
C05260	-3	C35H59N7O18P3S	(S)-3-Hydroxytetradecanoyl-CoA	35	59	7	18	3	1	0	C05260	cpd03115
C05261	-3	C35H57N7O18P3S	3-Oxotetradecanoyl-CoA	35	57	7	18	3	1	0	C05261	cpd12689
C05262	-3	C33H55N7O18P3S	(S)-3-Hydroxydodecanoyl-CoA	33	55	7	18	3	1	0	C05262	cpd03116
C05263	-3	C33H53N7O18P3S	3-Oxododecanoyl-CoA	33	53	7	18	3	1	0	C05263	cpd03117
C05264	-3	C31H51N7O18P3S	(S)-Hydroxydecanoyl-CoA	31	51	7	18	3	1	0	C05264	cpd03118
C05265	-3	C31H49N7O18P3S	3-Oxodecanoyl-CoA	31	49	7	18	3	1	0	C05265	cpd03119
C05266	-3	C29H47N7O18P3S	(S)-3-Hydroxyoctanoyl-CoA	29	47	7	18	3	1	0	C05266	cpd03120
C05267	-3	C29H45N7O18P3S	3-Oxooctanoyl-CoA	29	45	7	18	3	1	0	C05267	cpd03121
C05268	-3	C27H43N7O18P3S	(S)-Hydroxyhexanoyl-CoA	27	43	7	18	3	1	0	C05268	cpd03122
C05269	-3	C27H41N7O18P3S	3-Oxohexanoyl-CoA	27	41	7	18	3	1	0	C05269	cpd03123
C05270	-3	C27H43N7O17P3S	Hexanoyl-CoA	27	43	7	17	3	1	0	C05270	cpd03124
C05271	-3	C27H41N7O17P3S	trans-Hex-2-enoyl-CoA	27	41	7	17	3	1	0	C05271	cpd03125
C05272	-3	C37H61N7O17P3S	trans-Hexadec-2-enoyl-CoA	37	61	7	17	3	1	0	C05272	cpd03126
C05273	-3	C35H57N7O17P3S	trans-Tetradec-2-enoyl-CoA	35	57	7	17	3	1	0	C05273	cpd03127
C05274	-3	C31H51N7O17P3S	Decanoyl-CoA	31	51	7	17	3	1	0	C05274	cpd03128
C05275	-3	C31H49N7O17P3S	trans-Dec-2-enoyl-CoA	31	49	7	17	3	1	0	C05275	cpd03129
C05276	-3	C29H45N7O17P3S	trans-Oct-2-enoyl-CoA	29	45	7	17	3	1	0	C05276	cpd03130
C05345	-1	C6H12O9P	beta-D-Fructose 6-phosphate	6	12	0	9	1	0	0	C05345	cpd00072
C05378	-2	C6H12O12P2	beta-D-Fructose 1,6-bisphosphate	6	12	0	12	2	0	0	C05378	cpd00290
C05382	-1	C7H14O10P	Sedoheptulose 7-phosphate	7	14	0	10	1	0	0	C05382	cpd00238
C05394	0	C6H10O6	3-Keto-beta-D-galactose	6	10	0	6	0	0	0	C05394	cpd03193
C05396	-1	C12H22O14P	Lactose 6-phosphate	12	22	0	14	1	0	0	C05396	cpd03194
C05399	0	C12H24O11	Melibiitol	12	24	0	11	0	0	0	C05399	cpd03195
C05400	0	C12H22O11	Epimelibiose	12	22	0	11	0	0	0	C05400	cpd03196
C05401	0	C9H18O8	3-beta-D-Galactosyl-sn-glycerol	9	18	0	8	0	0	0	C05401	cpd03197
C05402	0	C12H22O11	Melibiose	12	22	0	11	0	0	0	C05402	cpd03198
C05403	0	C12H20O11	3-Ketolactose	12	20	0	11	0	0	0	C05403	cpd03199
C05404	0	C18H32O16	D-Gal alpha 1->6D-Gal alpha 1->6D-Glucose	18	32	0	16	0	0	0	C05404	cpd03200
C05512	0	C10H12N4O4	Deoxyinosine	10	12	4	4	0	0	0	C05512	cpd03279
C05519	0	C4H9NO3	L-Allothreonine	4	9	1	3	0	0	0	C05519	cpd03282
C05528	-2	C3H2O6S	3-Sulfopyruvate	3	2	0	6	0	1	0	C05528	cpd03285
C05539	-2	C9H11NO6	N-Acetyl-L-2-amino-6-oxopimelate	9	11	1	6	0	0	0	C05539	cpd03289
C05744	-1	C15H25N2O9PRS	Acetoacetyl-[acp]	15	25	2	9	1	1	1	C05744	cpd11488
C05745	-1	C15H27N2O8PRS	Butyryl-[acp]	15	27	2	8	1	1	1	C05745	cpd11464
C05746	-1	C17H29N2O9PRS	3-Oxohexanoyl-[acp]	17	29	2	9	1	1	1	C05746	cpd11486
C05747	-1	C17H31N2O9PRS	(R)-3-Hydroxyhexanoyl-[acp]	17	31	2	9	1	1	1	C05747	cpd11479
C05748	-1	C17H29N2O8PRS	trans-Hex-2-enoyl-[acp]	17	29	2	8	1	1	1	C05748	cpd11473
C05749	-1	C17H31N2O8PRS	Hexanoyl-[acp]	17	31	2	8	1	1	1	C05749	cpd11472
C05750	-1	C19H33N2O9PRS	3-Oxooctanoyl-[acp]	19	33	2	9	1	1	1	C05750	cpd11490
C05751	-1	C19H33N2O8PRS	trans-Oct-2-enoyl-[acp]	19	33	2	8	1	1	1	C05751	cpd11471
C05752	-1	C19H35N2O8PRS	Octanoyl-[acp]	19	35	2	8	1	1	1	C05752	cpd11470
C05753	-1	C21H37N2O9PRS	3-Oxodecanoyl-[acp]	21	37	2	9	1	1	1	C05753	cpd11487
C05754	-1	C21H37N2O8PRS	trans-Dec-2-enoyl-[acp]	21	37	2	8	1	1	1	C05754	cpd11475
C05755	-1	C21H39N2O8PRS	Decanoyl-[acp]	21	39	2	8	1	1	1	C05755	cpd11474
C05756	-1	C23H41N2O9PRS	3-Oxododecanoyl-[acp]	23	41	2	9	1	1	1	C05756	cpd11489
C05757	-1	C23H43N2O9PRS	(R)-3-Hydroxydodecanoyl-[acp]	23	43	2	9	1	1	1	C05757	cpd11480
C05758	-1	C23H41N2O8PRS	trans-Dodec-2-enoyl-[acp]	23	41	2	8	1	1	1	C05758	cpd11469
C05759	-1	C25H45N2O9PRS	3-Oxotetradecanoyl-[acp]	25	45	2	9	1	1	1	C05759	cpd11491
C05760	-1	C25H45N2O8PRS	trans-Tetradec-2-enoyl-[acp]	25	45	2	8	1	1	1	C05760	cpd11467
C05761	-1	C25H47N2O8PRS	Tetradecanoyl-[acp]	25	47	2	8	1	1	1	C05761	cpd11466
C05762	-1	C27H49N2O9PRS	3-Oxohexadecanoyl-[acp]	27	49	2	9	1	1	1	C05762	cpd11485
C05763	-1	C27H49N2O8PRS	trans-Hexadec-2-enoyl-[acp]	27	49	2	8	1	1	1	C05763	cpd11477
C05764	-1	C27H51N2O8PRS	Hexadecanoyl-[acp]	27	51	2	8	1	1	1	C05764	cpd11476
C05796	0	(C12H20O10)nH2O	Galactan	12	22	0	11	0	0	0	C05796	cpd12777
C05823	-1	C3H5O3S	3-Mercaptolactate	3	5	0	3	0	1	0	C05823	cpd03455
C05840	-2	C4H3NO4	Iminoaspartate	4	3	1	4	0	0	0	C05840	cpd03470
C05841	0	C11H13NO6	Nicotinate D-ribonucleoside	11	13	1	6	0	0	0	C05841	cpd03471
C05892	-3	C34H52N7O24P2	UDP-N-acetylmuramoyl-L-alanyl-gamma-D-glutamyl-L-lysine	34	52	7	24	2	0	0	C05892	cpd03490
C05893	-3	C94H153N8O26P2	Undecaprenyl-diphospho-N-acetylmuramoyl-(N-acetylglucosamine)-L-alanyl-gamma-D-glutamyl-L-lysyl-D-alanyl-D-alanine	94	153	8	26	2	0	0	C05893	cpd03491
C05897	-4	C87H139N7O23P2	Undecaprenyl-diphospho-N-acetylmuramoyl-L-alanyl-D-glutamyl-meso-2,6-diaminopimeloyl-D-alanyl-D-alanine	87	139	7	23	2	0	0	C05897	cpd03494
C05898	-4	C95H152N8O28P2	Undecaprenyl-diphospho-N-acetylmuramoyl-(N-acetylglucosamine)-L-alanyl-D-glutamyl-meso-2,6-diaminopimeloyl-D-alanyl-D-alanine	95	152	8	28	2	0	0	C05898	cpd03495
C05921	-1	C20H27N7O9PS	Biotinyl-5'-AMP	20	27	7	9	1	1	0	C05921	cpd03517
C05922	-3	C10H15N5O15P3	Formamidopyrimidine nucleoside triphosphate	10	15	5	15	3	0	0	C05922	cpd03518
C05923	-3	C9H15N5O14P3	2,5-Diaminopyrimidine nucleoside triphosphate	9	15	5	14	3	0	0	C05923	cpd03519
C05925	-1	C9H13N5O7P	Dihydroneopterin phosphate	9	13	5	7	1	0	0	C05925	cpd03521
C05946	-2	C5H4O6	(4R)-4-Hydroxy-2-oxoglutarate	5	4	0	6	0	0	0	C05946	cpd00830
C05947	-1	C5H8NO5	L-erythro-4-Hydroxyglutamate	5	8	1	5	0	0	0	C05947	cpd01974
C05984	-1	C4H7O3	2-Hydroxybutanoic acid	4	7	0	3	0	0	0	C05984	cpd03561
C05998	-3	C26H41N7O18P3S	3-Hydroxyisovaleryl-CoA	26	41	7	18	3	1	0	C05998	cpd03570
C05999	0	C3H6O2	Lactaldehyde	3	6	0	2	0	0	0	C05999	cpd03571
C06000	-3	C25H39N7O18P3S	(S)-3-Hydroxyisobutyryl-CoA	25	39	7	18	3	1	0	C06000	cpd03572
C06001	-1	C4H7O3	(S)-3-Hydroxyisobutyrate	4	7	0	3	0	0	0	C06001	cpd00876
C06002	-1	C4H5O3	(S)-Methylmalonate semialdehyde	4	5	0	3	0	0	0	C06002	cpd00287
C06006	-1	C6H9O4	(S)-2-Aceto-2-hydroxybutanoate	6	9	0	4	0	0	0	C06006	cpd00498
C06007	-1	C6H11O4	(R)-2,3-Dihydroxy-3-methylpentanoate	6	11	0	4	0	0	0	C06007	cpd02535
C06010	-1	C5H7O4	(S)-2-Acetolactate	5	7	0	4	0	0	0	C06010	cpd00668
C06032	-2	C5H6O5	D-erythro-3-Methylmalate	5	6	0	5	0	0	0	C06032	cpd03593
C06054	-2	C4H5O8P	2-Oxo-3-hydroxy-4-phosphobutanoate	4	5	0	8	1	0	0	C06054	cpd03606
C06055	-1	C4H9NO7P	O-Phospho-4-hydroxy-L-threonine	4	9	1	7	1	0	0	C06055	cpd03607
C06056	0	C4H9NO4	4-Hydroxy-L-threonine	4	9	1	4	0	0	0	C06056	cpd03608
C06118	-2	C12H14O12	4-(4-Deoxy-alpha-D-gluc-4-enuronosyl)-D-galacturonate	12	14	0	12	0	0	0	C06118	cpd03648
C06142	0	C4H10O	1-Butanol	4	10	0	1	0	0	0	C06142	cpd03662
C06142[e]	0	C4H10O	1-Butanol	4	10	0	1	0	0	0	C06142	cpd03662
C06148	-3	C9H15N5O14P3	2,5-Diamino-6-(5'-triphosphoryl-3',4'-trihydroxy-2'-oxopentyl)-amino-4-oxopyrimidine	9	15	5	14	3	0	0	C06148	cpd03666
C06156	0	C6H14NO8P	alpha-D-Glucosamine 1-phosphate	6	14	1	8	1	0	0	C06156	cpd03671
C06186[e]	0	C12H16O7	Arbutin	12	16	0	7	0	0	0	C06186	cpd03696
C06187	-1	C12H16O10P	Arbutin 6-phosphate	12	16	0	10	1	0	0	C06187	cpd03697
C06188	-1	C13H18O10P	Salicin 6-phosphate	13	18	0	10	1	0	0	C06188	cpd03698
C06196	-1	C10H12N4O7P	2'-Deoxyinosine 5'-phosphate	10	12	4	7	1	0	0	C06196	cpd03704
C06232	0	MoO4	Molybdate	0	0	0	0	0	0	0	C06232	cpd11574
C06232[e]	0	MoO4	Molybdate	0	0	0	0	0	0	0	C06232	cpd11574
C06249	0	C7H13N3O2R2	Apo-[carboxylase]	7	13	3	2	0	0	2	C06249	cpd12847
C06250	0	C17H27N5O4R2S	Holo-[carboxylase]	17	27	5	4	0	1	2	C06250	cpd12848
C06311	-1	C6H14O9P	Galactitol 1-phosphate	6	14	0	9	1	0	0	C06311	cpd03752
C06376	-1	C8H15NO9P	N-Acetyl-D-galactosamine 6-phosphate	8	15	1	9	1	0	0	C06376	cpd03812
C06377	0	C6H14NO8P	D-Galactosamine 6-phosphate	6	14	1	8	1	0	0	C06377	cpd03813
C06707	0	C39.5H90.75N0.75O61.75P12	Teichoic acid	39.5	90.75	0.75	61.75	12	0	0	C06707	cpd12894
C09332	-3	C24H27N8O9	THF-L-glutamate	24	27	8	9	0	0	0	C09332	cpd06227
C11355	-1	C10H10NO5	4-Amino-4-deoxychorismate	10	10	1	5	0	0	0	C11355	cpd08210
C11434	-1	C5H12O7P	2-C-Methyl-D-erythritol 4-phosphate	5	12	0	7	1	0	0	C11434	cpd08286
C11435	-2	C14H23N3O14P2	4-(Cytidine 5'-diphospho)-2-C-methyl-D-erythritol	14	23	3	14	2	0	0	C11435	cpd08287
C11436	-3	C14H23N3O17P3	2-Phospho-4-(cytidine 5'-diphospho)-2-C-methyl-D-erythritol	14	23	3	17	3	0	0	C11436	cpd08288
C11437	-1	C5H10O7P	1-Deoxy-D-xylulose 5-phosphate	5	10	0	7	1	0	0	C11437	cpd08289
C11453	-2	C5H10O9P2	2-C-Methyl-D-erythritol 2,4-cyclodiphosphate	5	10	0	9	2	0	0	C11453	cpd08301
C11477	0	C18H30O15	Sugar	18	30	0	15	0	0	0	C11477	cpd13371
C11811	-2	C5H10O8P2	1-Hydroxy-2-methyl-2-butenyl 4-diphosphate	5	10	0	8	2	0	0	C11811	cpd08615
C11838	0	C5H8O4	(4S)-4,5-Dihydroxypentan-2,3-dione	5	8	0	4	0	0	0	C11838	cpd08638
C11907	-2	C16H22N2O15P2	dTDP-4-oxo-6-deoxy-D-glucose	16	22	2	15	2	0	0	C11907	cpd00521
C12214	0	C6H14NO8P	Aminofructose 6-phosphate	6	14	1	8	1	0	0	C12214	cpd08993
C12215	0	C4H10NO6P	Iminoerythrose 4-phosphate	4	10	1	6	1	0	0	C12215	cpd08994
C14463	-1	C6H9O4	(R)-3-Hydroxy-3-methyl-2-oxopentanoate	6	9	0	4	0	0	0	C14463	cpd10162
C14818	2	Fe2+	Fe2+	0	0	0	0	0	0	0	C14818	cpd10515
C14818[e]	2	Fe2+	Fe2+	0	0	0	0	0	0	0	C14818	cpd10515
C15556	-1	C4H8O6P	L-3,4-Dihydroxybutan-2-one 4-phosphate	4	8	0	6	1	0	0	C15556	cpd11225
C15980	-3	C26H41N7O17P3S	(S)-2-Methylbutanoyl-CoA	26	41	7	17	3	1	0	C15980	cpd00760
C16186	-2	C6H7O9P	L-Ascorbate 6-phosphate	6	7	0	9	1	0	0	C16186	cpd14905
C16219	-1	C29H53N2O9PRS	3-Oxostearoyl-[acp]	29	53	2	9	1	1	1	C16219	cpd14938
C16220	-1	C29H55N2O9PRS	(R)-3-Hydroxyoctadecanoyl-[acp]	29	55	2	9	1	1	1	C16220	cpd14939
C16221	-1	C29H53N2O8PRS	(2E)-Octadecenoyl-[acp]	29	53	2	8	1	1	1	C16221	cpd14940
C16520	-1	C27H49N2O8PRS	Hexadecenoyl-[acyl-carrier protein]	27	49	2	8	1	1	1	C16520	cpd16235
C16688	-1	C12H22O14P	Sucrose 6-phosphate	12	22	0	14	1	0	0	C16688	cpd01693
C16698	-2	C11H18NO11P	N-Acetylmuramic acid 6-phosphate	11	18	1	11	1	0	0	C16698	cpd15391
C17556	-1	C55H90O4P	di-trans,poly-cis-Undecaprenyl phosphate	55	90	0	4	1	0	0	C17556	cpd00286
c17cycACP	-1	C28H51N2O8PRS	Hexadecacyclopropane - [ACP]	28	51	2	8	1	1	1
c19cycACP	-1	C30H55N2O8PRS	Octadecacyclopropane - [ACP]	30	55	2	8	1	1	1
C20258	-2	C7H7NO5	(2S,4S)-4-Hydroxy-2,3,4,5-tetrahydrodipicolinate	7	7	1	5	0	0	0	C20258
Trace	-1.76462	C20.43H25.14N6.59O11.89P1.6S0.14	Trace	20.432	25.1393	6.59424	11.8866	1.59707	0.136947	0
