# Supplementary material for: Clostridium butyricum maximizes growth while minimizing enzyme usage and ATP production: metabolic flux distribution of a strain cultured in glycerol
Source: BMC Syst Biol. 2017 Jun 1;11:58. doi: 10.1186/s12918-017-0434-0 (PMC5455137; doi:10.1186/s12918-017-0434-0)
Supplement: Supplementary file 3 — Proteomic and transcriptomic comparison results. (XLSX 30 kb) [file 12918_2017_434_MOESM3_ESM.xlsx]

## Sheet: Proteomic Comparison
	Results of proteomic comparison using NPL optimization at glycerol limitation
	Proteome at exponential growth of Clostridium butyricum DSM 10702 cultured in glycerol and traces of glucose as carbon sources
	Summary
	Total enzymes compared:			174		1Expression levels for each enzyme corresponds to its respective highest value of enzyme detected at exponential growth. Expression is reported as log2(Total Ion Current (TIC)). Data reported by Gungormusler et al (2014)
	Enzymes blocked:			27
	Enzymes Directionally coupled to growth:			67
	Enzymes Partially coupled to growth:			37		Reference
	Enzymes Fully coupled to growth:			43		Gungormusler-Yilmaz M, Shamshurin D, Grigoryan M, Taillefer M, Spicer V, Krokhin OV, Sparling R, Levin DB: Reduced catabolic protein expression in Clostridium butyricum DSM 10702 correlate with reduced 1,3-propanediol synthesis at high glycerol loading. AMB Express. 2014;4:63.
	Enzymes excluded from comparison:			27
	Enzymes predicted:			123
	Enzymes not predicted:			24
	% enzymes predicted:			83.67
	Enzyme	Experimental value1	% Relative Flux predicted	Enzyme growth coupling	FBA prediction
	1.1.1.100	21.47	0.1	Fully_coupled	Predicted
	1.1.1.133	16.05	0	Blocked	Not_Included
	1.1.1.14	22.58	0	Blocked	Not_Included
	1.1.1.157	25.29	5.16	Directionally_coupled	Predicted
	1.1.1.202	25.31	59.5	Directionally_coupled	Predicted
	1.1.1.205	19.78	0.07	Directionally_coupled	Predicted
	1.1.1.22	21.32	0	Blocked	Not_Included
	1.1.1.23	17.71	0.03	Directionally_coupled	Predicted
	1.1.1.25	21.52	0	Directionally_coupled	Not_predicted
	1.1.1.27	19.55	3.99	Directionally_coupled	Predicted
	1.1.1.29	17.71	0.01	Fully_coupled	Predicted
	1.1.1.3	21.13	1.07	Partially_coupled	Predicted
	1.1.1.42	21.07	5.4	Directionally_coupled	Predicted
	1.1.1.6	26.21	30.79	Partially_coupled	Predicted
	1.1.1.60	18.82	0	Directionally_coupled	Not_predicted
	1.1.1.85	21.38	0.35	Fully_coupled	Predicted
	1.1.1.86	22.79	0.35	Fully_coupled	Predicted
	1.1.1.94	17.26	0	Directionally_coupled	Not_predicted
	1.1.1.95	23.1	0.39	Directionally_coupled	Predicted
	1.12.7.2	16.88	27.32	Partially_coupled	Predicted
	1.17.1.2	21.88	0	Blocked	Not_Included
	1.17.4.2	19.25	0	Directionally_coupled	Not_predicted
	1.17.7.1	16.29	0	Blocked	Not_Included
	1.2.1.10	18.08	0.37	Directionally_coupled	Predicted
	1.2.1.11	21.87	1.07	Partially_coupled	Predicted
	1.2.1.3	17.84	0	Directionally_coupled	Not_predicted
	1.2.1.41	18.71	0.1	Fully_coupled	Predicted
	1.3.1.12	19.4	0	Directionally_coupled	Not_predicted
	1.3.8.1	25.1	0.14	Directionally_coupled	Predicted
	1.4.1.13	22.47	5.22	Directionally_coupled	Predicted
	1.4.3.16	16.27	0	Blocked	Not_Included
	1.5.1.2	18.51	0.1	Directionally_coupled	Predicted
	1.5.1.7	20.45	0	Blocked	Not_Included
	2.1.1.13	17.77	0.16	Fully_coupled	Predicted
	2.1.1.45	14.59	0.02	Fully_coupled	Predicted
	2.1.2.1	22.72	0	Directionally_coupled	Not_predicted
	2.1.2.11	19.92	0.01	Fully_coupled	Predicted
	2.1.3.3	18.1	0.12	Partially_coupled	Predicted
	2.2.1.1	22.88	0.36	Partially_coupled	Predicted
	2.2.1.6	18.5	0.35	Fully_coupled	Predicted
	2.3.1.157	20.46	0.16	Partially_coupled	Predicted
	2.3.1.19	22.89	5.16	Directionally_coupled	Predicted
	2.3.1.39	19.27	1.14	Partially_coupled	Predicted
	2.3.1.41	21.89	0.1	Fully_coupled	Predicted
	2.3.1.46	17.66	0	Directionally_coupled	Not_predicted
	2.3.1.51	17.96	0.08	Directionally_coupled	Predicted
	2.3.1.54	23.12	9.87	Partially_coupled	Predicted
	2.3.1.9	26.01	11.22	Directionally_coupled	Predicted
	2.3.3.13	21.5	0.32	Fully_coupled	Predicted
	2.3.3.14	22.15	0	Blocked	Not_Included
	2.4.1.1	21.21	0	Directionally_coupled	Not_predicted
	2.4.1.18	21.54	0	Directionally_coupled	Not_predicted
	2.4.1.21	21.09	0	Directionally_coupled	Not_predicted
	2.4.2.-	15.75	0.05	Fully_coupled	Predicted
	2.4.2.1	20.77	0.07	Directionally_coupled	Predicted
	2.4.2.10	18.08	0.1	Fully_coupled	Predicted
	2.4.2.14	19.38	0.19	Fully_coupled	Predicted
	2.4.2.19	17.71	0.02	Fully_coupled	Predicted
	2.4.2.2	19.46	0	Directionally_coupled	Not_predicted
	2.4.2.22	16.7	0.01	Directionally_coupled	Predicted
	2.4.2.7	17.73	0.05	Directionally_coupled	Predicted
	2.4.2.8	17.61	0.01	Directionally_coupled	Predicted
	2.4.2.9	21.47	0	Directionally_coupled	Not_predicted
	2.5.1.15	15.63	0.01	Directionally_coupled	Predicted
	2.5.1.19	20.43	0.34	Fully_coupled	Predicted
	2.5.1.47	20.25	0.05	Directionally_coupled	Predicted
	2.5.1.48	14.82	0	Directionally_coupled	Not_predicted
	2.5.1.54	22.71	0.34	Fully_coupled	Predicted
	2.5.1.6	22.05	0.07	Partially_coupled	Predicted
	2.5.1.7	19.71	0.07	Fully_coupled	Predicted
	2.5.1.72	18.09	0.02	Fully_coupled	Predicted
	2.5.1.78	21.42	0.04	Fully_coupled	Predicted
	2.5.1.9	16.69	0.02	Fully_coupled	Predicted
	2.6.1.-	16.89	0.39	Directionally_coupled	Predicted
	2.6.1.1	20.37	2.09	Partially_coupled	Predicted
	2.6.1.11	14.06	0.12	Partially_coupled	Predicted
	2.6.1.16	23.46	0.16	Partially_coupled	Predicted
	2.6.1.42	21.99	0.35	Fully_coupled	Predicted
	2.6.1.52	23.48	0.39	Directionally_coupled	Predicted
	2.6.1.9	16.44	0.14	Fully_coupled	Predicted
	2.7.1.11	22.34	8.52	Directionally_coupled	Predicted
	2.7.1.17	16.96	0	Blocked	Not_Included
	2.7.1.2	20.12	0	Directionally_coupled	Not_predicted
	2.7.1.29	25.9	30.79	Partially_coupled	Predicted
	2.7.1.4	17.85	0	Blocked	Not_Included
	2.7.1.40	24	36.66	Partially_coupled	Predicted
	2.7.1.56	16.4	0.01	Directionally_coupled	Predicted
	2.7.1.69	23.82	9.09	Directionally_coupled	Predicted
	2.7.1.71	20.78	0.34	Fully_coupled	Predicted
	2.7.2.1	20.15	15.89	Directionally_coupled	Predicted
	2.7.2.11	16.84	0.1	Fully_coupled	Predicted
	2.7.2.3	24.63	47.15	Partially_coupled	Predicted
	2.7.2.4	21.49	1.07	Partially_coupled	Predicted
	2.7.2.7	22.82	5.16	Directionally_coupled	Predicted
	2.7.3.9	22.6	9.09	Directionally_coupled	Predicted
	2.7.4.3	21.06	1.22	Partially_coupled	Predicted
	2.7.4.6	20.48	0.6	Partially_coupled	Predicted
	2.7.4.8	14.99	0.07	Partially_coupled	Predicted
	2.7.6.1	21.21	0.42	Partially_coupled	Predicted
	2.7.7.10	15.52	0.07	Directionally_coupled	Predicted
	2.7.7.22	16.69	0	Blocked	Not_Included
	2.7.7.23	16	0.16	Partially_coupled	Predicted
	2.7.7.27	21.56	0	Directionally_coupled	Not_predicted
	2.7.7.9	20.87	0.13	Directionally_coupled	Predicted
	2.7.9.1	25.41	0	Directionally_coupled	Not_predicted
	3.1.3.-	16.18	0.02	Fully_coupled	Predicted
	3.2.1.20	14.57	0	Directionally_coupled	Not_predicted
	3.2.1.21	15.82	0	Blocked	Not_Included
	3.2.1.23	17.8	0	Blocked	Not_Included
	3.2.1.85	18.44	0	Blocked	Not_Included
	3.2.1.86	19.3	0	Blocked	Not_Included
	3.2.2.9	18.25	0	Blocked	Not_Included
	3.5.4.10	20.64	0.24	Fully_coupled	Predicted
	3.5.4.16	15.18	0.01	Fully_coupled	Predicted
	3.5.4.5	17.7	0	Directionally_coupled	Not_predicted
	3.6.1.-	16.33	0.01	Fully_coupled	Predicted
	3.6.1.1	21.24	2.38	Partially_coupled	Predicted
	4.1.1.11	16.19	0.01	Fully_coupled	Predicted
	4.1.1.20	17.7	0.32	Fully_coupled	Predicted
	4.1.1.82	21.43	0	Blocked	Not_Included
	4.1.2.4	19.03	0.03	Directionally_coupled	Predicted
	4.1.3.-	17.09	0.05	Fully_coupled	Predicted
	4.1.3.27	16.98	0.03	Directionally_coupled	Predicted
	4.2.1.1	19.51	4.09	Partially_coupled	Predicted
	4.2.1.10	16.18	0.34	Fully_coupled	Predicted
	4.2.1.11	17.73	46.76	Partially_coupled	Predicted
	4.2.1.2	15.06	0.37	Partially_coupled	Predicted
	4.2.1.20	19.43	0.02	Directionally_coupled	Predicted
	4.2.1.3	23	0.65	Partially_coupled	Predicted
	4.2.1.30	26.41	59.5	Directionally_coupled	Predicted
	4.2.1.33	20.8	0.35	Fully_coupled	Predicted
	4.2.1.46	18.23	0	Blocked	Not_Included
	4.2.1.55	24.03	5.16	Directionally_coupled	Predicted
	4.2.1.9	21.48	0.35	Fully_coupled	Predicted
	4.2.3.1	21.22	0.58	Partially_coupled	Predicted
	4.2.3.3	19.71	0	Blocked	Not_Included
	4.2.3.4	21.67	0.34	Fully_coupled	Predicted
	4.2.3.5	19.45	0.34	Fully_coupled	Predicted
	4.3.1.19	18.31	0	Directionally_coupled	Not_predicted
	4.3.2.2	20.61	0.19	Fully_coupled	Predicted
	4.6.1.12	17.1	0	Blocked	Not_Included
	5.1.1.7	18.06	0.39	Fully_coupled	Predicted
	5.1.3.13	15.96	0	Blocked	Not_Included
	5.1.3.14	20.33	0	Directionally_coupled	Not_predicted
	5.1.3.2	18.41	0.13	Fully_coupled	Predicted
	5.1.3.3	17.55	0	Directionally_coupled	Not_predicted
	5.3.1.1	23.93	39.14	Partially_coupled	Predicted
	5.3.1.6	19.97	0.33	Partially_coupled	Predicted
	5.3.1.8	18.14	0	Blocked	Not_Included
	5.3.1.9	22.54	8.89	Directionally_coupled	Predicted
	5.4.2.10	17.41	0.16	Partially_coupled	Predicted
	5.4.2.12	21.71	46.76	Partially_coupled	Predicted
	5.4.2.7	17.65	0.07	Directionally_coupled	Predicted
	5.4.2.9	23.3	0	Blocked	Not_Included
	6.3.1.1	21.42	0.23	Directionally_coupled	Predicted
	6.3.1.2	22.51	0.9	Partially_coupled	Predicted
	6.3.2.1	17.13	0.61	Fully_coupled	Predicted
	6.3.2.10	15.37	0	Blocked	Not_Included
	6.3.2.13	17.48	0	Blocked	Not_Included
	6.3.2.4	16.75	0.07	Fully_coupled	Predicted
	6.3.2.5	16.77	0.01	Directionally_coupled	Predicted
	6.3.2.8	18.09	0	Blocked	Not_Included
	6.3.2.9	18.69	0	Blocked	Not_Included
	6.3.4.13	19.1	0.19	Fully_coupled	Predicted
	6.3.4.2	18.73	0.03	Directionally_coupled	Predicted
	6.3.4.21	18.32	0	Directionally_coupled	Not_predicted
	6.3.4.3	20.68	0.62	Partially_coupled	Predicted
	6.3.4.5	17.67	0.12	Partially_coupled	Predicted
	6.3.5.1	17.49	0.02	Directionally_coupled	Predicted
	6.3.5.2	20.1	0.07	Directionally_coupled	Predicted
	6.3.5.4	21.19	0	Directionally_coupled	Not_predicted
	6.3.5.5	19.1	0.21	Partially_coupled	Predicted
	6.4.1.1	22.56	2.74	Partially_coupled	Predicted
	6.4.1.2	21.08	0.76	Directionally_coupled	Predicted

## Sheet: Transcriptomic Comparison
	Results of transcriptomic comparison using NPL optimization
	Transcriptome at exponential growth of Clostridium butyricum CWBI 1009 cultured in glucose and traces of glycerol as carbon sources
	Summary
	Total enzymes compared:			288		1Expression levels for each enzyme corresponds to its respective highest value of mRNA detected at pH=7.3 (meaning exponential growth). mRNA expression is reported as log2(RPKM number). Data reported by Calusinska et al (2015)
	Enzymes blocked:			51
	Enzymes Directionally coupled to growth:			114
	Enzymes Partially coupled to growth:			55		Reference
	Enzymes Fully coupled to growth:			68		Calusinska M, Hamilton C, Monsieurs P, Mathy G, Leys N, Franck F, Joris B, Thonart P, Hiligsmann S, Wilmotte A: Genome-wide transcriptional analysis suggests hydrogenase- and nitrogenase-mediated hydrogen production in Clostridium butyricum CWBI 1009. Biotechnology for Biofuels. 2015;8:27.
	Enzymes excluded from comparison:			51
	Enzymes predicted:			179
	Enzymes not predicted:			58
	% enzymes predicted:			75.53
	Enzyme	Experimental value1	% Relative Flux predicted	Enzyme growth coupling	FBA prediction
	1.1.1.1	11.1	22.18	Directionally_coupled	Predicted
	1.1.1.100	9.6	0.34	Fully_coupled	Predicted
	1.1.1.125	1	0	Blocked	Not_Included
	1.1.1.133	5.88	0	Blocked	Not_Included
	1.1.1.157	11.63	29.03	Directionally_coupled	Predicted
	1.1.1.193	6.32	0.07	Fully_coupled	Predicted
	1.1.1.205	9.59	0.26	Directionally_coupled	Predicted
	1.1.1.22	7.79	0	Blocked	Not_Included
	1.1.1.23	5.52	0.11	Directionally_coupled	Predicted
	1.1.1.25	5.58	0	Directionally_coupled	Not_predicted
	1.1.1.267	5.49	0	Blocked	Not_Included
	1.1.1.27	7.55	11.49	Directionally_coupled	Predicted
	1.1.1.28	4.7	5.74	Directionally_coupled	Predicted
	1.1.1.282	0	1.18	Directionally_coupled	Predicted
	1.1.1.3	7.48	3.72	Partially_coupled	Predicted
	1.1.1.42	7.49	21.21	Directionally_coupled	Predicted
	1.1.1.6	5.52	6.94	Partially_coupled	Predicted
	1.1.1.60	5.13	0	Directionally_coupled	Not_predicted
	1.1.1.85	5.49	1.23	Fully_coupled	Predicted
	1.1.1.86	9.68	1.23	Fully_coupled	Predicted
	1.1.1.94	6.17	0	Directionally_coupled	Not_predicted
	1.1.1.95	7.9	1.35	Directionally_coupled	Predicted
	1.12.7.2	8.01	64.7	Directionally_coupled	Predicted
	1.17.1.2	6.91	0	Blocked	Not_Included
	1.17.1.4	0	0	Directionally_coupled	Not_predicted
	1.17.4.1	7.58	10.11	Directionally_coupled	Predicted
	1.17.4.2	8.52	2.87	Directionally_coupled	Predicted
	1.17.7.1	4.46	0	Blocked	Not_Included
	1.2.1.10	11.1	18.7	Directionally_coupled	Predicted
	1.2.1.11	9.59	3.72	Partially_coupled	Predicted
	1.2.1.12	13.28	173.77	Partially_coupled	Predicted
	1.2.1.3	2.58	0	Directionally_coupled	Not_predicted
	1.2.1.38	2.58	0.4	Partially_coupled	Predicted
	1.2.1.41	5	0.34	Fully_coupled	Predicted
	1.2.1.8	1	0.05	Directionally_coupled	Predicted
	1.3.1.12	6.79	0	Directionally_coupled	Not_predicted
	1.3.1.9	10.55	0.34	Fully_coupled	Predicted
	1.4.1.13	7.74	18.24	Directionally_coupled	Predicted
	1.4.3.16	3.81	0	Blocked	Not_Included
	1.5.1.2	6.64	0.34	Directionally_coupled	Predicted
	1.5.1.20	3.32	0.57	Directionally_coupled	Predicted
	1.5.1.3	6.27	0.13	Directionally_coupled	Predicted
	1.8.1.9	9.58	13.01	Partially_coupled	Predicted
	2.1.1.13	5.61	0.57	Fully_coupled	Predicted
	2.1.1.45	6.23	0.08	Fully_coupled	Predicted
	2.1.2.1	9.51	0	Directionally_coupled	Not_predicted
	2.1.2.11	8.27	0.03	Fully_coupled	Predicted
	2.1.2.3	9.14	0.83	Fully_coupled	Predicted
	2.1.3.2	5.83	0.34	Fully_coupled	Predicted
	2.1.3.3	7.37	0.4	Partially_coupled	Predicted
	2.2.1.1	8.84	5.54	Partially_coupled	Predicted
	2.2.1.2	1	4.36	Partially_coupled	Predicted
	2.2.1.6	6.34	1.23	Fully_coupled	Predicted
	2.2.1.7	5.67	0	Blocked	Not_Included
	2.3.1.-	5.04	0	Directionally_coupled	Not_predicted
	2.3.1.1	2.81	0	Directionally_coupled	Not_predicted
	2.3.1.157	7.64	0.55	Partially_coupled	Predicted
	2.3.1.19	9.53	10.33	Directionally_coupled	Predicted
	2.3.1.35	2.81	0.4	Directionally_coupled	Predicted
	2.3.1.39	9.21	3.98	Partially_coupled	Predicted
	2.3.1.41	9.49	0.34	Fully_coupled	Predicted
	2.3.1.46	6.97	0	Directionally_coupled	Not_predicted
	2.3.1.51	6.75	0.28	Directionally_coupled	Predicted
	2.3.1.54	11.37	61.55	Partially_coupled	Predicted
	2.3.1.89	9.29	1.38	Directionally_coupled	Predicted
	2.3.1.9	12.28	31.49	Partially_coupled	Predicted
	2.3.3.13	6.64	1.11	Fully_coupled	Predicted
	2.3.3.14	7.8	0	Blocked	Not_Included
	2.4.1.1	6.85	0	Directionally_coupled	Not_predicted
	2.4.1.18	7.89	0	Directionally_coupled	Not_predicted
	2.4.1.21	7.67	0	Directionally_coupled	Not_predicted
	2.4.1.227	3.46	0	Blocked	Not_Included
	2.4.1.25	5.52	0	Directionally_coupled	Not_predicted
	2.4.2.-	4.52	0.17	Fully_coupled	Predicted
	2.4.2.1	7.13	12.9	Directionally_coupled	Predicted
	2.4.2.10	9.23	0.34	Fully_coupled	Predicted
	2.4.2.14	8.77	0.66	Fully_coupled	Predicted
	2.4.2.17	4.25	0.17	Fully_coupled	Predicted
	2.4.2.19	4.09	0.06	Fully_coupled	Predicted
	2.4.2.2	3.7	12.9	Directionally_coupled	Predicted
	2.4.2.22	6.57	0.03	Directionally_coupled	Predicted
	2.4.2.7	7.1	0.17	Directionally_coupled	Predicted
	2.4.2.8	7.31	0.03	Directionally_coupled	Predicted
	2.4.2.9	8.19	0	Directionally_coupled	Not_predicted
	2.5.1.10	5.64	0	Blocked	Not_Included
	2.5.1.15	4.46	0.05	Directionally_coupled	Predicted
	2.5.1.19	5.83	1.18	Fully_coupled	Predicted
	2.5.1.3	4.46	0	Directionally_coupled	Not_predicted
	2.5.1.31	6.83	0	Blocked	Not_Included
	2.5.1.47	6.43	0.18	Directionally_coupled	Predicted
	2.5.1.48	6.75	0	Directionally_coupled	Not_predicted
	2.5.1.49	6.75	0.32	Directionally_coupled	Predicted
	2.5.1.54	7.31	1.18	Fully_coupled	Predicted
	2.5.1.6	8.73	0.25	Partially_coupled	Predicted
	2.5.1.7	7.67	0.26	Fully_coupled	Predicted
	2.5.1.72	4.25	0.06	Fully_coupled	Predicted
	2.5.1.9	7.07	0.07	Fully_coupled	Predicted
	2.6.1.-	7.69	1.38	Directionally_coupled	Predicted
	2.6.1.1	7.47	7.3	Partially_coupled	Predicted
	2.6.1.11	3	0.4	Partially_coupled	Predicted
	2.6.1.16	7.18	0.55	Partially_coupled	Predicted
	2.6.1.21	1.58	1.22	Directionally_coupled	Predicted
	2.6.1.37	8.54	0	Blocked	Not_Included
	2.6.1.42	7.82	1.23	Fully_coupled	Predicted
	2.6.1.52	7.65	1.35	Directionally_coupled	Predicted
	2.6.1.57	6.19	0.51	Directionally_coupled	Predicted
	2.6.1.82	1	0	Directionally_coupled	Not_predicted
	2.6.1.85	4.09	0.05	Fully_coupled	Predicted
	2.6.1.9	4.58	0.51	Fully_coupled	Predicted
	2.7.1.107	4.39	1.81	Fully_coupled	Predicted
	2.7.1.11	9.36	80.31	Partially_coupled	Predicted
	2.7.1.148	5.75	0	Blocked	Not_Included
	2.7.1.17	1	0	Blocked	Not_Included
	2.7.1.2	7.13	0	Directionally_coupled	Not_predicted
	2.7.1.23	5.46	0.03	Fully_coupled	Predicted
	2.7.1.24	4.7	0.03	Partially_coupled	Predicted
	2.7.1.26	6.41	0	Directionally_coupled	Not_predicted
	2.7.1.29	4.09	6.94	Partially_coupled	Predicted
	2.7.1.30	4	2.16	Directionally_coupled	Predicted
	2.7.1.31	1.58	0	Directionally_coupled	Not_predicted
	2.7.1.33	6.07	0.03	Fully_coupled	Predicted
	2.7.1.35	2.32	0	Blocked	Not_Included
	2.7.1.39	7.92	2.03	Partially_coupled	Predicted
	2.7.1.4	4.52	0	Blocked	Not_Included
	2.7.1.40	11.55	65.09	Directionally_coupled	Predicted
	2.7.1.48	5.09	4.44	Directionally_coupled	Predicted
	2.7.1.50	4.46	0	Directionally_coupled	Not_predicted
	2.7.1.56	8.01	0.05	Directionally_coupled	Predicted
	2.7.1.6	3.91	0	Blocked	Not_Included
	2.7.1.69	11.12	90.91	Partially_coupled	Predicted
	2.7.1.71	5.46	1.18	Fully_coupled	Predicted
	2.7.2.1	8.75	55.67	Directionally_coupled	Predicted
	2.7.2.11	4.58	0.34	Fully_coupled	Predicted
	2.7.2.3	11.25	173.77	Partially_coupled	Predicted
	2.7.2.4	7.64	3.72	Partially_coupled	Predicted
	2.7.2.7	9.72	10.33	Directionally_coupled	Predicted
	2.7.2.8	3	0.4	Partially_coupled	Predicted
	2.7.3.9	9.33	90.91	Partially_coupled	Predicted
	2.7.4.16	3.32	0	Directionally_coupled	Not_predicted
	2.7.4.3	11.09	4.27	Partially_coupled	Predicted
	2.7.4.6	6.02	4.38	Partially_coupled	Predicted
	2.7.4.7	4.39	0	Directionally_coupled	Not_predicted
	2.7.4.8	7.43	0.23	Partially_coupled	Predicted
	2.7.4.9	4.17	12.98	Fully_coupled	Predicted
	2.7.6.1	9.24	1.46	Partially_coupled	Predicted
	2.7.6.3	4	0	Directionally_coupled	Not_predicted
	2.7.7.10	5.04	0.23	Directionally_coupled	Predicted
	2.7.7.18	2.81	0.06	Partially_coupled	Predicted
	2.7.7.2	6.41	0.03	Fully_coupled	Predicted
	2.7.7.22	7.79	0	Blocked	Not_Included
	2.7.7.23	7.64	0.55	Partially_coupled	Predicted
	2.7.7.27	8.55	0	Directionally_coupled	Not_predicted
	2.7.7.3	6.95	0.03	Partially_coupled	Predicted
	2.7.7.33	5.95	0	Blocked	Not_Included
	2.7.7.41	6.19	2.09	Fully_coupled	Predicted
	2.7.7.60	5.55	0	Blocked	Not_Included
	2.7.8.13	5.09	0	Blocked	Not_Included
	2.7.8.5	6.38	1.87	Fully_coupled	Predicted
	2.7.8.7	8.71	0	Directionally_coupled	Not_predicted
	2.7.8.8	6.07	0.21	Fully_coupled	Predicted
	2.7.9.1	8.19	0	Directionally_coupled	Not_predicted
	3.1.3.11	4.25	0.55	Partially_coupled	Predicted
	3.1.3.15	5.83	0.17	Fully_coupled	Predicted
	3.1.3.27	5.21	1.87	Fully_coupled	Predicted
	3.1.3.5	4.58	12.9	Directionally_coupled	Predicted
	3.2.1.1	4.46	0	Directionally_coupled	Not_predicted
	3.2.1.122	1.58	0	Blocked	Not_Included
	3.2.1.20	3.81	0	Directionally_coupled	Not_predicted
	3.2.1.21	2.81	0	Blocked	Not_Included
	3.2.1.22	0	0	Blocked	Not_Included
	3.2.1.23	3.17	0	Blocked	Not_Included
	3.2.1.26	3.58	0	Directionally_coupled	Not_predicted
	3.2.1.85	3.17	0	Blocked	Not_Included
	3.2.1.86	2.81	0	Blocked	Not_Included
	3.2.2.16	6.94	0	Blocked	Not_Included
	3.2.2.9	6.94	0	Blocked	Not_Included
	3.3.1.1	3.17	0.25	Partially_coupled	Predicted
	3.5.1.1	4.58	0	Directionally_coupled	Not_predicted
	3.5.1.16	1.58	0	Directionally_coupled	Not_predicted
	3.5.1.19	3.58	0	Directionally_coupled	Not_predicted
	3.5.1.25	3.81	0	Directionally_coupled	Not_predicted
	3.5.1.47	6.04	1.38	Directionally_coupled	Predicted
	3.5.1.5	2.32	0	Directionally_coupled	Not_predicted
	3.5.2.3	6.29	0.34	Fully_coupled	Predicted
	3.5.3.1	3.91	0	Directionally_coupled	Not_predicted
	3.5.3.11	5.13	0	Directionally_coupled	Not_predicted
	3.5.4.1	4.25	0	Directionally_coupled	Not_predicted
	3.5.4.10	9.14	0.83	Fully_coupled	Predicted
	3.5.4.12	7.57	0	Directionally_coupled	Not_predicted
	3.5.4.13	5.04	0	Directionally_coupled	Not_predicted
	3.5.4.16	6.3	0.05	Fully_coupled	Predicted
	3.5.4.19	5.67	0.17	Fully_coupled	Predicted
	3.5.4.2	6.54	0	Directionally_coupled	Not_predicted
	3.5.4.25	6.11	0.07	Fully_coupled	Predicted
	3.5.4.26	6.32	0.07	Fully_coupled	Predicted
	3.5.4.4	1	0	Directionally_coupled	Not_predicted
	3.5.4.5	6.02	0	Directionally_coupled	Not_predicted
	3.5.99.2	2.58	0	Directionally_coupled	Not_predicted
	3.5.99.6	5.17	0	Directionally_coupled	Not_predicted
	3.6.1.-	4.81	0.05	Fully_coupled	Predicted
	3.6.1.1	7.99	8.31	Partially_coupled	Predicted
	3.6.1.15	4.09	0	Directionally_coupled	Not_predicted
	3.6.1.23	5.09	0	Directionally_coupled	Not_predicted
	3.6.1.27	5.55	0	Blocked	Not_Included
	3.6.1.31	5.52	0.17	Fully_coupled	Predicted
	3.6.1.7	3.32	0	Directionally_coupled	Not_predicted
	4.1.1.11	8.31	0.03	Fully_coupled	Predicted
	4.1.1.19	6.11	0	Directionally_coupled	Not_predicted
	4.1.1.20	7.89	1.12	Fully_coupled	Predicted
	4.1.1.23	7.6	0.34	Fully_coupled	Predicted
	4.1.1.36	7.52	0.03	Fully_coupled	Predicted
	4.1.1.50	5.81	0	Blocked	Not_Included
	4.1.1.65	6.61	0.21	Fully_coupled	Predicted
	4.1.1.82	8.63	0	Blocked	Not_Included
	4.1.2.13	11.92	80.35	Partially_coupled	Predicted
	4.1.2.25	4	0.05	Fully_coupled	Predicted
	4.1.2.4	4.64	12.79	Directionally_coupled	Predicted
	4.1.2.40	2	0	Blocked	Not_Included
	4.1.2.5	5.09	1.41	Partially_coupled	Predicted
	4.1.3.-	5.64	0.17	Fully_coupled	Predicted
	4.2.1.1	6.81	14.29	Partially_coupled	Predicted
	4.2.1.10	3.32	1.18	Fully_coupled	Predicted
	4.2.1.11	10.02	172.42	Partially_coupled	Predicted
	4.2.1.2	6.78	1.3	Partially_coupled	Predicted
	4.2.1.20	1	0.06	Directionally_coupled	Predicted
	4.2.1.3	7.94	2.27	Partially_coupled	Predicted
	4.2.1.33	5.61	1.23	Fully_coupled	Predicted
	4.2.1.46	7.81	0	Blocked	Not_Included
	4.2.1.51	5.58	0.27	Directionally_coupled	Predicted
	4.2.1.55	10.84	29.03	Directionally_coupled	Predicted
	4.2.1.9	5.25	1.23	Fully_coupled	Predicted
	4.2.2.2	1	0	Blocked	Not_Included
	4.2.3.1	8.49	2.03	Partially_coupled	Predicted
	4.2.3.3	6.63	0	Blocked	Not_Included
	4.2.3.4	6.04	1.18	Fully_coupled	Predicted
	4.2.3.5	5.78	1.18	Fully_coupled	Predicted
	4.3.1.1	4.64	0	Directionally_coupled	Not_predicted
	4.3.1.17	4.52	0	Directionally_coupled	Not_predicted
	4.3.1.19	6.43	0	Directionally_coupled	Not_predicted
	4.3.2.1	4.39	0.4	Partially_coupled	Predicted
	4.3.2.2	9.06	0.66	Fully_coupled	Predicted
	4.4.1.21	6.27	0	Blocked	Not_Included
	4.6.1.12	5.52	0	Blocked	Not_Included
	5.1.1.1	5.29	0.97	Directionally_coupled	Predicted
	5.1.1.3	5.36	1.22	Directionally_coupled	Predicted
	5.1.1.7	5.49	1.38	Fully_coupled	Predicted
	5.1.3.1	6.63	9.9	Partially_coupled	Predicted
	5.1.3.13	7.33	0	Blocked	Not_Included
	5.1.3.14	7.82	0	Directionally_coupled	Not_predicted
	5.1.3.2	5.49	0.47	Fully_coupled	Predicted
	5.1.3.3	3.17	0	Directionally_coupled	Not_predicted
	5.1.3.4	1.58	0	Blocked	Not_Included
	5.1.3.9	9.54	0	Directionally_coupled	Not_predicted
	5.3.1.1	10.87	86.63	Partially_coupled	Predicted
	5.3.1.17	6.3	0	Blocked	Not_Included
	5.3.1.26	3	0	Blocked	Not_Included
	5.3.1.6	7.64	9.75	Partially_coupled	Predicted
	5.3.1.8	6.98	0	Blocked	Not_Included
	5.3.1.9	9.85	90.21	Partially_coupled	Predicted
	5.4.2.10	8.08	0.55	Partially_coupled	Predicted
	5.4.2.7	5.04	12.79	Directionally_coupled	Predicted
	5.4.2.9	8.8	0	Blocked	Not_Included
	5.4.99.5	5.58	1.04	Fully_coupled	Predicted
	6.3.1.1	8.12	0.81	Directionally_coupled	Predicted
	6.3.1.2	8.78	3.14	Partially_coupled	Predicted
	6.3.2.1	8.22	2.12	Fully_coupled	Predicted
	6.3.2.10	4.86	0	Blocked	Not_Included
	6.3.2.13	4.64	0	Blocked	Not_Included
	6.3.2.17	4.39	0.05	Fully_coupled	Predicted
	6.3.2.2	3.91	0	Blocked	Not_Included
	6.3.2.4	6.13	0.26	Fully_coupled	Predicted
	6.3.2.5	7.52	0.03	Directionally_coupled	Predicted
	6.3.2.8	6.83	0	Blocked	Not_Included
	6.3.2.9	6.55	0	Blocked	Not_Included
	6.3.3.2	3.17	0	Directionally_coupled	Not_predicted
	6.3.4.13	8.53	0.66	Fully_coupled	Predicted
	6.3.4.14	9.38	1.33	Directionally_coupled	Predicted
	6.3.4.15	4.46	0	Blocked	Not_Included
	6.3.4.2	6.92	0.1	Directionally_coupled	Predicted
	6.3.4.3	8.11	2.18	Partially_coupled	Predicted
	6.3.4.4	8.79	0.57	Partially_coupled	Predicted
	6.3.4.5	4.17	0.4	Partially_coupled	Predicted
	6.3.5.2	9.32	0.26	Directionally_coupled	Predicted
	6.3.5.3	8.39	0.66	Fully_coupled	Predicted
	6.3.5.4	5.43	0	Directionally_coupled	Not_predicted
	6.3.5.5	8.76	0.74	Partially_coupled	Predicted
	6.4.1.1	7.94	9.57	Partially_coupled	Predicted
	6.4.1.2	9.29	2.65	Directionally_coupled	Predicted
