# Supplementary material for: Clostridium butyricum maximizes growth while minimizing enzyme usage and ATP production: metabolic flux distribution of a strain cultured in glycerol
Source: BMC Syst Biol. 2017 Jun 1;11:58. doi: 10.1186/s12918-017-0434-0 (PMC5455137; doi:10.1186/s12918-017-0434-0)
Supplement: Supplementary file 4 — Results of modeling scenarios with PDO yield increment. (XLSX 5507 kb) [file 12918_2017_434_MOESM4_ESM.xlsx]

## Sheet: Single Deletion
	Results of single deletion of enzymes in order to improve PDO yield
	Simulation of Clostridium sp IBUN 158B cultured in glycerol as carbon source
	Nomenclature
	%Yxs:	Relative biomass yield
	%Ypdo:	Relative PDO yield
	Lim:	biomass maximization per enzyme usage, used at glycerol limitation cultures (NLP optimization)
	Exc:	biomass maximization while minimizing both enzyme, usage and ATP production used at glycerol limitation cultures (NLP optimization)
			At glycerol limitation		At glycerol excess
	Yxs wild strain:		0.0064		0.0046
	Ypdo wild strain:		0.5882		0.7087
	Enzyme	Enzyme_coupling	%Yxs_Lim	%Ypdo_Lim	%Yxs_Exc	%Ypdo_Exc
	1.1.1.1	Directionally_coupled	101.06	99.26	99.91	100
	1.1.1.100	Fully_coupled	Not_evaluated	Not_evaluated	Not_evaluated	Not_evaluated
	1.1.1.125	Blocked	Not_evaluated	Not_evaluated	Not_evaluated	Not_evaluated
	1.1.1.133	Blocked	Not_evaluated	Not_evaluated	Not_evaluated	Not_evaluated
	1.1.1.136	Blocked	Not_evaluated	Not_evaluated	Not_evaluated	Not_evaluated
	1.1.1.14	Blocked	Not_evaluated	Not_evaluated	Not_evaluated	Not_evaluated
	1.1.1.157	Directionally_coupled	94.97	97.67	99.85	97.31
	1.1.1.169	Fully_coupled	Not_evaluated	Not_evaluated	Not_evaluated	Not_evaluated
	1.1.1.193	Fully_coupled	Not_evaluated	Not_evaluated	Not_evaluated	Not_evaluated
	1.1.1.202	Directionally_coupled	104.99	0	95.03	0
	1.1.1.205	Directionally_coupled	98.71	100.61	98.83	99.99
	1.1.1.22	Blocked	Not_evaluated	Not_evaluated	Not_evaluated	Not_evaluated
	1.1.1.23	Directionally_coupled	101.05	99.29	99.9	100
	1.1.1.244	Blocked	Not_evaluated	Not_evaluated	Not_evaluated	Not_evaluated
	1.1.1.25	Directionally_coupled	101.05	99.23	99.87	99.98
	1.1.1.267	Blocked	Not_evaluated	Not_evaluated	Not_evaluated	Not_evaluated
	1.1.1.27	Directionally_coupled	101.08	99.23	99.92	99.99
	1.1.1.28	Directionally_coupled	101.08	99.23	99.92	99.99
	1.1.1.282	Directionally_coupled	100.26	99.71	99.86	100
	1.1.1.29	Fully_coupled	Not_evaluated	Not_evaluated	Not_evaluated	Not_evaluated
	1.1.1.3	Partially_coupled	Not_evaluated	Not_evaluated	Not_evaluated	Not_evaluated
	1.1.1.35	Directionally_coupled	94.97	97.67	94.95	96.79
	1.1.1.39	Partially_coupled	Not_evaluated	Not_evaluated	Not_evaluated	Not_evaluated
	1.1.1.42	Directionally_coupled	98.56	100.53	99.85	99.99
	1.1.1.44	Blocked	Not_evaluated	Not_evaluated	Not_evaluated	Not_evaluated
	1.1.1.58	Blocked	Not_evaluated	Not_evaluated	Not_evaluated	Not_evaluated
	1.1.1.6	Partially_coupled	Not_evaluated	Not_evaluated	Not_evaluated	Not_evaluated
	1.1.1.60	Directionally_coupled	101.05	99.23	99.91	100
	1.1.1.61	Blocked	Not_evaluated	Not_evaluated	Not_evaluated	Not_evaluated
	1.1.1.85	Fully_coupled	Not_evaluated	Not_evaluated	Not_evaluated	Not_evaluated
	1.1.1.86	Fully_coupled	Not_evaluated	Not_evaluated	Not_evaluated	Not_evaluated
	1.1.1.94	Directionally_coupled	101.05	99.24	99.9	99.99
	1.1.1.95	Directionally_coupled	98.81	99.94	99.93	99.16
	1.1.3.15	Blocked	Not_evaluated	Not_evaluated	Not_evaluated	Not_evaluated
	1.12.7.2	Partially_coupled	Not_evaluated	Not_evaluated	Not_evaluated	Not_evaluated
	1.17.1.2	Blocked	Not_evaluated	Not_evaluated	Not_evaluated	Not_evaluated
	1.17.1.4	Directionally_coupled	101.06	99.23	99.9	100
	1.17.1.8	Directionally_coupled	Lethal_deletion	Lethal_deletion	Lethal_deletion	Lethal_deletion
	1.17.4.1	Directionally_coupled	100.1	99.89	99.76	99.99
	1.17.4.2	Directionally_coupled	100.27	99.82	99.92	99.99
	1.17.7.1	Blocked	Not_evaluated	Not_evaluated	Not_evaluated	Not_evaluated
	1.18.1.2	Directionally_coupled	98.64	99.52	99.87	100
	1.2.1.10	Directionally_coupled	100.32	99.51	99.37	99.99
	1.2.1.11	Partially_coupled	Not_evaluated	Not_evaluated	Not_evaluated	Not_evaluated
	1.2.1.12	Partially_coupled	Not_evaluated	Not_evaluated	Not_evaluated	Not_evaluated
	1.2.1.3	Directionally_coupled	101.05	99.23	99.87	99.98
	1.2.1.38	Partially_coupled	Not_evaluated	Not_evaluated	Not_evaluated	Not_evaluated
	1.2.1.41	Fully_coupled	Not_evaluated	Not_evaluated	Not_evaluated	Not_evaluated
	1.2.1.5	Directionally_coupled	100.3	99.76	99.89	99.99
	1.2.1.8	Directionally_coupled	98.68	100.71	99.75	99.99
	1.2.1.9	Directionally_coupled	101.09	99.23	99.89	100
	1.3.1.1	Blocked	Not_evaluated	Not_evaluated	Not_evaluated	Not_evaluated
	1.3.1.12	Directionally_coupled	101.05	99.23	99.87	100
	1.3.1.13	Directionally_coupled	101.02	99.3	99.9	100
	1.3.1.2	Blocked	Not_evaluated	Not_evaluated	Not_evaluated	Not_evaluated
	1.3.1.9	Fully_coupled	Not_evaluated	Not_evaluated	Not_evaluated	Not_evaluated
	1.3.1.98	Directionally_coupled	Lethal_deletion	Lethal_deletion	Lethal_deletion	Lethal_deletion
	1.3.8.1	Directionally_coupled	100.86	99.29	99.89	100
	1.4.1.13	Directionally_coupled	94.97	97.69	95.15	98.26
	1.4.1.14	Directionally_coupled	101.04	99.25	99.87	99.99
	1.4.3.16	Blocked	Not_evaluated	Not_evaluated	Not_evaluated	Not_evaluated
	1.5.1.2	Directionally_coupled	Lethal_deletion	Lethal_deletion	Lethal_deletion	Lethal_deletion
	1.5.1.20	Directionally_coupled	Lethal_deletion	Lethal_deletion	Lethal_deletion	Lethal_deletion
	1.5.1.3	Directionally_coupled	Lethal_deletion	Lethal_deletion	Lethal_deletion	Lethal_deletion
	1.5.1.41	Blocked	Not_evaluated	Not_evaluated	Not_evaluated	Not_evaluated
	1.5.1.7	Blocked	Not_evaluated	Not_evaluated	Not_evaluated	Not_evaluated
	1.7.1.4	Blocked	Not_evaluated	Not_evaluated	Not_evaluated	Not_evaluated
	1.7.99.1	Blocked	Not_evaluated	Not_evaluated	Not_evaluated	Not_evaluated
	1.8.1.9	Partially_coupled	Not_evaluated	Not_evaluated	Not_evaluated	Not_evaluated
	1.8.99.2	Directionally_coupled	100.13	99.79	99.9	99.98
	2.1.1.10	Directionally_coupled	101.06	99.24	99.89	100
	2.1.1.13	Fully_coupled	Not_evaluated	Not_evaluated	Not_evaluated	Not_evaluated
	2.1.1.45	Fully_coupled	Not_evaluated	Not_evaluated	Not_evaluated	Not_evaluated
	2.1.2.1	Directionally_coupled	101.06	99.23	99.9	100
	2.1.2.11	Fully_coupled	Not_evaluated	Not_evaluated	Not_evaluated	Not_evaluated
	2.1.2.3	Fully_coupled	Not_evaluated	Not_evaluated	Not_evaluated	Not_evaluated
	2.1.3.2	Fully_coupled	Not_evaluated	Not_evaluated	Not_evaluated	Not_evaluated
	2.1.3.3	Partially_coupled	Not_evaluated	Not_evaluated	Not_evaluated	Not_evaluated
	2.2.1.1	Partially_coupled	Not_evaluated	Not_evaluated	Not_evaluated	Not_evaluated
	2.2.1.2	Partially_coupled	Not_evaluated	Not_evaluated	Not_evaluated	Not_evaluated
	2.2.1.6	Fully_coupled	Not_evaluated	Not_evaluated	Not_evaluated	Not_evaluated
	2.2.1.7	Blocked	Not_evaluated	Not_evaluated	Not_evaluated	Not_evaluated
	2.3.1.-	Directionally_coupled	100.87	99.28	99.89	99.98
	2.3.1.1	Directionally_coupled	101.06	99.26	99.84	99.99
	2.3.1.15	Directionally_coupled	Lethal_deletion	Lethal_deletion	Lethal_deletion	Lethal_deletion
	2.3.1.157	Partially_coupled	Not_evaluated	Not_evaluated	Not_evaluated	Not_evaluated
	2.3.1.179	Fully_coupled	Not_evaluated	Not_evaluated	Not_evaluated	Not_evaluated
	2.3.1.180	Directionally_coupled	Lethal_deletion	Lethal_deletion	Lethal_deletion	Lethal_deletion
	2.3.1.19	Directionally_coupled	95.23	97.28	94.95	96.78
	2.3.1.35	Directionally_coupled	100.87	99.29	99.71	99.98
	2.3.1.39	Partially_coupled	Not_evaluated	Not_evaluated	Not_evaluated	Not_evaluated
	2.3.1.41	Fully_coupled	Not_evaluated	Not_evaluated	Not_evaluated	Not_evaluated
	2.3.1.46	Directionally_coupled	100.31	99.76	99.89	100
	2.3.1.51	Directionally_coupled	Lethal_deletion	Lethal_deletion	Lethal_deletion	Lethal_deletion
	2.3.1.54	Partially_coupled	Not_evaluated	Not_evaluated	Not_evaluated	Not_evaluated
	2.3.1.89	Directionally_coupled	98.79	100.06	97.65	100.23
	2.3.1.9	Directionally_coupled	98.41	77.47	99.87	86.84
	2.3.2.4	Blocked	Not_evaluated	Not_evaluated	Not_evaluated	Not_evaluated
	2.3.3.13	Fully_coupled	Not_evaluated	Not_evaluated	Not_evaluated	Not_evaluated
	2.3.3.14	Blocked	Not_evaluated	Not_evaluated	Not_evaluated	Not_evaluated
	2.4.1.1	Directionally_coupled	101.04	99.26	99.91	99.99
	2.4.1.18	Directionally_coupled	100.34	99.77	99.88	99.99
	2.4.1.21	Directionally_coupled	100.33	99.76	99.87	100
	2.4.1.227	Blocked	Not_evaluated	Not_evaluated	Not_evaluated	Not_evaluated
	2.4.1.25	Blocked	Not_evaluated	Not_evaluated	Not_evaluated	Not_evaluated
	2.4.2.-	Fully_coupled	Not_evaluated	Not_evaluated	Not_evaluated	Not_evaluated
	2.4.2.1	Directionally_coupled	Lethal_deletion	Lethal_deletion	Lethal_deletion	Lethal_deletion
	2.4.2.10	Fully_coupled	Not_evaluated	Not_evaluated	Not_evaluated	Not_evaluated
	2.4.2.14	Fully_coupled	Not_evaluated	Not_evaluated	Not_evaluated	Not_evaluated
	2.4.2.17	Fully_coupled	Not_evaluated	Not_evaluated	Not_evaluated	Not_evaluated
	2.4.2.18	Fully_coupled	Not_evaluated	Not_evaluated	Not_evaluated	Not_evaluated
	2.4.2.19	Fully_coupled	Not_evaluated	Not_evaluated	Not_evaluated	Not_evaluated
	2.4.2.2	Directionally_coupled	100.31	99.77	99.86	100
	2.4.2.22	Directionally_coupled	101.05	99.23	99.87	99.98
	2.4.2.3	Directionally_coupled	100.31	99.76	99.87	100
	2.4.2.7	Directionally_coupled	100.94	99.24	99.75	99.99
	2.4.2.8	Directionally_coupled	100.32	99.76	99.87	99.99
	2.4.2.9	Directionally_coupled	101.05	99.23	99.91	99.99
	2.5.1.10	Blocked	Not_evaluated	Not_evaluated	Not_evaluated	Not_evaluated
	2.5.1.15	Directionally_coupled	Lethal_deletion	Lethal_deletion	Lethal_deletion	Lethal_deletion
	2.5.1.19	Partially_coupled	Not_evaluated	Not_evaluated	Not_evaluated	Not_evaluated
	2.5.1.3	Directionally_coupled	101.06	99.23	99.86	100
	2.5.1.31	Blocked	Not_evaluated	Not_evaluated	Not_evaluated	Not_evaluated
	2.5.1.47	Directionally_coupled	100.28	99.81	99.87	99.99
	2.5.1.48	Directionally_coupled	100.23	99.52	99.85	100
	2.5.1.49	Directionally_coupled	101.08	99.23	99.92	99.99
	2.5.1.54	Partially_coupled	Not_evaluated	Not_evaluated	Not_evaluated	Not_evaluated
	2.5.1.6	Partially_coupled	Not_evaluated	Not_evaluated	Not_evaluated	Not_evaluated
	2.5.1.7	Fully_coupled	Not_evaluated	Not_evaluated	Not_evaluated	Not_evaluated
	2.5.1.72	Fully_coupled	Not_evaluated	Not_evaluated	Not_evaluated	Not_evaluated
	2.5.1.78	Fully_coupled	Not_evaluated	Not_evaluated	Not_evaluated	Not_evaluated
	2.5.1.9	Fully_coupled	Not_evaluated	Not_evaluated	Not_evaluated	Not_evaluated
	2.6.1.-	Directionally_coupled	98.78	100.06	95.63	100.27
	2.6.1.1	Partially_coupled	Not_evaluated	Not_evaluated	Not_evaluated	Not_evaluated
	2.6.1.11	Partially_coupled	Not_evaluated	Not_evaluated	Not_evaluated	Not_evaluated
	2.6.1.16	Partially_coupled	Not_evaluated	Not_evaluated	Not_evaluated	Not_evaluated
	2.6.1.19	Directionally_coupled	101.05	99.3	99.92	99.99
	2.6.1.21	Directionally_coupled	100.57	99.26	99.39	99.99
	2.6.1.22	Blocked	Not_evaluated	Not_evaluated	Not_evaluated	Not_evaluated
	2.6.1.37	Blocked	Not_evaluated	Not_evaluated	Not_evaluated	Not_evaluated
	2.6.1.42	Fully_coupled	Not_evaluated	Not_evaluated	Not_evaluated	Not_evaluated
	2.6.1.52	Directionally_coupled	98.81	99.94	99.93	99.16
	2.6.1.57	Directionally_coupled	101.05	99.23	99.87	99.98
	2.6.1.82	Directionally_coupled	101.05	99.3	99.92	99.99
	2.6.1.85	Directionally_coupled	101.06	99.23	99.91	100
	2.6.1.9	Fully_coupled	Not_evaluated	Not_evaluated	Not_evaluated	Not_evaluated
	2.7.1.107	Fully_coupled	Not_evaluated	Not_evaluated	Not_evaluated	Not_evaluated
	2.7.1.11	Directionally_coupled	101.04	99.27	99.9	100
	2.7.1.148	Blocked	Not_evaluated	Not_evaluated	Not_evaluated	Not_evaluated
	2.7.1.17	Blocked	Not_evaluated	Not_evaluated	Not_evaluated	Not_evaluated
	2.7.1.2	Directionally_coupled	100.28	99.82	99.91	100
	2.7.1.23	Fully_coupled	Not_evaluated	Not_evaluated	Not_evaluated	Not_evaluated
	2.7.1.24	Partially_coupled	Not_evaluated	Not_evaluated	Not_evaluated	Not_evaluated
	2.7.1.25	Blocked	Not_evaluated	Not_evaluated	Not_evaluated	Not_evaluated
	2.7.1.26	Directionally_coupled	101.07	99.24	99.89	99.99
	2.7.1.29	Partially_coupled	Not_evaluated	Not_evaluated	Not_evaluated	Not_evaluated
	2.7.1.30	Directionally_coupled	101.07	99.23	99.88	100
	2.7.1.31	Directionally_coupled	101.07	99.23	99.88	99.93
	2.7.1.33	Fully_coupled	Not_evaluated	Not_evaluated	Not_evaluated	Not_evaluated
	2.7.1.35	Blocked	Not_evaluated	Not_evaluated	Not_evaluated	Not_evaluated
	2.7.1.39	Partially_coupled	Not_evaluated	Not_evaluated	Not_evaluated	Not_evaluated
	2.7.1.4	Blocked	Not_evaluated	Not_evaluated	Not_evaluated	Not_evaluated
	2.7.1.40	Partially_coupled	Not_evaluated	Not_evaluated	Not_evaluated	Not_evaluated
	2.7.1.45	Blocked	Not_evaluated	Not_evaluated	Not_evaluated	Not_evaluated
	2.7.1.48	Directionally_coupled	101.03	99.28	99.9	100
	2.7.1.50	Directionally_coupled	101.06	99.23	99.86	100
	2.7.1.56	Directionally_coupled	98.67	100.71	99.73	99.99
	2.7.1.6	Blocked	Not_evaluated	Not_evaluated	Not_evaluated	Not_evaluated
	2.7.1.69	Blocked	Not_evaluated	Not_evaluated	Not_evaluated	Not_evaluated
	2.7.1.71	Partially_coupled	Not_evaluated	Not_evaluated	Not_evaluated	Not_evaluated
	2.7.2.1	Directionally_coupled	94.97	77.31	94.97	82.18
	2.7.2.11	Fully_coupled	Not_evaluated	Not_evaluated	Not_evaluated	Not_evaluated
	2.7.2.3	Partially_coupled	Not_evaluated	Not_evaluated	Not_evaluated	Not_evaluated
	2.7.2.4	Partially_coupled	Not_evaluated	Not_evaluated	Not_evaluated	Not_evaluated
	2.7.2.7	Directionally_coupled	95.23	97.28	94.95	96.78
	2.7.2.8	Partially_coupled	Not_evaluated	Not_evaluated	Not_evaluated	Not_evaluated
	2.7.3.9	Blocked	Not_evaluated	Not_evaluated	Not_evaluated	Not_evaluated
	2.7.4.16	Directionally_coupled	101.08	99.23	99.86	100
	2.7.4.22	Partially_coupled	Not_evaluated	Not_evaluated	Not_evaluated	Not_evaluated
	2.7.4.3	Partially_coupled	Not_evaluated	Not_evaluated	Not_evaluated	Not_evaluated
	2.7.4.6	Partially_coupled	Not_evaluated	Not_evaluated	Not_evaluated	Not_evaluated
	2.7.4.7	Directionally_coupled	101.06	99.23	99.86	100
	2.7.4.8	Partially_coupled	Not_evaluated	Not_evaluated	Not_evaluated	Not_evaluated
	2.7.4.9	Fully_coupled	Not_evaluated	Not_evaluated	Not_evaluated	Not_evaluated
	2.7.6.1	Partially_coupled	Not_evaluated	Not_evaluated	Not_evaluated	Not_evaluated
	2.7.6.3	Directionally_coupled	101.03	99.27	99.9	99.99
	2.7.7.10	Directionally_coupled	101.01	99.29	99.9	100
	2.7.7.12	Directionally_coupled	101.01	99.29	99.9	100
	2.7.7.13	Blocked	Not_evaluated	Not_evaluated	Not_evaluated	Not_evaluated
	2.7.7.18	Partially_coupled	Not_evaluated	Not_evaluated	Not_evaluated	Not_evaluated
	2.7.7.2	Fully_coupled	Not_evaluated	Not_evaluated	Not_evaluated	Not_evaluated
	2.7.7.22	Blocked	Not_evaluated	Not_evaluated	Not_evaluated	Not_evaluated
	2.7.7.23	Partially_coupled	Not_evaluated	Not_evaluated	Not_evaluated	Not_evaluated
	2.7.7.27	Directionally_coupled	100.33	99.76	99.87	100
	2.7.7.3	Partially_coupled	Not_evaluated	Not_evaluated	Not_evaluated	Not_evaluated
	2.7.7.33	Blocked	Not_evaluated	Not_evaluated	Not_evaluated	Not_evaluated
	2.7.7.4	Directionally_coupled	100.13	99.79	99.9	99.98
	2.7.7.41	Fully_coupled	Not_evaluated	Not_evaluated	Not_evaluated	Not_evaluated
	2.7.7.60	Blocked	Not_evaluated	Not_evaluated	Not_evaluated	Not_evaluated
	2.7.7.9	Directionally_coupled	101.09	99.26	99.89	99.99
	2.7.8.13	Blocked	Not_evaluated	Not_evaluated	Not_evaluated	Not_evaluated
	2.7.8.5	Fully_coupled	Not_evaluated	Not_evaluated	Not_evaluated	Not_evaluated
	2.7.8.7	Directionally_coupled	101.06	99.23	99.9	100
	2.7.8.8	Fully_coupled	Not_evaluated	Not_evaluated	Not_evaluated	Not_evaluated
	2.7.9.1	Directionally_coupled	101.08	99.23	99.91	100
	2.8.3.8	Directionally_coupled	95.34	96.99	94.95	96.65
	3.1.1.11	Blocked	Not_evaluated	Not_evaluated	Not_evaluated	Not_evaluated
	3.1.3.-	Fully_coupled	Not_evaluated	Not_evaluated	Not_evaluated	Not_evaluated
	3.1.3.11	Partially_coupled	Not_evaluated	Not_evaluated	Not_evaluated	Not_evaluated
	3.1.3.15	Fully_coupled	Not_evaluated	Not_evaluated	Not_evaluated	Not_evaluated
	3.1.3.2	Directionally_coupled	101.04	99.23	99.83	100
	3.1.3.27	Fully_coupled	Not_evaluated	Not_evaluated	Not_evaluated	Not_evaluated
	3.1.3.5	Directionally_coupled	98.56	100.69	99.68	99.98
	3.2.1.1	Directionally_coupled	100.3	99.82	99.88	99.99
	3.2.1.10	Directionally_coupled	101.05	99.23	99.87	99.98
	3.2.1.122	Blocked	Not_evaluated	Not_evaluated	Not_evaluated	Not_evaluated
	3.2.1.15	Blocked	Not_evaluated	Not_evaluated	Not_evaluated	Not_evaluated
	3.2.1.20	Directionally_coupled	101.05	99.23	99.87	99.98
	3.2.1.21	Blocked	Not_evaluated	Not_evaluated	Not_evaluated	Not_evaluated
	3.2.1.22	Blocked	Not_evaluated	Not_evaluated	Not_evaluated	Not_evaluated
	3.2.1.23	Blocked	Not_evaluated	Not_evaluated	Not_evaluated	Not_evaluated
	3.2.1.26	Directionally_coupled	101.06	99.26	99.9	99.99
	3.2.1.33	Directionally_coupled	101.06	99.23	99.89	99.98
	3.2.1.4	Blocked	Not_evaluated	Not_evaluated	Not_evaluated	Not_evaluated
	3.2.1.78	Blocked	Not_evaluated	Not_evaluated	Not_evaluated	Not_evaluated
	3.2.1.85	Blocked	Not_evaluated	Not_evaluated	Not_evaluated	Not_evaluated
	3.2.1.86	Blocked	Not_evaluated	Not_evaluated	Not_evaluated	Not_evaluated
	3.2.1.93	Blocked	Not_evaluated	Not_evaluated	Not_evaluated	Not_evaluated
	3.2.2.16	Blocked	Not_evaluated	Not_evaluated	Not_evaluated	Not_evaluated
	3.2.2.9	Blocked	Not_evaluated	Not_evaluated	Not_evaluated	Not_evaluated
	3.3.1.1	Partially_coupled	Not_evaluated	Not_evaluated	Not_evaluated	Not_evaluated
	3.5.1.1	Directionally_coupled	101.06	99.23	99.9	100
	3.5.1.16	Directionally_coupled	101.02	99.31	99.88	99.98
	3.5.1.19	Directionally_coupled	101.05	99.24	99.88	99.99
	3.5.1.25	Directionally_coupled	100.31	99.76	99.87	100
	3.5.1.4	Blocked	Not_evaluated	Not_evaluated	Not_evaluated	Not_evaluated
	3.5.1.47	Directionally_coupled	98.78	100.06	95.63	100.27
	3.5.1.5	Directionally_coupled	101.08	99.26	99.94	100
	3.5.1.53	Blocked	Not_evaluated	Not_evaluated	Not_evaluated	Not_evaluated
	3.5.2.2	Blocked	Not_evaluated	Not_evaluated	Not_evaluated	Not_evaluated
	3.5.2.3	Fully_coupled	Not_evaluated	Not_evaluated	Not_evaluated	Not_evaluated
	3.5.3.1	Directionally_coupled	100.12	99.81	99.87	99.98
	3.5.3.11	Directionally_coupled	101.05	99.3	99.92	99.99
	3.5.4.1	Directionally_coupled	100.31	99.77	99.86	100
	3.5.4.10	Fully_coupled	Not_evaluated	Not_evaluated	Not_evaluated	Not_evaluated
	3.5.4.12	Directionally_coupled	101.05	99.24	99.85	100
	3.5.4.13	Directionally_coupled	100.36	99.65	99.89	100
	3.5.4.16	Fully_coupled	Not_evaluated	Not_evaluated	Not_evaluated	Not_evaluated
	3.5.4.19	Fully_coupled	Not_evaluated	Not_evaluated	Not_evaluated	Not_evaluated
	3.5.4.2	Directionally_coupled	101.05	99.25	99.84	99.93
	3.5.4.25	Fully_coupled	Not_evaluated	Not_evaluated	Not_evaluated	Not_evaluated
	3.5.4.26	Fully_coupled	Not_evaluated	Not_evaluated	Not_evaluated	Not_evaluated
	3.5.4.4	Directionally_coupled	100.36	99.65	99.87	100
	3.5.4.5	Directionally_coupled	100.31	99.76	99.88	99.99
	3.5.99.2	Directionally_coupled	101.06	99.23	99.86	100
	3.5.99.6	Directionally_coupled	100.31	99.77	99.9	99.99
	3.6.1.-	Fully_coupled	Not_evaluated	Not_evaluated	Not_evaluated	Not_evaluated
	3.6.1.1	Partially_coupled	Not_evaluated	Not_evaluated	Not_evaluated	Not_evaluated
	3.6.1.15	Directionally_coupled	101.08	99.23	99.86	100
	3.6.1.19	Directionally_coupled	101.07	99.23	99.86	99.99
	3.6.1.23	Directionally_coupled	101.05	99.23	99.87	99.98
	3.6.1.27	Blocked	Not_evaluated	Not_evaluated	Not_evaluated	Not_evaluated
	3.6.1.31	Fully_coupled	Not_evaluated	Not_evaluated	Not_evaluated	Not_evaluated
	3.6.1.7	Directionally_coupled	100.31	99.76	99.9	100
	4.1.1.11	Fully_coupled	Not_evaluated	Not_evaluated	Not_evaluated	Not_evaluated
	4.1.1.19	Directionally_coupled	101.05	99.3	99.92	99.99
	4.1.1.20	Fully_coupled	Not_evaluated	Not_evaluated	Not_evaluated	Not_evaluated
	4.1.1.23	Fully_coupled	Not_evaluated	Not_evaluated	Not_evaluated	Not_evaluated
	4.1.1.36	Fully_coupled	Not_evaluated	Not_evaluated	Not_evaluated	Not_evaluated
	4.1.1.48	Fully_coupled	Not_evaluated	Not_evaluated	Not_evaluated	Not_evaluated
	4.1.1.50	Blocked	Not_evaluated	Not_evaluated	Not_evaluated	Not_evaluated
	4.1.1.65	Fully_coupled	Not_evaluated	Not_evaluated	Not_evaluated	Not_evaluated
	4.1.1.82	Blocked	Not_evaluated	Not_evaluated	Not_evaluated	Not_evaluated
	4.1.2.13	Partially_coupled	Not_evaluated	Not_evaluated	Not_evaluated	Not_evaluated
	4.1.2.25	Fully_coupled	Not_evaluated	Not_evaluated	Not_evaluated	Not_evaluated
	4.1.2.4	Directionally_coupled	98.56	100.69	99.66	99.98
	4.1.2.40	Blocked	Not_evaluated	Not_evaluated	Not_evaluated	Not_evaluated
	4.1.2.5	Partially_coupled	Not_evaluated	Not_evaluated	Not_evaluated	Not_evaluated
	4.1.3.-	Fully_coupled	Not_evaluated	Not_evaluated	Not_evaluated	Not_evaluated
	4.1.3.27	Directionally_coupled	Lethal_deletion	Lethal_deletion	Lethal_deletion	Lethal_deletion
	4.1.99.12	Fully_coupled	Not_evaluated	Not_evaluated	Not_evaluated	Not_evaluated
	4.2.1.1	Partially_coupled	Not_evaluated	Not_evaluated	Not_evaluated	Not_evaluated
	4.2.1.10	Partially_coupled	Not_evaluated	Not_evaluated	Not_evaluated	Not_evaluated
	4.2.1.11	Partially_coupled	Not_evaluated	Not_evaluated	Not_evaluated	Not_evaluated
	4.2.1.2	Partially_coupled	Not_evaluated	Not_evaluated	Not_evaluated	Not_evaluated
	4.2.1.20	Directionally_coupled	Lethal_deletion	Lethal_deletion	Lethal_deletion	Lethal_deletion
	4.2.1.3	Partially_coupled	Not_evaluated	Not_evaluated	Not_evaluated	Not_evaluated
	4.2.1.30	Directionally_coupled	104.99	0	95.03	0
	4.2.1.33	Fully_coupled	Not_evaluated	Not_evaluated	Not_evaluated	Not_evaluated
	4.2.1.46	Blocked	Not_evaluated	Not_evaluated	Not_evaluated	Not_evaluated
	4.2.1.51	Directionally_coupled	Lethal_deletion	Lethal_deletion	Lethal_deletion	Lethal_deletion
	4.2.1.55	Directionally_coupled	94.97	97.67	99.85	97.31
	4.2.1.59	Fully_coupled	Not_evaluated	Not_evaluated	Not_evaluated	Not_evaluated
	4.2.1.7	Blocked	Not_evaluated	Not_evaluated	Not_evaluated	Not_evaluated
	4.2.1.9	Fully_coupled	Not_evaluated	Not_evaluated	Not_evaluated	Not_evaluated
	4.2.2.2	Blocked	Not_evaluated	Not_evaluated	Not_evaluated	Not_evaluated
	4.2.3.1	Partially_coupled	Not_evaluated	Not_evaluated	Not_evaluated	Not_evaluated
	4.2.3.12	Blocked	Not_evaluated	Not_evaluated	Not_evaluated	Not_evaluated
	4.2.3.3	Blocked	Not_evaluated	Not_evaluated	Not_evaluated	Not_evaluated
	4.2.3.4	Partially_coupled	Not_evaluated	Not_evaluated	Not_evaluated	Not_evaluated
	4.2.3.5	Partially_coupled	Not_evaluated	Not_evaluated	Not_evaluated	Not_evaluated
	4.3.1.1	Directionally_coupled	101.05	99.23	99.91	100
	4.3.1.17	Directionally_coupled	101.05	99.23	99.87	99.98
	4.3.1.19	Directionally_coupled	101.07	99.23	99.9	99.99
	4.3.1.7	Blocked	Not_evaluated	Not_evaluated	Not_evaluated	Not_evaluated
	4.3.2.1	Partially_coupled	Not_evaluated	Not_evaluated	Not_evaluated	Not_evaluated
	4.3.2.2	Fully_coupled	Not_evaluated	Not_evaluated	Not_evaluated	Not_evaluated
	4.3.3.6	Blocked	Not_evaluated	Not_evaluated	Not_evaluated	Not_evaluated
	4.3.3.7	Fully_coupled	Not_evaluated	Not_evaluated	Not_evaluated	Not_evaluated
	4.4.1.1	Directionally_coupled	101.08	99.26	99.86	100
	4.4.1.21	Blocked	Not_evaluated	Not_evaluated	Not_evaluated	Not_evaluated
	4.4.1.8	Directionally_coupled	100.92	99.26	99.96	99.87
	4.6.1.12	Blocked	Not_evaluated	Not_evaluated	Not_evaluated	Not_evaluated
	5.1.1.1	Directionally_coupled	98.38	100.69	99.5	99.99
	5.1.1.3	Directionally_coupled	100.57	99.26	99.39	99.99
	5.1.1.7	Fully_coupled	Not_evaluated	Not_evaluated	Not_evaluated	Not_evaluated
	5.1.3.1	Partially_coupled	Not_evaluated	Not_evaluated	Not_evaluated	Not_evaluated
	5.1.3.13	Blocked	Not_evaluated	Not_evaluated	Not_evaluated	Not_evaluated
	5.1.3.14	Directionally_coupled	100.31	99.76	99.87	100
	5.1.3.2	Fully_coupled	Not_evaluated	Not_evaluated	Not_evaluated	Not_evaluated
	5.1.3.3	Directionally_coupled	101.05	99.28	99.87	99.99
	5.1.3.4	Blocked	Not_evaluated	Not_evaluated	Not_evaluated	Not_evaluated
	5.1.3.9	Directionally_coupled	100.31	99.76	99.87	100
	5.3.1.1	Partially_coupled	Not_evaluated	Not_evaluated	Not_evaluated	Not_evaluated
	5.3.1.12	Blocked	Not_evaluated	Not_evaluated	Not_evaluated	Not_evaluated
	5.3.1.17	Blocked	Not_evaluated	Not_evaluated	Not_evaluated	Not_evaluated
	5.3.1.24	Fully_coupled	Not_evaluated	Not_evaluated	Not_evaluated	Not_evaluated
	5.3.1.26	Blocked	Not_evaluated	Not_evaluated	Not_evaluated	Not_evaluated
	5.3.1.6	Partially_coupled	Not_evaluated	Not_evaluated	Not_evaluated	Not_evaluated
	5.3.1.8	Blocked	Not_evaluated	Not_evaluated	Not_evaluated	Not_evaluated
	5.3.1.9	Partially_coupled	Not_evaluated	Not_evaluated	Not_evaluated	Not_evaluated
	5.4.2.10	Partially_coupled	Not_evaluated	Not_evaluated	Not_evaluated	Not_evaluated
	5.4.2.12	Partially_coupled	Not_evaluated	Not_evaluated	Not_evaluated	Not_evaluated
	5.4.2.2	Partially_coupled	Not_evaluated	Not_evaluated	Not_evaluated	Not_evaluated
	5.4.2.7	Directionally_coupled	101.05	99.23	99.87	99.98
	5.4.2.9	Blocked	Not_evaluated	Not_evaluated	Not_evaluated	Not_evaluated
	5.4.99.5	Fully_coupled	Not_evaluated	Not_evaluated	Not_evaluated	Not_evaluated
	6.2.1.3	Directionally_coupled	101.06	99.25	99.91	99.99
	6.3.1.1	Directionally_coupled	100.75	99.26	99.53	99.99
	6.3.1.2	Partially_coupled	Not_evaluated	Not_evaluated	Not_evaluated	Not_evaluated
	6.3.2.1	Fully_coupled	Not_evaluated	Not_evaluated	Not_evaluated	Not_evaluated
	6.3.2.10	Blocked	Not_evaluated	Not_evaluated	Not_evaluated	Not_evaluated
	6.3.2.13	Blocked	Not_evaluated	Not_evaluated	Not_evaluated	Not_evaluated
	6.3.2.17	Fully_coupled	Not_evaluated	Not_evaluated	Not_evaluated	Not_evaluated
	6.3.2.2	Blocked	Not_evaluated	Not_evaluated	Not_evaluated	Not_evaluated
	6.3.2.4	Fully_coupled	Not_evaluated	Not_evaluated	Not_evaluated	Not_evaluated
	6.3.2.5	Directionally_coupled	Lethal_deletion	Lethal_deletion	Lethal_deletion	Lethal_deletion
	6.3.2.8	Blocked	Not_evaluated	Not_evaluated	Not_evaluated	Not_evaluated
	6.3.2.9	Blocked	Not_evaluated	Not_evaluated	Not_evaluated	Not_evaluated
	6.3.3.2	Directionally_coupled	101.06	99.23	99.86	99.98
	6.3.4.13	Fully_coupled	Not_evaluated	Not_evaluated	Not_evaluated	Not_evaluated
	6.3.4.14	Directionally_coupled	100.36	99.65	99.89	100
	6.3.4.15	Blocked	Not_evaluated	Not_evaluated	Not_evaluated	Not_evaluated
	6.3.4.2	Directionally_coupled	Lethal_deletion	Lethal_deletion	Lethal_deletion	Lethal_deletion
	6.3.4.21	Directionally_coupled	101.06	99.26	99.9	99.98
	6.3.4.3	Partially_coupled	Not_evaluated	Not_evaluated	Not_evaluated	Not_evaluated
	6.3.4.4	Partially_coupled	Not_evaluated	Not_evaluated	Not_evaluated	Not_evaluated
	6.3.4.5	Partially_coupled	Not_evaluated	Not_evaluated	Not_evaluated	Not_evaluated
	6.3.5.1	Directionally_coupled	Lethal_deletion	Lethal_deletion	Lethal_deletion	Lethal_deletion
	6.3.5.2	Directionally_coupled	Lethal_deletion	Lethal_deletion	Lethal_deletion	Lethal_deletion
	6.3.5.3	Fully_coupled	Not_evaluated	Not_evaluated	Not_evaluated	Not_evaluated
	6.3.5.4	Directionally_coupled	101.07	99.24	99.91	99.99
	6.3.5.5	Partially_coupled	Not_evaluated	Not_evaluated	Not_evaluated	Not_evaluated
	6.4.1.1	Partially_coupled	Not_evaluated	Not_evaluated	Not_evaluated	Not_evaluated
	6.4.1.2	Directionally_coupled	Lethal_deletion	Lethal_deletion	Lethal_deletion	Lethal_deletion
	NonEC	Fully_coupled	Not_evaluated	Not_evaluated	Not_evaluated	Not_evaluated

## Sheet: Double Deletion Limitation
	Prediction of double deletion of enzymes in order to improve PDO yield
	Simulation of Clostridium sp IBUN 158B cultured in glycerol at limitation as carbon source
	Nomenclature
	%Yxs:	Relative biomass yield
	%Ypdo:	Relative PDO yield
	Yxs wild strain:		0.0064
	Ypdo wild strain:		0.5882
	%Ypdo	1.1.1.1	1.1.1.157	1.1.1.205	1.1.1.23	1.1.1.25	1.1.1.27	1.1.1.28	1.1.1.282	1.1.1.35	1.1.1.42	1.1.1.60	1.1.1.94	1.1.1.95	1.17.1.4	1.17.4.1	1.17.4.2	1.18.1.2	1.2.1.10	1.2.1.3	1.2.1.5	1.2.1.8	1.2.1.9	1.3.1.12	1.3.1.13	1.3.8.1	1.4.1.13	1.4.1.14	1.8.99.2	2.1.1.10	2.1.2.1	2.3.1.-	2.3.1.1	2.3.1.19	2.3.1.35	2.3.1.46	2.3.1.89	2.3.1.9	2.4.1.1	2.4.1.18	2.4.1.21	2.4.2.2	2.4.2.22	2.4.2.3	2.4.2.7	2.4.2.8	2.4.2.9	2.5.1.3	2.5.1.47
	1.1.1.1	99.26	97	100.59	99.76	99.26	99.24	99.24	99.83	97	101	99.26	99.75	99.94	99.24	100.72	99.24	99.52	99.51	99.26	99.25	100.71	99.24	99.76	99.81	99.28	97.69	99.3	99.09	99.27	99.25	99.24	99.24	97.55	99.24	99.23	100.06	77.47	99.78	99.23	99.3	99.23	99.26	99.29	99.1	99.23	99.23	99.25	99.23
	1.1.1.157	Not_evaluated	97.7	97.44	97.7	97.7	97.7	97.7	97.7	97.42	97.7	97.68	97	96.06	97.69	97.7	97.71	97.71	97.19	97.7	97.7	97.43	97.7	97.42	97.69	97.42	89.66	97.42	97.42	97.68	97.43	97.42	97.69	97.43	97.43	96.99	98.24	74.61	97.71	97.69	97.68	97.42	97.7	97.7	97.56	97.69	97.71	97.71	97.42
	1.1.1.205	Not_evaluated	Not_evaluated	100.61	100.7	100.61	100.7	100.7	100.59	97.5	101.03	100.71	100.71	100.06	Lethal_deletions	100.71	100.7	99.52	100.47	100.61	100.6	100.68	100.38	100.71	100.6	100.61	97.49	100.6	100.61	100.7	100.6	100.6	100.59	97.29	100.52	100.7	99.97	77.49	100.59	100.59	100.38	100.59	100.61	100.6	100.1	100.59	100.59	100.6	100.72
	1.1.1.23	Not_evaluated	Not_evaluated	Not_evaluated	99.29	99.29	99.8	99.8	99.84	97.42	101	99.65	99.24	99.93	99.24	100.71	99.76	99.52	100.05	99.29	99.23	99.24	99.65	99.25	99.25	99.29	97	99.78	99.23	99.24	99.23	99.27	99.25	97.55	99.24	99.23	100.06	77.48	99.65	99.23	99.23	99.76	99.29	99.77	99.1	99.24	99.24	99.23	99.25
	1.1.1.25	Not_evaluated	Not_evaluated	Not_evaluated	Not_evaluated	99.23	99.23	99.23	Lethal_deletions	97.42	100.53	99.23	99.24	99.94	99.23	100.71	99.82	99.52	99.51	99.23	99.76	100.71	99.23	99.23	99.3	99.29	96.99	99.25	99.79	99.24	99.23	99.28	99.26	97.28	99.29	99.76	99.96	77.47	99.26	99.77	99.76	99.77	99.23	99.76	99.24	99.76	99.23	99.23	99.81
	1.1.1.27	Not_evaluated	Not_evaluated	Not_evaluated	Not_evaluated	Not_evaluated	99.23	101.24	99.84	97.68	101	99.23	99.26	100.14	99.65	100.73	99.23	99.52	99.48	99.23	99.76	100.6	99.29	99.24	99.82	99.25	96.99	99.26	99.51	99.29	99.76	99.28	99.26	97.53	99.24	99.3	101.23	77.48	99.25	99.23	99.24	99.29	99.23	99.23	99.23	99.23	99.77	99.65	99.25
	1.1.1.28	Not_evaluated	Not_evaluated	Not_evaluated	Not_evaluated	Not_evaluated	Not_evaluated	99.23	99.84	97.69	101	99.23	99.26	99.93	99.65	100.72	99.23	99.52	99.48	99.23	99.76	99.24	99.29	99.24	99.82	99.25	97	99.26	99.51	99.29	99.76	99.28	99.26	97.53	99.24	99.3	100.06	77.48	99.25	99.23	99.24	99.29	99.23	99.23	99.23	99.23	99.77	99.65	99.25
	1.1.1.282	Not_evaluated	Not_evaluated	Not_evaluated	Not_evaluated	Not_evaluated	Not_evaluated	Not_evaluated	99.71	97.43	101.01	100.63	99.84	99.93	99.32	100.71	100.33	101.01	99.48	99.71	99.89	99.32	99.71	99.88	100.34	99.38	97.69	99.32	99.81	99.32	99.86	99.86	100.64	97	99.86	99.89	100.06	77.47	99.89	99.41	99.84	99.83	99.71	99.33	99.45	99.37	99.86	99.82	99.71
	1.1.1.35	Not_evaluated	Not_evaluated	Not_evaluated	Not_evaluated	Not_evaluated	Not_evaluated	Not_evaluated	Not_evaluated	97.42	97.68	97.42	97.42	96.28	97.71	97.47	97.68	97.7	97.17	97.42	97.69	97.68	97.77	97.43	97.69	97.42	90.61	97.68	97.68	97.69	97.43	97.42	97.68	97.42	97.44	97.68	98.25	74.62	97.71	97	97.43	97.42	97.42	97.63	96.99	97.7	97.43	97.43	97.68
	1.1.1.42	Not_evaluated	Not_evaluated	Not_evaluated	Not_evaluated	Not_evaluated	Not_evaluated	Not_evaluated	Not_evaluated	Not_evaluated	100.53	100.53	101	100.11	100.89	100.88	100.88	90.99	101.21	100.53	100.89	101.03	101.03	101.03	101	100.89	97	101.03	101.03	101.03	101.03	101	101	97.54	101	101	101.38	77.49	101.03	101	101.03	101.03	100.53	101	101.01	101	100.53	101.03	100.86
	1.1.1.60	Not_evaluated	Not_evaluated	Not_evaluated	Not_evaluated	Not_evaluated	Not_evaluated	Not_evaluated	Not_evaluated	Not_evaluated	Not_evaluated	99.23	99.23	99.94	99.81	99.8	99.81	99.52	99.49	99.23	99.23	99.76	99.29	99.77	99.3	99.29	97.69	99.25	99.75	99.25	99.65	99.28	100.62	97.55	99.24	99.77	100.06	77.48	99.24	99.76	99.77	99.76	99.23	99.77	99.1	99.77	99.65	99.81	99.29
	1.1.1.94	Not_evaluated	Not_evaluated	Not_evaluated	Not_evaluated	Not_evaluated	Not_evaluated	Not_evaluated	Not_evaluated	Not_evaluated	Not_evaluated	Not_evaluated	99.24	99.94	99.81	100.72	99.23	99.52	100.03	99.24	99.23	100.71	99.75	99.23	99.23	99.28	97.68	99.23	99.23	99.28	99.76	99.29	99.23	97.29	99.24	99.24	100.06	77.47	99.23	99.23	99.23	99.23	99.24	99.25	99.1	99.23	99.81	99.8	99.8
	1.1.1.95	Not_evaluated	Not_evaluated	Not_evaluated	Not_evaluated	Not_evaluated	Not_evaluated	Not_evaluated	Not_evaluated	Not_evaluated	Not_evaluated	Not_evaluated	Not_evaluated	99.94	99.94	100.11	99.94	100.14	100.06	99.94	99.93	99.95	99.94	99.95	99.93	99.94	97.94	99.93	100.13	99.94	Lethal_deletions	99.93	99.94	95	100.04	99.93	99.63	76.08	99.94	99.93	99.94	99.94	99.94	99.95	100.08	99.93	99.93	100.14	99.93
	1.17.1.4	Not_evaluated	Not_evaluated	Not_evaluated	Not_evaluated	Not_evaluated	Not_evaluated	Not_evaluated	Not_evaluated	Not_evaluated	Not_evaluated	Not_evaluated	Not_evaluated	Not_evaluated	99.23	99.89	99.23	99.52	99.48	99.23	99.29	100.71	99.23	99.23	99.81	99.25	96.99	99.25	99.52	99.25	99.66	99.28	99.75	97.53	99.24	99.27	100.06	77.48	99.23	99.23	99.24	99.76	99.23	99.77	99.1	99.3	99.23	99.76	99.29
	1.17.4.1	Not_evaluated	Not_evaluated	Not_evaluated	Not_evaluated	Not_evaluated	Not_evaluated	Not_evaluated	Not_evaluated	Not_evaluated	Not_evaluated	Not_evaluated	Not_evaluated	Not_evaluated	Not_evaluated	100.71	Lethal_deletions	99.52	100.44	100.71	99.78	100.71	100.72	99.89	100.71	100.72	97	99.79	100.72	100.72	99.86	100.72	100.72	97.56	100.7	99.91	100.28	77.47	100.69	100.63	99.94	99.62	100.71	99.78	99.68	100.65	100.72	99.78	100.71
	1.17.4.2	Not_evaluated	Not_evaluated	Not_evaluated	Not_evaluated	Not_evaluated	Not_evaluated	Not_evaluated	Not_evaluated	Not_evaluated	Not_evaluated	Not_evaluated	Not_evaluated	Not_evaluated	Not_evaluated	Not_evaluated	99.82	99.52	99.48	99.82	99.23	100.71	99.78	99.82	99.26	99.29	97.69	99.24	99.75	99.23	99.81	99.27	99.23	97.28	99.28	99.75	100.04	74.63	99.76	99.3	99.78	99.23	99.82	99.82	99.23	99.29	99.83	99.23	99.23
	1.18.1.2	Not_evaluated	Not_evaluated	Not_evaluated	Not_evaluated	Not_evaluated	Not_evaluated	Not_evaluated	Not_evaluated	Not_evaluated	Not_evaluated	Not_evaluated	Not_evaluated	Not_evaluated	Not_evaluated	Not_evaluated	Not_evaluated	99.52	99.74	99.52	99.52	99.51	98.99	99.52	99.52	99.52	97.67	99.52	99.52	99.52	99.52	99.52	99.52	97.53	99.52	99.52	100.26	76.51	99.52	99.52	99.52	99.52	99.52	99.52	99.52	99.52	99.52	99.52	99.52
	1.2.1.10	Not_evaluated	Not_evaluated	Not_evaluated	Not_evaluated	Not_evaluated	Not_evaluated	Not_evaluated	Not_evaluated	Not_evaluated	Not_evaluated	Not_evaluated	Not_evaluated	Not_evaluated	Not_evaluated	Not_evaluated	Not_evaluated	Not_evaluated	99.51	99.51	99.49	99.9	99.48	99.52	99.52	99.51	97.31	99.53	100.03	99.52	99.52	100.03	99.5	97.18	100.02	100.03	100.37	77.48	99.5	99.49	99.52	100.02	99.51	99.5	99.91	99.48	100.04	99.5	99.51
	1.2.1.3	Not_evaluated	Not_evaluated	Not_evaluated	Not_evaluated	Not_evaluated	Not_evaluated	Not_evaluated	Not_evaluated	Not_evaluated	Not_evaluated	Not_evaluated	Not_evaluated	Not_evaluated	Not_evaluated	Not_evaluated	Not_evaluated	Not_evaluated	Not_evaluated	99.23	99.76	100.71	99.23	99.23	99.3	99.29	96.99	99.25	99.79	99.24	99.23	99.28	99.26	97.28	99.29	99.76	99.96	77.47	99.26	99.77	99.76	99.77	99.23	99.76	99.24	99.76	99.23	99.23	99.81
	1.2.1.5	Not_evaluated	Not_evaluated	Not_evaluated	Not_evaluated	Not_evaluated	Not_evaluated	Not_evaluated	Not_evaluated	Not_evaluated	Not_evaluated	Not_evaluated	Not_evaluated	Not_evaluated	Not_evaluated	Not_evaluated	Not_evaluated	Not_evaluated	Not_evaluated	Not_evaluated	99.76	100.71	99.23	99.76	99.25	99.28	97.69	99.29	99.29	99.23	99.65	99.09	99.81	97.28	99.75	99.8	100.06	77.47	99.23	99.23	99.23	99.25	99.76	99.3	99.24	99.78	99.23	99.26	99.76
	1.2.1.8	Not_evaluated	Not_evaluated	Not_evaluated	Not_evaluated	Not_evaluated	Not_evaluated	Not_evaluated	Not_evaluated	Not_evaluated	Not_evaluated	Not_evaluated	Not_evaluated	Not_evaluated	Not_evaluated	Not_evaluated	Not_evaluated	Not_evaluated	Not_evaluated	Not_evaluated	Not_evaluated	100.71	100.71	100.71	99.75	100.71	97.67	100.71	100.71	100.71	100.71	100.71	100.71	96.99	99.24	100.71	100.06	76.5	100.71	100.71	100.71	100.71	100.71	100.71	99.23	100.71	100.71	100.71	100.71
	1.2.1.9	Not_evaluated	Not_evaluated	Not_evaluated	Not_evaluated	Not_evaluated	Not_evaluated	Not_evaluated	Not_evaluated	Not_evaluated	Not_evaluated	Not_evaluated	Not_evaluated	Not_evaluated	Not_evaluated	Not_evaluated	Not_evaluated	Not_evaluated	Not_evaluated	Not_evaluated	Not_evaluated	Not_evaluated	99.23	99.24	99.3	99.28	97.64	99.23	99.8	99.25	99.23	99.28	99.75	97.28	99.24	99.27	100.06	77.47	99.77	99.76	99.24	99.23	99.23	99.29	99.23	99.3	99.25	99.23	99.3
	1.3.1.12	Not_evaluated	Not_evaluated	Not_evaluated	Not_evaluated	Not_evaluated	Not_evaluated	Not_evaluated	Not_evaluated	Not_evaluated	Not_evaluated	Not_evaluated	Not_evaluated	Not_evaluated	Not_evaluated	Not_evaluated	Not_evaluated	Not_evaluated	Not_evaluated	Not_evaluated	Not_evaluated	Not_evaluated	Not_evaluated	99.23	Lethal_deletions	99.29	97.69	99.25	99.24	99.81	99.25	99.28	99.26	97	99.8	99.23	99.99	77.48	99.88	99.23	99.25	99.78	99.23	99.24	99.24	99.24	99.23	99.23	99.77
	1.3.1.13	Not_evaluated	Not_evaluated	Not_evaluated	Not_evaluated	Not_evaluated	Not_evaluated	Not_evaluated	Not_evaluated	Not_evaluated	Not_evaluated	Not_evaluated	Not_evaluated	Not_evaluated	Not_evaluated	Not_evaluated	Not_evaluated	Not_evaluated	Not_evaluated	Not_evaluated	Not_evaluated	Not_evaluated	Not_evaluated	Not_evaluated	99.3	99.28	97.34	99.23	99.74	99.3	99.76	99.79	99.8	97.28	99.79	99.76	100.01	77.48	99.23	99.31	99.77	99.81	99.3	99.81	99.25	99.76	99.38	99.3	99.24
	1.3.8.1	Not_evaluated	Not_evaluated	Not_evaluated	Not_evaluated	Not_evaluated	Not_evaluated	Not_evaluated	Not_evaluated	Not_evaluated	Not_evaluated	Not_evaluated	Not_evaluated	Not_evaluated	Not_evaluated	Not_evaluated	Not_evaluated	Not_evaluated	Not_evaluated	Not_evaluated	Not_evaluated	Not_evaluated	Not_evaluated	Not_evaluated	Not_evaluated	99.29	97.68	99.28	99.29	99.27	99.28	99.29	99.29	97.52	99.23	99.28	100.06	77.47	99.29	99.28	99.28	99.27	99.29	99.24	99.78	99.28	99.28	99.28	99.28
	1.4.1.13	Not_evaluated	Not_evaluated	Not_evaluated	Not_evaluated	Not_evaluated	Not_evaluated	Not_evaluated	Not_evaluated	Not_evaluated	Not_evaluated	Not_evaluated	Not_evaluated	Not_evaluated	Not_evaluated	Not_evaluated	Not_evaluated	Not_evaluated	Not_evaluated	Not_evaluated	Not_evaluated	Not_evaluated	Not_evaluated	Not_evaluated	Not_evaluated	Not_evaluated	96.99	Lethal_deletions	97.69	97.67	97.69	97.68	96.99	90.5	97.01	97	98.23	74.07	97.68	97.69	96.99	97	96.99	97	97.48	97.69	97	97.69	97.69
	1.4.1.14	Not_evaluated	Not_evaluated	Not_evaluated	Not_evaluated	Not_evaluated	Not_evaluated	Not_evaluated	Not_evaluated	Not_evaluated	Not_evaluated	Not_evaluated	Not_evaluated	Not_evaluated	Not_evaluated	Not_evaluated	Not_evaluated	Not_evaluated	Not_evaluated	Not_evaluated	Not_evaluated	Not_evaluated	Not_evaluated	Not_evaluated	Not_evaluated	Not_evaluated	Not_evaluated	99.25	99.24	99.25	99.25	99.09	99.23	97	99.24	99.23	100.06	77.49	99.23	100.63	99.24	99.23	99.25	99.24	99.24	99.23	99.31	99.25	99.77
	1.8.99.2	Not_evaluated	Not_evaluated	Not_evaluated	Not_evaluated	Not_evaluated	Not_evaluated	Not_evaluated	Not_evaluated	Not_evaluated	Not_evaluated	Not_evaluated	Not_evaluated	Not_evaluated	Not_evaluated	Not_evaluated	Not_evaluated	Not_evaluated	Not_evaluated	Not_evaluated	Not_evaluated	Not_evaluated	Not_evaluated	Not_evaluated	Not_evaluated	Not_evaluated	Not_evaluated	Not_evaluated	99.79	99.81	99.51	99.29	100.57	97	100.57	99.91	100.07	77.47	99.81	100.57	99.24	99.23	99.79	99.75	99.52	99.81	99.51	99.76	99.75
	2.1.1.10	Not_evaluated	Not_evaluated	Not_evaluated	Not_evaluated	Not_evaluated	Not_evaluated	Not_evaluated	Not_evaluated	Not_evaluated	Not_evaluated	Not_evaluated	Not_evaluated	Not_evaluated	Not_evaluated	Not_evaluated	Not_evaluated	Not_evaluated	Not_evaluated	Not_evaluated	Not_evaluated	Not_evaluated	Not_evaluated	Not_evaluated	Not_evaluated	Not_evaluated	Not_evaluated	Not_evaluated	Not_evaluated	99.24	99.29	99.29	99.24	97.28	99.26	99.23	100.06	74.61	99.23	99.82	99.27	99.31	99.24	99.23	99.73	99.28	99.23	99.3	99.23
	2.1.2.1	Not_evaluated	Not_evaluated	Not_evaluated	Not_evaluated	Not_evaluated	Not_evaluated	Not_evaluated	Not_evaluated	Not_evaluated	Not_evaluated	Not_evaluated	Not_evaluated	Not_evaluated	Not_evaluated	Not_evaluated	Not_evaluated	Not_evaluated	Not_evaluated	Not_evaluated	Not_evaluated	Not_evaluated	Not_evaluated	Not_evaluated	Not_evaluated	Not_evaluated	Not_evaluated	Not_evaluated	Not_evaluated	Not_evaluated	99.23	99.28	99.66	97.01	99.66	99.23	100.06	77.47	99.23	99.23	99.76	99.23	99.23	99.23	99.24	99.25	99.24	99.76	99.23
	2.3.1.-	Not_evaluated	Not_evaluated	Not_evaluated	Not_evaluated	Not_evaluated	Not_evaluated	Not_evaluated	Not_evaluated	Not_evaluated	Not_evaluated	Not_evaluated	Not_evaluated	Not_evaluated	Not_evaluated	Not_evaluated	Not_evaluated	Not_evaluated	Not_evaluated	Not_evaluated	Not_evaluated	Not_evaluated	Not_evaluated	Not_evaluated	Not_evaluated	Not_evaluated	Not_evaluated	Not_evaluated	Not_evaluated	Not_evaluated	Not_evaluated	99.28	99.24	97.53	99.22	99.24	100.08	77.48	99.28	99.24	99.28	99.28	99.28	99.28	99.78	99.29	99.28	99.28	99.28
	2.3.1.1	Not_evaluated	Not_evaluated	Not_evaluated	Not_evaluated	Not_evaluated	Not_evaluated	Not_evaluated	Not_evaluated	Not_evaluated	Not_evaluated	Not_evaluated	Not_evaluated	Not_evaluated	Not_evaluated	Not_evaluated	Not_evaluated	Not_evaluated	Not_evaluated	Not_evaluated	Not_evaluated	Not_evaluated	Not_evaluated	Not_evaluated	Not_evaluated	Not_evaluated	Not_evaluated	Not_evaluated	Not_evaluated	Not_evaluated	Not_evaluated	Not_evaluated	99.26	97.28	Lethal_deletions	99.82	99.94	75.41	99.8	99.65	99.81	99.26	99.26	99.65	99.24	99.81	99.29	99.76	99.65
	2.3.1.19	Not_evaluated	Not_evaluated	Not_evaluated	Not_evaluated	Not_evaluated	Not_evaluated	Not_evaluated	Not_evaluated	Not_evaluated	Not_evaluated	Not_evaluated	Not_evaluated	Not_evaluated	Not_evaluated	Not_evaluated	Not_evaluated	Not_evaluated	Not_evaluated	Not_evaluated	Not_evaluated	Not_evaluated	Not_evaluated	Not_evaluated	Not_evaluated	Not_evaluated	Not_evaluated	Not_evaluated	Not_evaluated	Not_evaluated	Not_evaluated	Not_evaluated	Not_evaluated	97.28	97.02	97.28	98.07	77.48	97	97.56	97.28	97.55	97.28	97.01	97.41	97.51	97	97.28	97
	2.3.1.35	Not_evaluated	Not_evaluated	Not_evaluated	Not_evaluated	Not_evaluated	Not_evaluated	Not_evaluated	Not_evaluated	Not_evaluated	Not_evaluated	Not_evaluated	Not_evaluated	Not_evaluated	Not_evaluated	Not_evaluated	Not_evaluated	Not_evaluated	Not_evaluated	Not_evaluated	Not_evaluated	Not_evaluated	Not_evaluated	Not_evaluated	Not_evaluated	Not_evaluated	Not_evaluated	Not_evaluated	Not_evaluated	Not_evaluated	Not_evaluated	Not_evaluated	Not_evaluated	Not_evaluated	99.29	99.28	100.04	77.47	99.78	99.24	99.81	99.81	99.29	99.24	99.24	99.8	99.8	99.75	99.66
	2.3.1.46	Not_evaluated	Not_evaluated	Not_evaluated	Not_evaluated	Not_evaluated	Not_evaluated	Not_evaluated	Not_evaluated	Not_evaluated	Not_evaluated	Not_evaluated	Not_evaluated	Not_evaluated	Not_evaluated	Not_evaluated	Not_evaluated	Not_evaluated	Not_evaluated	Not_evaluated	Not_evaluated	Not_evaluated	Not_evaluated	Not_evaluated	Not_evaluated	Not_evaluated	Not_evaluated	Not_evaluated	Not_evaluated	Not_evaluated	Not_evaluated	Not_evaluated	Not_evaluated	Not_evaluated	Not_evaluated	99.76	100.06	77.48	99.82	99.23	99.23	99.24	99.76	99.66	99.27	99.26	99.25	99.25	99.27
	2.3.1.89	Not_evaluated	Not_evaluated	Not_evaluated	Not_evaluated	Not_evaluated	Not_evaluated	Not_evaluated	Not_evaluated	Not_evaluated	Not_evaluated	Not_evaluated	Not_evaluated	Not_evaluated	Not_evaluated	Not_evaluated	Not_evaluated	Not_evaluated	Not_evaluated	Not_evaluated	Not_evaluated	Not_evaluated	Not_evaluated	Not_evaluated	Not_evaluated	Not_evaluated	Not_evaluated	Not_evaluated	Not_evaluated	Not_evaluated	Not_evaluated	Not_evaluated	Not_evaluated	Not_evaluated	Not_evaluated	Not_evaluated	99.96	76.13	100.06	100.06	100.06	100.06	99.96	100.06	100.04	100.06	100.06	100.06	99.95
	2.3.1.9	Not_evaluated	Not_evaluated	Not_evaluated	Not_evaluated	Not_evaluated	Not_evaluated	Not_evaluated	Not_evaluated	Not_evaluated	Not_evaluated	Not_evaluated	Not_evaluated	Not_evaluated	Not_evaluated	Not_evaluated	Not_evaluated	Not_evaluated	Not_evaluated	Not_evaluated	Not_evaluated	Not_evaluated	Not_evaluated	Not_evaluated	Not_evaluated	Not_evaluated	Not_evaluated	Not_evaluated	Not_evaluated	Not_evaluated	Not_evaluated	Not_evaluated	Not_evaluated	Not_evaluated	Not_evaluated	Not_evaluated	Not_evaluated	77.47	77.49	77.48	77.49	77.48	77.47	77.49	77.47	77.49	77.48	77.48	77.49
	2.4.1.1	Not_evaluated	Not_evaluated	Not_evaluated	Not_evaluated	Not_evaluated	Not_evaluated	Not_evaluated	Not_evaluated	Not_evaluated	Not_evaluated	Not_evaluated	Not_evaluated	Not_evaluated	Not_evaluated	Not_evaluated	Not_evaluated	Not_evaluated	Not_evaluated	Not_evaluated	Not_evaluated	Not_evaluated	Not_evaluated	Not_evaluated	Not_evaluated	Not_evaluated	Not_evaluated	Not_evaluated	Not_evaluated	Not_evaluated	Not_evaluated	Not_evaluated	Not_evaluated	Not_evaluated	Not_evaluated	Not_evaluated	Not_evaluated	Not_evaluated	99.26	99.77	99.3	99.23	99.26	99.27	99.24	99.23	99.25	99.81	99.25
	2.4.1.18	Not_evaluated	Not_evaluated	Not_evaluated	Not_evaluated	Not_evaluated	Not_evaluated	Not_evaluated	Not_evaluated	Not_evaluated	Not_evaluated	Not_evaluated	Not_evaluated	Not_evaluated	Not_evaluated	Not_evaluated	Not_evaluated	Not_evaluated	Not_evaluated	Not_evaluated	Not_evaluated	Not_evaluated	Not_evaluated	Not_evaluated	Not_evaluated	Not_evaluated	Not_evaluated	Not_evaluated	Not_evaluated	Not_evaluated	Not_evaluated	Not_evaluated	Not_evaluated	Not_evaluated	Not_evaluated	Not_evaluated	Not_evaluated	Not_evaluated	Not_evaluated	99.77	99.77	99.81	99.77	99.23	99.21	99.29	99.23	99.81	99.81
	2.4.1.21	Not_evaluated	Not_evaluated	Not_evaluated	Not_evaluated	Not_evaluated	Not_evaluated	Not_evaluated	Not_evaluated	Not_evaluated	Not_evaluated	Not_evaluated	Not_evaluated	Not_evaluated	Not_evaluated	Not_evaluated	Not_evaluated	Not_evaluated	Not_evaluated	Not_evaluated	Not_evaluated	Not_evaluated	Not_evaluated	Not_evaluated	Not_evaluated	Not_evaluated	Not_evaluated	Not_evaluated	Not_evaluated	Not_evaluated	Not_evaluated	Not_evaluated	Not_evaluated	Not_evaluated	Not_evaluated	Not_evaluated	Not_evaluated	Not_evaluated	Not_evaluated	Not_evaluated	99.76	99.23	99.76	99.24	99.24	99.82	99.23	99.76	99.3
	2.4.2.2	Not_evaluated	Not_evaluated	Not_evaluated	Not_evaluated	Not_evaluated	Not_evaluated	Not_evaluated	Not_evaluated	Not_evaluated	Not_evaluated	Not_evaluated	Not_evaluated	Not_evaluated	Not_evaluated	Not_evaluated	Not_evaluated	Not_evaluated	Not_evaluated	Not_evaluated	Not_evaluated	Not_evaluated	Not_evaluated	Not_evaluated	Not_evaluated	Not_evaluated	Not_evaluated	Not_evaluated	Not_evaluated	Not_evaluated	Not_evaluated	Not_evaluated	Not_evaluated	Not_evaluated	Not_evaluated	Not_evaluated	Not_evaluated	Not_evaluated	Not_evaluated	Not_evaluated	Not_evaluated	99.77	99.77	99.75	99.23	99.29	99.23	99.76	99.29
	2.4.2.22	Not_evaluated	Not_evaluated	Not_evaluated	Not_evaluated	Not_evaluated	Not_evaluated	Not_evaluated	Not_evaluated	Not_evaluated	Not_evaluated	Not_evaluated	Not_evaluated	Not_evaluated	Not_evaluated	Not_evaluated	Not_evaluated	Not_evaluated	Not_evaluated	Not_evaluated	Not_evaluated	Not_evaluated	Not_evaluated	Not_evaluated	Not_evaluated	Not_evaluated	Not_evaluated	Not_evaluated	Not_evaluated	Not_evaluated	Not_evaluated	Not_evaluated	Not_evaluated	Not_evaluated	Not_evaluated	Not_evaluated	Not_evaluated	Not_evaluated	Not_evaluated	Not_evaluated	Not_evaluated	Not_evaluated	99.23	99.76	99.24	99.81	99.23	99.23	99.81
	2.4.2.3	Not_evaluated	Not_evaluated	Not_evaluated	Not_evaluated	Not_evaluated	Not_evaluated	Not_evaluated	Not_evaluated	Not_evaluated	Not_evaluated	Not_evaluated	Not_evaluated	Not_evaluated	Not_evaluated	Not_evaluated	Not_evaluated	Not_evaluated	Not_evaluated	Not_evaluated	Not_evaluated	Not_evaluated	Not_evaluated	Not_evaluated	Not_evaluated	Not_evaluated	Not_evaluated	Not_evaluated	Not_evaluated	Not_evaluated	Not_evaluated	Not_evaluated	Not_evaluated	Not_evaluated	Not_evaluated	Not_evaluated	Not_evaluated	Not_evaluated	Not_evaluated	Not_evaluated	Not_evaluated	Not_evaluated	Not_evaluated	99.76	99.23	99.3	99.24	99.25	99.29
	2.4.2.7	Not_evaluated	Not_evaluated	Not_evaluated	Not_evaluated	Not_evaluated	Not_evaluated	Not_evaluated	Not_evaluated	Not_evaluated	Not_evaluated	Not_evaluated	Not_evaluated	Not_evaluated	Not_evaluated	Not_evaluated	Not_evaluated	Not_evaluated	Not_evaluated	Not_evaluated	Not_evaluated	Not_evaluated	Not_evaluated	Not_evaluated	Not_evaluated	Not_evaluated	Not_evaluated	Not_evaluated	Not_evaluated	Not_evaluated	Not_evaluated	Not_evaluated	Not_evaluated	Not_evaluated	Not_evaluated	Not_evaluated	Not_evaluated	Not_evaluated	Not_evaluated	Not_evaluated	Not_evaluated	Not_evaluated	Not_evaluated	Not_evaluated	99.24	99.23	99.24	99.23	99.73
	2.4.2.8	Not_evaluated	Not_evaluated	Not_evaluated	Not_evaluated	Not_evaluated	Not_evaluated	Not_evaluated	Not_evaluated	Not_evaluated	Not_evaluated	Not_evaluated	Not_evaluated	Not_evaluated	Not_evaluated	Not_evaluated	Not_evaluated	Not_evaluated	Not_evaluated	Not_evaluated	Not_evaluated	Not_evaluated	Not_evaluated	Not_evaluated	Not_evaluated	Not_evaluated	Not_evaluated	Not_evaluated	Not_evaluated	Not_evaluated	Not_evaluated	Not_evaluated	Not_evaluated	Not_evaluated	Not_evaluated	Not_evaluated	Not_evaluated	Not_evaluated	Not_evaluated	Not_evaluated	Not_evaluated	Not_evaluated	Not_evaluated	Not_evaluated	Not_evaluated	99.76	99.27	99.81	99.78
	2.4.2.9	Not_evaluated	Not_evaluated	Not_evaluated	Not_evaluated	Not_evaluated	Not_evaluated	Not_evaluated	Not_evaluated	Not_evaluated	Not_evaluated	Not_evaluated	Not_evaluated	Not_evaluated	Not_evaluated	Not_evaluated	Not_evaluated	Not_evaluated	Not_evaluated	Not_evaluated	Not_evaluated	Not_evaluated	Not_evaluated	Not_evaluated	Not_evaluated	Not_evaluated	Not_evaluated	Not_evaluated	Not_evaluated	Not_evaluated	Not_evaluated	Not_evaluated	Not_evaluated	Not_evaluated	Not_evaluated	Not_evaluated	Not_evaluated	Not_evaluated	Not_evaluated	Not_evaluated	Not_evaluated	Not_evaluated	Not_evaluated	Not_evaluated	Not_evaluated	Not_evaluated	99.23	99.23	99.23
	2.5.1.3	Not_evaluated	Not_evaluated	Not_evaluated	Not_evaluated	Not_evaluated	Not_evaluated	Not_evaluated	Not_evaluated	Not_evaluated	Not_evaluated	Not_evaluated	Not_evaluated	Not_evaluated	Not_evaluated	Not_evaluated	Not_evaluated	Not_evaluated	Not_evaluated	Not_evaluated	Not_evaluated	Not_evaluated	Not_evaluated	Not_evaluated	Not_evaluated	Not_evaluated	Not_evaluated	Not_evaluated	Not_evaluated	Not_evaluated	Not_evaluated	Not_evaluated	Not_evaluated	Not_evaluated	Not_evaluated	Not_evaluated	Not_evaluated	Not_evaluated	Not_evaluated	Not_evaluated	Not_evaluated	Not_evaluated	Not_evaluated	Not_evaluated	Not_evaluated	Not_evaluated	Not_evaluated	99.23	99.3
	2.5.1.47	Not_evaluated	Not_evaluated	Not_evaluated	Not_evaluated	Not_evaluated	Not_evaluated	Not_evaluated	Not_evaluated	Not_evaluated	Not_evaluated	Not_evaluated	Not_evaluated	Not_evaluated	Not_evaluated	Not_evaluated	Not_evaluated	Not_evaluated	Not_evaluated	Not_evaluated	Not_evaluated	Not_evaluated	Not_evaluated	Not_evaluated	Not_evaluated	Not_evaluated	Not_evaluated	Not_evaluated	Not_evaluated	Not_evaluated	Not_evaluated	Not_evaluated	Not_evaluated	Not_evaluated	Not_evaluated	Not_evaluated	Not_evaluated	Not_evaluated	Not_evaluated	Not_evaluated	Not_evaluated	Not_evaluated	Not_evaluated	Not_evaluated	Not_evaluated	Not_evaluated	Not_evaluated	Not_evaluated	99.81
	2.5.1.48	Not_evaluated	Not_evaluated	Not_evaluated	Not_evaluated	Not_evaluated	Not_evaluated	Not_evaluated	Not_evaluated	Not_evaluated	Not_evaluated	Not_evaluated	Not_evaluated	Not_evaluated	Not_evaluated	Not_evaluated	Not_evaluated	Not_evaluated	Not_evaluated	Not_evaluated	Not_evaluated	Not_evaluated	Not_evaluated	Not_evaluated	Not_evaluated	Not_evaluated	Not_evaluated	Not_evaluated	Not_evaluated	Not_evaluated	Not_evaluated	Not_evaluated	Not_evaluated	Not_evaluated	Not_evaluated	Not_evaluated	Not_evaluated	Not_evaluated	Not_evaluated	Not_evaluated	Not_evaluated	Not_evaluated	Not_evaluated	Not_evaluated	Not_evaluated	Not_evaluated	Not_evaluated	Not_evaluated	Not_evaluated
	2.5.1.49	Not_evaluated	Not_evaluated	Not_evaluated	Not_evaluated	Not_evaluated	Not_evaluated	Not_evaluated	Not_evaluated	Not_evaluated	Not_evaluated	Not_evaluated	Not_evaluated	Not_evaluated	Not_evaluated	Not_evaluated	Not_evaluated	Not_evaluated	Not_evaluated	Not_evaluated	Not_evaluated	Not_evaluated	Not_evaluated	Not_evaluated	Not_evaluated	Not_evaluated	Not_evaluated	Not_evaluated	Not_evaluated	Not_evaluated	Not_evaluated	Not_evaluated	Not_evaluated	Not_evaluated	Not_evaluated	Not_evaluated	Not_evaluated	Not_evaluated	Not_evaluated	Not_evaluated	Not_evaluated	Not_evaluated	Not_evaluated	Not_evaluated	Not_evaluated	Not_evaluated	Not_evaluated	Not_evaluated	Not_evaluated
	2.6.1.-	Not_evaluated	Not_evaluated	Not_evaluated	Not_evaluated	Not_evaluated	Not_evaluated	Not_evaluated	Not_evaluated	Not_evaluated	Not_evaluated	Not_evaluated	Not_evaluated	Not_evaluated	Not_evaluated	Not_evaluated	Not_evaluated	Not_evaluated	Not_evaluated	Not_evaluated	Not_evaluated	Not_evaluated	Not_evaluated	Not_evaluated	Not_evaluated	Not_evaluated	Not_evaluated	Not_evaluated	Not_evaluated	Not_evaluated	Not_evaluated	Not_evaluated	Not_evaluated	Not_evaluated	Not_evaluated	Not_evaluated	Not_evaluated	Not_evaluated	Not_evaluated	Not_evaluated	Not_evaluated	Not_evaluated	Not_evaluated	Not_evaluated	Not_evaluated	Not_evaluated	Not_evaluated	Not_evaluated	Not_evaluated
	2.6.1.19	Not_evaluated	Not_evaluated	Not_evaluated	Not_evaluated	Not_evaluated	Not_evaluated	Not_evaluated	Not_evaluated	Not_evaluated	Not_evaluated	Not_evaluated	Not_evaluated	Not_evaluated	Not_evaluated	Not_evaluated	Not_evaluated	Not_evaluated	Not_evaluated	Not_evaluated	Not_evaluated	Not_evaluated	Not_evaluated	Not_evaluated	Not_evaluated	Not_evaluated	Not_evaluated	Not_evaluated	Not_evaluated	Not_evaluated	Not_evaluated	Not_evaluated	Not_evaluated	Not_evaluated	Not_evaluated	Not_evaluated	Not_evaluated	Not_evaluated	Not_evaluated	Not_evaluated	Not_evaluated	Not_evaluated	Not_evaluated	Not_evaluated	Not_evaluated	Not_evaluated	Not_evaluated	Not_evaluated	Not_evaluated
	2.6.1.21	Not_evaluated	Not_evaluated	Not_evaluated	Not_evaluated	Not_evaluated	Not_evaluated	Not_evaluated	Not_evaluated	Not_evaluated	Not_evaluated	Not_evaluated	Not_evaluated	Not_evaluated	Not_evaluated	Not_evaluated	Not_evaluated	Not_evaluated	Not_evaluated	Not_evaluated	Not_evaluated	Not_evaluated	Not_evaluated	Not_evaluated	Not_evaluated	Not_evaluated	Not_evaluated	Not_evaluated	Not_evaluated	Not_evaluated	Not_evaluated	Not_evaluated	Not_evaluated	Not_evaluated	Not_evaluated	Not_evaluated	Not_evaluated	Not_evaluated	Not_evaluated	Not_evaluated	Not_evaluated	Not_evaluated	Not_evaluated	Not_evaluated	Not_evaluated	Not_evaluated	Not_evaluated	Not_evaluated	Not_evaluated
	2.6.1.52	Not_evaluated	Not_evaluated	Not_evaluated	Not_evaluated	Not_evaluated	Not_evaluated	Not_evaluated	Not_evaluated	Not_evaluated	Not_evaluated	Not_evaluated	Not_evaluated	Not_evaluated	Not_evaluated	Not_evaluated	Not_evaluated	Not_evaluated	Not_evaluated	Not_evaluated	Not_evaluated	Not_evaluated	Not_evaluated	Not_evaluated	Not_evaluated	Not_evaluated	Not_evaluated	Not_evaluated	Not_evaluated	Not_evaluated	Not_evaluated	Not_evaluated	Not_evaluated	Not_evaluated	Not_evaluated	Not_evaluated	Not_evaluated	Not_evaluated	Not_evaluated	Not_evaluated	Not_evaluated	Not_evaluated	Not_evaluated	Not_evaluated	Not_evaluated	Not_evaluated	Not_evaluated	Not_evaluated	Not_evaluated
	2.6.1.57	Not_evaluated	Not_evaluated	Not_evaluated	Not_evaluated	Not_evaluated	Not_evaluated	Not_evaluated	Not_evaluated	Not_evaluated	Not_evaluated	Not_evaluated	Not_evaluated	Not_evaluated	Not_evaluated	Not_evaluated	Not_evaluated	Not_evaluated	Not_evaluated	Not_evaluated	Not_evaluated	Not_evaluated	Not_evaluated	Not_evaluated	Not_evaluated	Not_evaluated	Not_evaluated	Not_evaluated	Not_evaluated	Not_evaluated	Not_evaluated	Not_evaluated	Not_evaluated	Not_evaluated	Not_evaluated	Not_evaluated	Not_evaluated	Not_evaluated	Not_evaluated	Not_evaluated	Not_evaluated	Not_evaluated	Not_evaluated	Not_evaluated	Not_evaluated	Not_evaluated	Not_evaluated	Not_evaluated	Not_evaluated
	2.6.1.82	Not_evaluated	Not_evaluated	Not_evaluated	Not_evaluated	Not_evaluated	Not_evaluated	Not_evaluated	Not_evaluated	Not_evaluated	Not_evaluated	Not_evaluated	Not_evaluated	Not_evaluated	Not_evaluated	Not_evaluated	Not_evaluated	Not_evaluated	Not_evaluated	Not_evaluated	Not_evaluated	Not_evaluated	Not_evaluated	Not_evaluated	Not_evaluated	Not_evaluated	Not_evaluated	Not_evaluated	Not_evaluated	Not_evaluated	Not_evaluated	Not_evaluated	Not_evaluated	Not_evaluated	Not_evaluated	Not_evaluated	Not_evaluated	Not_evaluated	Not_evaluated	Not_evaluated	Not_evaluated	Not_evaluated	Not_evaluated	Not_evaluated	Not_evaluated	Not_evaluated	Not_evaluated	Not_evaluated	Not_evaluated
	2.6.1.85	Not_evaluated	Not_evaluated	Not_evaluated	Not_evaluated	Not_evaluated	Not_evaluated	Not_evaluated	Not_evaluated	Not_evaluated	Not_evaluated	Not_evaluated	Not_evaluated	Not_evaluated	Not_evaluated	Not_evaluated	Not_evaluated	Not_evaluated	Not_evaluated	Not_evaluated	Not_evaluated	Not_evaluated	Not_evaluated	Not_evaluated	Not_evaluated	Not_evaluated	Not_evaluated	Not_evaluated	Not_evaluated	Not_evaluated	Not_evaluated	Not_evaluated	Not_evaluated	Not_evaluated	Not_evaluated	Not_evaluated	Not_evaluated	Not_evaluated	Not_evaluated	Not_evaluated	Not_evaluated	Not_evaluated	Not_evaluated	Not_evaluated	Not_evaluated	Not_evaluated	Not_evaluated	Not_evaluated	Not_evaluated
	2.7.1.11	Not_evaluated	Not_evaluated	Not_evaluated	Not_evaluated	Not_evaluated	Not_evaluated	Not_evaluated	Not_evaluated	Not_evaluated	Not_evaluated	Not_evaluated	Not_evaluated	Not_evaluated	Not_evaluated	Not_evaluated	Not_evaluated	Not_evaluated	Not_evaluated	Not_evaluated	Not_evaluated	Not_evaluated	Not_evaluated	Not_evaluated	Not_evaluated	Not_evaluated	Not_evaluated	Not_evaluated	Not_evaluated	Not_evaluated	Not_evaluated	Not_evaluated	Not_evaluated	Not_evaluated	Not_evaluated	Not_evaluated	Not_evaluated	Not_evaluated	Not_evaluated	Not_evaluated	Not_evaluated	Not_evaluated	Not_evaluated	Not_evaluated	Not_evaluated	Not_evaluated	Not_evaluated	Not_evaluated	Not_evaluated
	2.7.1.2	Not_evaluated	Not_evaluated	Not_evaluated	Not_evaluated	Not_evaluated	Not_evaluated	Not_evaluated	Not_evaluated	Not_evaluated	Not_evaluated	Not_evaluated	Not_evaluated	Not_evaluated	Not_evaluated	Not_evaluated	Not_evaluated	Not_evaluated	Not_evaluated	Not_evaluated	Not_evaluated	Not_evaluated	Not_evaluated	Not_evaluated	Not_evaluated	Not_evaluated	Not_evaluated	Not_evaluated	Not_evaluated	Not_evaluated	Not_evaluated	Not_evaluated	Not_evaluated	Not_evaluated	Not_evaluated	Not_evaluated	Not_evaluated	Not_evaluated	Not_evaluated	Not_evaluated	Not_evaluated	Not_evaluated	Not_evaluated	Not_evaluated	Not_evaluated	Not_evaluated	Not_evaluated	Not_evaluated	Not_evaluated
	2.7.1.26	Not_evaluated	Not_evaluated	Not_evaluated	Not_evaluated	Not_evaluated	Not_evaluated	Not_evaluated	Not_evaluated	Not_evaluated	Not_evaluated	Not_evaluated	Not_evaluated	Not_evaluated	Not_evaluated	Not_evaluated	Not_evaluated	Not_evaluated	Not_evaluated	Not_evaluated	Not_evaluated	Not_evaluated	Not_evaluated	Not_evaluated	Not_evaluated	Not_evaluated	Not_evaluated	Not_evaluated	Not_evaluated	Not_evaluated	Not_evaluated	Not_evaluated	Not_evaluated	Not_evaluated	Not_evaluated	Not_evaluated	Not_evaluated	Not_evaluated	Not_evaluated	Not_evaluated	Not_evaluated	Not_evaluated	Not_evaluated	Not_evaluated	Not_evaluated	Not_evaluated	Not_evaluated	Not_evaluated	Not_evaluated
	2.7.1.30	Not_evaluated	Not_evaluated	Not_evaluated	Not_evaluated	Not_evaluated	Not_evaluated	Not_evaluated	Not_evaluated	Not_evaluated	Not_evaluated	Not_evaluated	Not_evaluated	Not_evaluated	Not_evaluated	Not_evaluated	Not_evaluated	Not_evaluated	Not_evaluated	Not_evaluated	Not_evaluated	Not_evaluated	Not_evaluated	Not_evaluated	Not_evaluated	Not_evaluated	Not_evaluated	Not_evaluated	Not_evaluated	Not_evaluated	Not_evaluated	Not_evaluated	Not_evaluated	Not_evaluated	Not_evaluated	Not_evaluated	Not_evaluated	Not_evaluated	Not_evaluated	Not_evaluated	Not_evaluated	Not_evaluated	Not_evaluated	Not_evaluated	Not_evaluated	Not_evaluated	Not_evaluated	Not_evaluated	Not_evaluated
	2.7.1.31	Not_evaluated	Not_evaluated	Not_evaluated	Not_evaluated	Not_evaluated	Not_evaluated	Not_evaluated	Not_evaluated	Not_evaluated	Not_evaluated	Not_evaluated	Not_evaluated	Not_evaluated	Not_evaluated	Not_evaluated	Not_evaluated	Not_evaluated	Not_evaluated	Not_evaluated	Not_evaluated	Not_evaluated	Not_evaluated	Not_evaluated	Not_evaluated	Not_evaluated	Not_evaluated	Not_evaluated	Not_evaluated	Not_evaluated	Not_evaluated	Not_evaluated	Not_evaluated	Not_evaluated	Not_evaluated	Not_evaluated	Not_evaluated	Not_evaluated	Not_evaluated	Not_evaluated	Not_evaluated	Not_evaluated	Not_evaluated	Not_evaluated	Not_evaluated	Not_evaluated	Not_evaluated	Not_evaluated	Not_evaluated
	2.7.1.48	Not_evaluated	Not_evaluated	Not_evaluated	Not_evaluated	Not_evaluated	Not_evaluated	Not_evaluated	Not_evaluated	Not_evaluated	Not_evaluated	Not_evaluated	Not_evaluated	Not_evaluated	Not_evaluated	Not_evaluated	Not_evaluated	Not_evaluated	Not_evaluated	Not_evaluated	Not_evaluated	Not_evaluated	Not_evaluated	Not_evaluated	Not_evaluated	Not_evaluated	Not_evaluated	Not_evaluated	Not_evaluated	Not_evaluated	Not_evaluated	Not_evaluated	Not_evaluated	Not_evaluated	Not_evaluated	Not_evaluated	Not_evaluated	Not_evaluated	Not_evaluated	Not_evaluated	Not_evaluated	Not_evaluated	Not_evaluated	Not_evaluated	Not_evaluated	Not_evaluated	Not_evaluated	Not_evaluated	Not_evaluated
	2.7.1.50	Not_evaluated	Not_evaluated	Not_evaluated	Not_evaluated	Not_evaluated	Not_evaluated	Not_evaluated	Not_evaluated	Not_evaluated	Not_evaluated	Not_evaluated	Not_evaluated	Not_evaluated	Not_evaluated	Not_evaluated	Not_evaluated	Not_evaluated	Not_evaluated	Not_evaluated	Not_evaluated	Not_evaluated	Not_evaluated	Not_evaluated	Not_evaluated	Not_evaluated	Not_evaluated	Not_evaluated	Not_evaluated	Not_evaluated	Not_evaluated	Not_evaluated	Not_evaluated	Not_evaluated	Not_evaluated	Not_evaluated	Not_evaluated	Not_evaluated	Not_evaluated	Not_evaluated	Not_evaluated	Not_evaluated	Not_evaluated	Not_evaluated	Not_evaluated	Not_evaluated	Not_evaluated	Not_evaluated	Not_evaluated
	2.7.1.56	Not_evaluated	Not_evaluated	Not_evaluated	Not_evaluated	Not_evaluated	Not_evaluated	Not_evaluated	Not_evaluated	Not_evaluated	Not_evaluated	Not_evaluated	Not_evaluated	Not_evaluated	Not_evaluated	Not_evaluated	Not_evaluated	Not_evaluated	Not_evaluated	Not_evaluated	Not_evaluated	Not_evaluated	Not_evaluated	Not_evaluated	Not_evaluated	Not_evaluated	Not_evaluated	Not_evaluated	Not_evaluated	Not_evaluated	Not_evaluated	Not_evaluated	Not_evaluated	Not_evaluated	Not_evaluated	Not_evaluated	Not_evaluated	Not_evaluated	Not_evaluated	Not_evaluated	Not_evaluated	Not_evaluated	Not_evaluated	Not_evaluated	Not_evaluated	Not_evaluated	Not_evaluated	Not_evaluated	Not_evaluated
	2.7.2.1	Not_evaluated	Not_evaluated	Not_evaluated	Not_evaluated	Not_evaluated	Not_evaluated	Not_evaluated	Not_evaluated	Not_evaluated	Not_evaluated	Not_evaluated	Not_evaluated	Not_evaluated	Not_evaluated	Not_evaluated	Not_evaluated	Not_evaluated	Not_evaluated	Not_evaluated	Not_evaluated	Not_evaluated	Not_evaluated	Not_evaluated	Not_evaluated	Not_evaluated	Not_evaluated	Not_evaluated	Not_evaluated	Not_evaluated	Not_evaluated	Not_evaluated	Not_evaluated	Not_evaluated	Not_evaluated	Not_evaluated	Not_evaluated	Not_evaluated	Not_evaluated	Not_evaluated	Not_evaluated	Not_evaluated	Not_evaluated	Not_evaluated	Not_evaluated	Not_evaluated	Not_evaluated	Not_evaluated	Not_evaluated
	2.7.2.7	Not_evaluated	Not_evaluated	Not_evaluated	Not_evaluated	Not_evaluated	Not_evaluated	Not_evaluated	Not_evaluated	Not_evaluated	Not_evaluated	Not_evaluated	Not_evaluated	Not_evaluated	Not_evaluated	Not_evaluated	Not_evaluated	Not_evaluated	Not_evaluated	Not_evaluated	Not_evaluated	Not_evaluated	Not_evaluated	Not_evaluated	Not_evaluated	Not_evaluated	Not_evaluated	Not_evaluated	Not_evaluated	Not_evaluated	Not_evaluated	Not_evaluated	Not_evaluated	Not_evaluated	Not_evaluated	Not_evaluated	Not_evaluated	Not_evaluated	Not_evaluated	Not_evaluated	Not_evaluated	Not_evaluated	Not_evaluated	Not_evaluated	Not_evaluated	Not_evaluated	Not_evaluated	Not_evaluated	Not_evaluated
	2.7.4.16	Not_evaluated	Not_evaluated	Not_evaluated	Not_evaluated	Not_evaluated	Not_evaluated	Not_evaluated	Not_evaluated	Not_evaluated	Not_evaluated	Not_evaluated	Not_evaluated	Not_evaluated	Not_evaluated	Not_evaluated	Not_evaluated	Not_evaluated	Not_evaluated	Not_evaluated	Not_evaluated	Not_evaluated	Not_evaluated	Not_evaluated	Not_evaluated	Not_evaluated	Not_evaluated	Not_evaluated	Not_evaluated	Not_evaluated	Not_evaluated	Not_evaluated	Not_evaluated	Not_evaluated	Not_evaluated	Not_evaluated	Not_evaluated	Not_evaluated	Not_evaluated	Not_evaluated	Not_evaluated	Not_evaluated	Not_evaluated	Not_evaluated	Not_evaluated	Not_evaluated	Not_evaluated	Not_evaluated	Not_evaluated
	2.7.4.7	Not_evaluated	Not_evaluated	Not_evaluated	Not_evaluated	Not_evaluated	Not_evaluated	Not_evaluated	Not_evaluated	Not_evaluated	Not_evaluated	Not_evaluated	Not_evaluated	Not_evaluated	Not_evaluated	Not_evaluated	Not_evaluated	Not_evaluated	Not_evaluated	Not_evaluated	Not_evaluated	Not_evaluated	Not_evaluated	Not_evaluated	Not_evaluated	Not_evaluated	Not_evaluated	Not_evaluated	Not_evaluated	Not_evaluated	Not_evaluated	Not_evaluated	Not_evaluated	Not_evaluated	Not_evaluated	Not_evaluated	Not_evaluated	Not_evaluated	Not_evaluated	Not_evaluated	Not_evaluated	Not_evaluated	Not_evaluated	Not_evaluated	Not_evaluated	Not_evaluated	Not_evaluated	Not_evaluated	Not_evaluated
	2.7.6.3	Not_evaluated	Not_evaluated	Not_evaluated	Not_evaluated	Not_evaluated	Not_evaluated	Not_evaluated	Not_evaluated	Not_evaluated	Not_evaluated	Not_evaluated	Not_evaluated	Not_evaluated	Not_evaluated	Not_evaluated	Not_evaluated	Not_evaluated	Not_evaluated	Not_evaluated	Not_evaluated	Not_evaluated	Not_evaluated	Not_evaluated	Not_evaluated	Not_evaluated	Not_evaluated	Not_evaluated	Not_evaluated	Not_evaluated	Not_evaluated	Not_evaluated	Not_evaluated	Not_evaluated	Not_evaluated	Not_evaluated	Not_evaluated	Not_evaluated	Not_evaluated	Not_evaluated	Not_evaluated	Not_evaluated	Not_evaluated	Not_evaluated	Not_evaluated	Not_evaluated	Not_evaluated	Not_evaluated	Not_evaluated
	2.7.7.10	Not_evaluated	Not_evaluated	Not_evaluated	Not_evaluated	Not_evaluated	Not_evaluated	Not_evaluated	Not_evaluated	Not_evaluated	Not_evaluated	Not_evaluated	Not_evaluated	Not_evaluated	Not_evaluated	Not_evaluated	Not_evaluated	Not_evaluated	Not_evaluated	Not_evaluated	Not_evaluated	Not_evaluated	Not_evaluated	Not_evaluated	Not_evaluated	Not_evaluated	Not_evaluated	Not_evaluated	Not_evaluated	Not_evaluated	Not_evaluated	Not_evaluated	Not_evaluated	Not_evaluated	Not_evaluated	Not_evaluated	Not_evaluated	Not_evaluated	Not_evaluated	Not_evaluated	Not_evaluated	Not_evaluated	Not_evaluated	Not_evaluated	Not_evaluated	Not_evaluated	Not_evaluated	Not_evaluated	Not_evaluated
	2.7.7.12	Not_evaluated	Not_evaluated	Not_evaluated	Not_evaluated	Not_evaluated	Not_evaluated	Not_evaluated	Not_evaluated	Not_evaluated	Not_evaluated	Not_evaluated	Not_evaluated	Not_evaluated	Not_evaluated	Not_evaluated	Not_evaluated	Not_evaluated	Not_evaluated	Not_evaluated	Not_evaluated	Not_evaluated	Not_evaluated	Not_evaluated	Not_evaluated	Not_evaluated	Not_evaluated	Not_evaluated	Not_evaluated	Not_evaluated	Not_evaluated	Not_evaluated	Not_evaluated	Not_evaluated	Not_evaluated	Not_evaluated	Not_evaluated	Not_evaluated	Not_evaluated	Not_evaluated	Not_evaluated	Not_evaluated	Not_evaluated	Not_evaluated	Not_evaluated	Not_evaluated	Not_evaluated	Not_evaluated	Not_evaluated
	2.7.7.27	Not_evaluated	Not_evaluated	Not_evaluated	Not_evaluated	Not_evaluated	Not_evaluated	Not_evaluated	Not_evaluated	Not_evaluated	Not_evaluated	Not_evaluated	Not_evaluated	Not_evaluated	Not_evaluated	Not_evaluated	Not_evaluated	Not_evaluated	Not_evaluated	Not_evaluated	Not_evaluated	Not_evaluated	Not_evaluated	Not_evaluated	Not_evaluated	Not_evaluated	Not_evaluated	Not_evaluated	Not_evaluated	Not_evaluated	Not_evaluated	Not_evaluated	Not_evaluated	Not_evaluated	Not_evaluated	Not_evaluated	Not_evaluated	Not_evaluated	Not_evaluated	Not_evaluated	Not_evaluated	Not_evaluated	Not_evaluated	Not_evaluated	Not_evaluated	Not_evaluated	Not_evaluated	Not_evaluated	Not_evaluated
	2.7.7.4	Not_evaluated	Not_evaluated	Not_evaluated	Not_evaluated	Not_evaluated	Not_evaluated	Not_evaluated	Not_evaluated	Not_evaluated	Not_evaluated	Not_evaluated	Not_evaluated	Not_evaluated	Not_evaluated	Not_evaluated	Not_evaluated	Not_evaluated	Not_evaluated	Not_evaluated	Not_evaluated	Not_evaluated	Not_evaluated	Not_evaluated	Not_evaluated	Not_evaluated	Not_evaluated	Not_evaluated	Not_evaluated	Not_evaluated	Not_evaluated	Not_evaluated	Not_evaluated	Not_evaluated	Not_evaluated	Not_evaluated	Not_evaluated	Not_evaluated	Not_evaluated	Not_evaluated	Not_evaluated	Not_evaluated	Not_evaluated	Not_evaluated	Not_evaluated	Not_evaluated	Not_evaluated	Not_evaluated	Not_evaluated
	2.7.7.9	Not_evaluated	Not_evaluated	Not_evaluated	Not_evaluated	Not_evaluated	Not_evaluated	Not_evaluated	Not_evaluated	Not_evaluated	Not_evaluated	Not_evaluated	Not_evaluated	Not_evaluated	Not_evaluated	Not_evaluated	Not_evaluated	Not_evaluated	Not_evaluated	Not_evaluated	Not_evaluated	Not_evaluated	Not_evaluated	Not_evaluated	Not_evaluated	Not_evaluated	Not_evaluated	Not_evaluated	Not_evaluated	Not_evaluated	Not_evaluated	Not_evaluated	Not_evaluated	Not_evaluated	Not_evaluated	Not_evaluated	Not_evaluated	Not_evaluated	Not_evaluated	Not_evaluated	Not_evaluated	Not_evaluated	Not_evaluated	Not_evaluated	Not_evaluated	Not_evaluated	Not_evaluated	Not_evaluated	Not_evaluated
	2.7.8.7	Not_evaluated	Not_evaluated	Not_evaluated	Not_evaluated	Not_evaluated	Not_evaluated	Not_evaluated	Not_evaluated	Not_evaluated	Not_evaluated	Not_evaluated	Not_evaluated	Not_evaluated	Not_evaluated	Not_evaluated	Not_evaluated	Not_evaluated	Not_evaluated	Not_evaluated	Not_evaluated	Not_evaluated	Not_evaluated	Not_evaluated	Not_evaluated	Not_evaluated	Not_evaluated	Not_evaluated	Not_evaluated	Not_evaluated	Not_evaluated	Not_evaluated	Not_evaluated	Not_evaluated	Not_evaluated	Not_evaluated	Not_evaluated	Not_evaluated	Not_evaluated	Not_evaluated	Not_evaluated	Not_evaluated	Not_evaluated	Not_evaluated	Not_evaluated	Not_evaluated	Not_evaluated	Not_evaluated	Not_evaluated
	2.7.9.1	Not_evaluated	Not_evaluated	Not_evaluated	Not_evaluated	Not_evaluated	Not_evaluated	Not_evaluated	Not_evaluated	Not_evaluated	Not_evaluated	Not_evaluated	Not_evaluated	Not_evaluated	Not_evaluated	Not_evaluated	Not_evaluated	Not_evaluated	Not_evaluated	Not_evaluated	Not_evaluated	Not_evaluated	Not_evaluated	Not_evaluated	Not_evaluated	Not_evaluated	Not_evaluated	Not_evaluated	Not_evaluated	Not_evaluated	Not_evaluated	Not_evaluated	Not_evaluated	Not_evaluated	Not_evaluated	Not_evaluated	Not_evaluated	Not_evaluated	Not_evaluated	Not_evaluated	Not_evaluated	Not_evaluated	Not_evaluated	Not_evaluated	Not_evaluated	Not_evaluated	Not_evaluated	Not_evaluated	Not_evaluated
	2.8.3.8	Not_evaluated	Not_evaluated	Not_evaluated	Not_evaluated	Not_evaluated	Not_evaluated	Not_evaluated	Not_evaluated	Not_evaluated	Not_evaluated	Not_evaluated	Not_evaluated	Not_evaluated	Not_evaluated	Not_evaluated	Not_evaluated	Not_evaluated	Not_evaluated	Not_evaluated	Not_evaluated	Not_evaluated	Not_evaluated	Not_evaluated	Not_evaluated	Not_evaluated	Not_evaluated	Not_evaluated	Not_evaluated	Not_evaluated	Not_evaluated	Not_evaluated	Not_evaluated	Not_evaluated	Not_evaluated	Not_evaluated	Not_evaluated	Not_evaluated	Not_evaluated	Not_evaluated	Not_evaluated	Not_evaluated	Not_evaluated	Not_evaluated	Not_evaluated	Not_evaluated	Not_evaluated	Not_evaluated	Not_evaluated
	3.1.3.2	Not_evaluated	Not_evaluated	Not_evaluated	Not_evaluated	Not_evaluated	Not_evaluated	Not_evaluated	Not_evaluated	Not_evaluated	Not_evaluated	Not_evaluated	Not_evaluated	Not_evaluated	Not_evaluated	Not_evaluated	Not_evaluated	Not_evaluated	Not_evaluated	Not_evaluated	Not_evaluated	Not_evaluated	Not_evaluated	Not_evaluated	Not_evaluated	Not_evaluated	Not_evaluated	Not_evaluated	Not_evaluated	Not_evaluated	Not_evaluated	Not_evaluated	Not_evaluated	Not_evaluated	Not_evaluated	Not_evaluated	Not_evaluated	Not_evaluated	Not_evaluated	Not_evaluated	Not_evaluated	Not_evaluated	Not_evaluated	Not_evaluated	Not_evaluated	Not_evaluated	Not_evaluated	Not_evaluated	Not_evaluated
	3.1.3.5	Not_evaluated	Not_evaluated	Not_evaluated	Not_evaluated	Not_evaluated	Not_evaluated	Not_evaluated	Not_evaluated	Not_evaluated	Not_evaluated	Not_evaluated	Not_evaluated	Not_evaluated	Not_evaluated	Not_evaluated	Not_evaluated	Not_evaluated	Not_evaluated	Not_evaluated	Not_evaluated	Not_evaluated	Not_evaluated	Not_evaluated	Not_evaluated	Not_evaluated	Not_evaluated	Not_evaluated	Not_evaluated	Not_evaluated	Not_evaluated	Not_evaluated	Not_evaluated	Not_evaluated	Not_evaluated	Not_evaluated	Not_evaluated	Not_evaluated	Not_evaluated	Not_evaluated	Not_evaluated	Not_evaluated	Not_evaluated	Not_evaluated	Not_evaluated	Not_evaluated	Not_evaluated	Not_evaluated	Not_evaluated
	3.2.1.1	Not_evaluated	Not_evaluated	Not_evaluated	Not_evaluated	Not_evaluated	Not_evaluated	Not_evaluated	Not_evaluated	Not_evaluated	Not_evaluated	Not_evaluated	Not_evaluated	Not_evaluated	Not_evaluated	Not_evaluated	Not_evaluated	Not_evaluated	Not_evaluated	Not_evaluated	Not_evaluated	Not_evaluated	Not_evaluated	Not_evaluated	Not_evaluated	Not_evaluated	Not_evaluated	Not_evaluated	Not_evaluated	Not_evaluated	Not_evaluated	Not_evaluated	Not_evaluated	Not_evaluated	Not_evaluated	Not_evaluated	Not_evaluated	Not_evaluated	Not_evaluated	Not_evaluated	Not_evaluated	Not_evaluated	Not_evaluated	Not_evaluated	Not_evaluated	Not_evaluated	Not_evaluated	Not_evaluated	Not_evaluated
	3.2.1.10	Not_evaluated	Not_evaluated	Not_evaluated	Not_evaluated	Not_evaluated	Not_evaluated	Not_evaluated	Not_evaluated	Not_evaluated	Not_evaluated	Not_evaluated	Not_evaluated	Not_evaluated	Not_evaluated	Not_evaluated	Not_evaluated	Not_evaluated	Not_evaluated	Not_evaluated	Not_evaluated	Not_evaluated	Not_evaluated	Not_evaluated	Not_evaluated	Not_evaluated	Not_evaluated	Not_evaluated	Not_evaluated	Not_evaluated	Not_evaluated	Not_evaluated	Not_evaluated	Not_evaluated	Not_evaluated	Not_evaluated	Not_evaluated	Not_evaluated	Not_evaluated	Not_evaluated	Not_evaluated	Not_evaluated	Not_evaluated	Not_evaluated	Not_evaluated	Not_evaluated	Not_evaluated	Not_evaluated	Not_evaluated
	3.2.1.20	Not_evaluated	Not_evaluated	Not_evaluated	Not_evaluated	Not_evaluated	Not_evaluated	Not_evaluated	Not_evaluated	Not_evaluated	Not_evaluated	Not_evaluated	Not_evaluated	Not_evaluated	Not_evaluated	Not_evaluated	Not_evaluated	Not_evaluated	Not_evaluated	Not_evaluated	Not_evaluated	Not_evaluated	Not_evaluated	Not_evaluated	Not_evaluated	Not_evaluated	Not_evaluated	Not_evaluated	Not_evaluated	Not_evaluated	Not_evaluated	Not_evaluated	Not_evaluated	Not_evaluated	Not_evaluated	Not_evaluated	Not_evaluated	Not_evaluated	Not_evaluated	Not_evaluated	Not_evaluated	Not_evaluated	Not_evaluated	Not_evaluated	Not_evaluated	Not_evaluated	Not_evaluated	Not_evaluated	Not_evaluated
	3.2.1.26	Not_evaluated	Not_evaluated	Not_evaluated	Not_evaluated	Not_evaluated	Not_evaluated	Not_evaluated	Not_evaluated	Not_evaluated	Not_evaluated	Not_evaluated	Not_evaluated	Not_evaluated	Not_evaluated	Not_evaluated	Not_evaluated	Not_evaluated	Not_evaluated	Not_evaluated	Not_evaluated	Not_evaluated	Not_evaluated	Not_evaluated	Not_evaluated	Not_evaluated	Not_evaluated	Not_evaluated	Not_evaluated	Not_evaluated	Not_evaluated	Not_evaluated	Not_evaluated	Not_evaluated	Not_evaluated	Not_evaluated	Not_evaluated	Not_evaluated	Not_evaluated	Not_evaluated	Not_evaluated	Not_evaluated	Not_evaluated	Not_evaluated	Not_evaluated	Not_evaluated	Not_evaluated	Not_evaluated	Not_evaluated
	3.2.1.33	Not_evaluated	Not_evaluated	Not_evaluated	Not_evaluated	Not_evaluated	Not_evaluated	Not_evaluated	Not_evaluated	Not_evaluated	Not_evaluated	Not_evaluated	Not_evaluated	Not_evaluated	Not_evaluated	Not_evaluated	Not_evaluated	Not_evaluated	Not_evaluated	Not_evaluated	Not_evaluated	Not_evaluated	Not_evaluated	Not_evaluated	Not_evaluated	Not_evaluated	Not_evaluated	Not_evaluated	Not_evaluated	Not_evaluated	Not_evaluated	Not_evaluated	Not_evaluated	Not_evaluated	Not_evaluated	Not_evaluated	Not_evaluated	Not_evaluated	Not_evaluated	Not_evaluated	Not_evaluated	Not_evaluated	Not_evaluated	Not_evaluated	Not_evaluated	Not_evaluated	Not_evaluated	Not_evaluated	Not_evaluated
	3.5.1.1	Not_evaluated	Not_evaluated	Not_evaluated	Not_evaluated	Not_evaluated	Not_evaluated	Not_evaluated	Not_evaluated	Not_evaluated	Not_evaluated	Not_evaluated	Not_evaluated	Not_evaluated	Not_evaluated	Not_evaluated	Not_evaluated	Not_evaluated	Not_evaluated	Not_evaluated	Not_evaluated	Not_evaluated	Not_evaluated	Not_evaluated	Not_evaluated	Not_evaluated	Not_evaluated	Not_evaluated	Not_evaluated	Not_evaluated	Not_evaluated	Not_evaluated	Not_evaluated	Not_evaluated	Not_evaluated	Not_evaluated	Not_evaluated	Not_evaluated	Not_evaluated	Not_evaluated	Not_evaluated	Not_evaluated	Not_evaluated	Not_evaluated	Not_evaluated	Not_evaluated	Not_evaluated	Not_evaluated	Not_evaluated
	3.5.1.16	Not_evaluated	Not_evaluated	Not_evaluated	Not_evaluated	Not_evaluated	Not_evaluated	Not_evaluated	Not_evaluated	Not_evaluated	Not_evaluated	Not_evaluated	Not_evaluated	Not_evaluated	Not_evaluated	Not_evaluated	Not_evaluated	Not_evaluated	Not_evaluated	Not_evaluated	Not_evaluated	Not_evaluated	Not_evaluated	Not_evaluated	Not_evaluated	Not_evaluated	Not_evaluated	Not_evaluated	Not_evaluated	Not_evaluated	Not_evaluated	Not_evaluated	Not_evaluated	Not_evaluated	Not_evaluated	Not_evaluated	Not_evaluated	Not_evaluated	Not_evaluated	Not_evaluated	Not_evaluated	Not_evaluated	Not_evaluated	Not_evaluated	Not_evaluated	Not_evaluated	Not_evaluated	Not_evaluated	Not_evaluated
	3.5.1.19	Not_evaluated	Not_evaluated	Not_evaluated	Not_evaluated	Not_evaluated	Not_evaluated	Not_evaluated	Not_evaluated	Not_evaluated	Not_evaluated	Not_evaluated	Not_evaluated	Not_evaluated	Not_evaluated	Not_evaluated	Not_evaluated	Not_evaluated	Not_evaluated	Not_evaluated	Not_evaluated	Not_evaluated	Not_evaluated	Not_evaluated	Not_evaluated	Not_evaluated	Not_evaluated	Not_evaluated	Not_evaluated	Not_evaluated	Not_evaluated	Not_evaluated	Not_evaluated	Not_evaluated	Not_evaluated	Not_evaluated	Not_evaluated	Not_evaluated	Not_evaluated	Not_evaluated	Not_evaluated	Not_evaluated	Not_evaluated	Not_evaluated	Not_evaluated	Not_evaluated	Not_evaluated	Not_evaluated	Not_evaluated
	3.5.1.25	Not_evaluated	Not_evaluated	Not_evaluated	Not_evaluated	Not_evaluated	Not_evaluated	Not_evaluated	Not_evaluated	Not_evaluated	Not_evaluated	Not_evaluated	Not_evaluated	Not_evaluated	Not_evaluated	Not_evaluated	Not_evaluated	Not_evaluated	Not_evaluated	Not_evaluated	Not_evaluated	Not_evaluated	Not_evaluated	Not_evaluated	Not_evaluated	Not_evaluated	Not_evaluated	Not_evaluated	Not_evaluated	Not_evaluated	Not_evaluated	Not_evaluated	Not_evaluated	Not_evaluated	Not_evaluated	Not_evaluated	Not_evaluated	Not_evaluated	Not_evaluated	Not_evaluated	Not_evaluated	Not_evaluated	Not_evaluated	Not_evaluated	Not_evaluated	Not_evaluated	Not_evaluated	Not_evaluated	Not_evaluated
	3.5.1.47	Not_evaluated	Not_evaluated	Not_evaluated	Not_evaluated	Not_evaluated	Not_evaluated	Not_evaluated	Not_evaluated	Not_evaluated	Not_evaluated	Not_evaluated	Not_evaluated	Not_evaluated	Not_evaluated	Not_evaluated	Not_evaluated	Not_evaluated	Not_evaluated	Not_evaluated	Not_evaluated	Not_evaluated	Not_evaluated	Not_evaluated	Not_evaluated	Not_evaluated	Not_evaluated	Not_evaluated	Not_evaluated	Not_evaluated	Not_evaluated	Not_evaluated	Not_evaluated	Not_evaluated	Not_evaluated	Not_evaluated	Not_evaluated	Not_evaluated	Not_evaluated	Not_evaluated	Not_evaluated	Not_evaluated	Not_evaluated	Not_evaluated	Not_evaluated	Not_evaluated	Not_evaluated	Not_evaluated	Not_evaluated
	3.5.1.5	Not_evaluated	Not_evaluated	Not_evaluated	Not_evaluated	Not_evaluated	Not_evaluated	Not_evaluated	Not_evaluated	Not_evaluated	Not_evaluated	Not_evaluated	Not_evaluated	Not_evaluated	Not_evaluated	Not_evaluated	Not_evaluated	Not_evaluated	Not_evaluated	Not_evaluated	Not_evaluated	Not_evaluated	Not_evaluated	Not_evaluated	Not_evaluated	Not_evaluated	Not_evaluated	Not_evaluated	Not_evaluated	Not_evaluated	Not_evaluated	Not_evaluated	Not_evaluated	Not_evaluated	Not_evaluated	Not_evaluated	Not_evaluated	Not_evaluated	Not_evaluated	Not_evaluated	Not_evaluated	Not_evaluated	Not_evaluated	Not_evaluated	Not_evaluated	Not_evaluated	Not_evaluated	Not_evaluated	Not_evaluated
	3.5.3.1	Not_evaluated	Not_evaluated	Not_evaluated	Not_evaluated	Not_evaluated	Not_evaluated	Not_evaluated	Not_evaluated	Not_evaluated	Not_evaluated	Not_evaluated	Not_evaluated	Not_evaluated	Not_evaluated	Not_evaluated	Not_evaluated	Not_evaluated	Not_evaluated	Not_evaluated	Not_evaluated	Not_evaluated	Not_evaluated	Not_evaluated	Not_evaluated	Not_evaluated	Not_evaluated	Not_evaluated	Not_evaluated	Not_evaluated	Not_evaluated	Not_evaluated	Not_evaluated	Not_evaluated	Not_evaluated	Not_evaluated	Not_evaluated	Not_evaluated	Not_evaluated	Not_evaluated	Not_evaluated	Not_evaluated	Not_evaluated	Not_evaluated	Not_evaluated	Not_evaluated	Not_evaluated	Not_evaluated	Not_evaluated
	3.5.3.11	Not_evaluated	Not_evaluated	Not_evaluated	Not_evaluated	Not_evaluated	Not_evaluated	Not_evaluated	Not_evaluated	Not_evaluated	Not_evaluated	Not_evaluated	Not_evaluated	Not_evaluated	Not_evaluated	Not_evaluated	Not_evaluated	Not_evaluated	Not_evaluated	Not_evaluated	Not_evaluated	Not_evaluated	Not_evaluated	Not_evaluated	Not_evaluated	Not_evaluated	Not_evaluated	Not_evaluated	Not_evaluated	Not_evaluated	Not_evaluated	Not_evaluated	Not_evaluated	Not_evaluated	Not_evaluated	Not_evaluated	Not_evaluated	Not_evaluated	Not_evaluated	Not_evaluated	Not_evaluated	Not_evaluated	Not_evaluated	Not_evaluated	Not_evaluated	Not_evaluated	Not_evaluated	Not_evaluated	Not_evaluated
	3.5.4.1	Not_evaluated	Not_evaluated	Not_evaluated	Not_evaluated	Not_evaluated	Not_evaluated	Not_evaluated	Not_evaluated	Not_evaluated	Not_evaluated	Not_evaluated	Not_evaluated	Not_evaluated	Not_evaluated	Not_evaluated	Not_evaluated	Not_evaluated	Not_evaluated	Not_evaluated	Not_evaluated	Not_evaluated	Not_evaluated	Not_evaluated	Not_evaluated	Not_evaluated	Not_evaluated	Not_evaluated	Not_evaluated	Not_evaluated	Not_evaluated	Not_evaluated	Not_evaluated	Not_evaluated	Not_evaluated	Not_evaluated	Not_evaluated	Not_evaluated	Not_evaluated	Not_evaluated	Not_evaluated	Not_evaluated	Not_evaluated	Not_evaluated	Not_evaluated	Not_evaluated	Not_evaluated	Not_evaluated	Not_evaluated
	3.5.4.12	Not_evaluated	Not_evaluated	Not_evaluated	Not_evaluated	Not_evaluated	Not_evaluated	Not_evaluated	Not_evaluated	Not_evaluated	Not_evaluated	Not_evaluated	Not_evaluated	Not_evaluated	Not_evaluated	Not_evaluated	Not_evaluated	Not_evaluated	Not_evaluated	Not_evaluated	Not_evaluated	Not_evaluated	Not_evaluated	Not_evaluated	Not_evaluated	Not_evaluated	Not_evaluated	Not_evaluated	Not_evaluated	Not_evaluated	Not_evaluated	Not_evaluated	Not_evaluated	Not_evaluated	Not_evaluated	Not_evaluated	Not_evaluated	Not_evaluated	Not_evaluated	Not_evaluated	Not_evaluated	Not_evaluated	Not_evaluated	Not_evaluated	Not_evaluated	Not_evaluated	Not_evaluated	Not_evaluated	Not_evaluated
	3.5.4.13	Not_evaluated	Not_evaluated	Not_evaluated	Not_evaluated	Not_evaluated	Not_evaluated	Not_evaluated	Not_evaluated	Not_evaluated	Not_evaluated	Not_evaluated	Not_evaluated	Not_evaluated	Not_evaluated	Not_evaluated	Not_evaluated	Not_evaluated	Not_evaluated	Not_evaluated	Not_evaluated	Not_evaluated	Not_evaluated	Not_evaluated	Not_evaluated	Not_evaluated	Not_evaluated	Not_evaluated	Not_evaluated	Not_evaluated	Not_evaluated	Not_evaluated	Not_evaluated	Not_evaluated	Not_evaluated	Not_evaluated	Not_evaluated	Not_evaluated	Not_evaluated	Not_evaluated	Not_evaluated	Not_evaluated	Not_evaluated	Not_evaluated	Not_evaluated	Not_evaluated	Not_evaluated	Not_evaluated	Not_evaluated
	3.5.4.2	Not_evaluated	Not_evaluated	Not_evaluated	Not_evaluated	Not_evaluated	Not_evaluated	Not_evaluated	Not_evaluated	Not_evaluated	Not_evaluated	Not_evaluated	Not_evaluated	Not_evaluated	Not_evaluated	Not_evaluated	Not_evaluated	Not_evaluated	Not_evaluated	Not_evaluated	Not_evaluated	Not_evaluated	Not_evaluated	Not_evaluated	Not_evaluated	Not_evaluated	Not_evaluated	Not_evaluated	Not_evaluated	Not_evaluated	Not_evaluated	Not_evaluated	Not_evaluated	Not_evaluated	Not_evaluated	Not_evaluated	Not_evaluated	Not_evaluated	Not_evaluated	Not_evaluated	Not_evaluated	Not_evaluated	Not_evaluated	Not_evaluated	Not_evaluated	Not_evaluated	Not_evaluated	Not_evaluated	Not_evaluated
	3.5.4.4	Not_evaluated	Not_evaluated	Not_evaluated	Not_evaluated	Not_evaluated	Not_evaluated	Not_evaluated	Not_evaluated	Not_evaluated	Not_evaluated	Not_evaluated	Not_evaluated	Not_evaluated	Not_evaluated	Not_evaluated	Not_evaluated	Not_evaluated	Not_evaluated	Not_evaluated	Not_evaluated	Not_evaluated	Not_evaluated	Not_evaluated	Not_evaluated	Not_evaluated	Not_evaluated	Not_evaluated	Not_evaluated	Not_evaluated	Not_evaluated	Not_evaluated	Not_evaluated	Not_evaluated	Not_evaluated	Not_evaluated	Not_evaluated	Not_evaluated	Not_evaluated	Not_evaluated	Not_evaluated	Not_evaluated	Not_evaluated	Not_evaluated	Not_evaluated	Not_evaluated	Not_evaluated	Not_evaluated	Not_evaluated
	3.5.4.5	Not_evaluated	Not_evaluated	Not_evaluated	Not_evaluated	Not_evaluated	Not_evaluated	Not_evaluated	Not_evaluated	Not_evaluated	Not_evaluated	Not_evaluated	Not_evaluated	Not_evaluated	Not_evaluated	Not_evaluated	Not_evaluated	Not_evaluated	Not_evaluated	Not_evaluated	Not_evaluated	Not_evaluated	Not_evaluated	Not_evaluated	Not_evaluated	Not_evaluated	Not_evaluated	Not_evaluated	Not_evaluated	Not_evaluated	Not_evaluated	Not_evaluated	Not_evaluated	Not_evaluated	Not_evaluated	Not_evaluated	Not_evaluated	Not_evaluated	Not_evaluated	Not_evaluated	Not_evaluated	Not_evaluated	Not_evaluated	Not_evaluated	Not_evaluated	Not_evaluated	Not_evaluated	Not_evaluated	Not_evaluated
	3.5.99.2	Not_evaluated	Not_evaluated	Not_evaluated	Not_evaluated	Not_evaluated	Not_evaluated	Not_evaluated	Not_evaluated	Not_evaluated	Not_evaluated	Not_evaluated	Not_evaluated	Not_evaluated	Not_evaluated	Not_evaluated	Not_evaluated	Not_evaluated	Not_evaluated	Not_evaluated	Not_evaluated	Not_evaluated	Not_evaluated	Not_evaluated	Not_evaluated	Not_evaluated	Not_evaluated	Not_evaluated	Not_evaluated	Not_evaluated	Not_evaluated	Not_evaluated	Not_evaluated	Not_evaluated	Not_evaluated	Not_evaluated	Not_evaluated	Not_evaluated	Not_evaluated	Not_evaluated	Not_evaluated	Not_evaluated	Not_evaluated	Not_evaluated	Not_evaluated	Not_evaluated	Not_evaluated	Not_evaluated	Not_evaluated
	3.5.99.6	Not_evaluated	Not_evaluated	Not_evaluated	Not_evaluated	Not_evaluated	Not_evaluated	Not_evaluated	Not_evaluated	Not_evaluated	Not_evaluated	Not_evaluated	Not_evaluated	Not_evaluated	Not_evaluated	Not_evaluated	Not_evaluated	Not_evaluated	Not_evaluated	Not_evaluated	Not_evaluated	Not_evaluated	Not_evaluated	Not_evaluated	Not_evaluated	Not_evaluated	Not_evaluated	Not_evaluated	Not_evaluated	Not_evaluated	Not_evaluated	Not_evaluated	Not_evaluated	Not_evaluated	Not_evaluated	Not_evaluated	Not_evaluated	Not_evaluated	Not_evaluated	Not_evaluated	Not_evaluated	Not_evaluated	Not_evaluated	Not_evaluated	Not_evaluated	Not_evaluated	Not_evaluated	Not_evaluated	Not_evaluated
	3.6.1.15	Not_evaluated	Not_evaluated	Not_evaluated	Not_evaluated	Not_evaluated	Not_evaluated	Not_evaluated	Not_evaluated	Not_evaluated	Not_evaluated	Not_evaluated	Not_evaluated	Not_evaluated	Not_evaluated	Not_evaluated	Not_evaluated	Not_evaluated	Not_evaluated	Not_evaluated	Not_evaluated	Not_evaluated	Not_evaluated	Not_evaluated	Not_evaluated	Not_evaluated	Not_evaluated	Not_evaluated	Not_evaluated	Not_evaluated	Not_evaluated	Not_evaluated	Not_evaluated	Not_evaluated	Not_evaluated	Not_evaluated	Not_evaluated	Not_evaluated	Not_evaluated	Not_evaluated	Not_evaluated	Not_evaluated	Not_evaluated	Not_evaluated	Not_evaluated	Not_evaluated	Not_evaluated	Not_evaluated	Not_evaluated
	3.6.1.19	Not_evaluated	Not_evaluated	Not_evaluated	Not_evaluated	Not_evaluated	Not_evaluated	Not_evaluated	Not_evaluated	Not_evaluated	Not_evaluated	Not_evaluated	Not_evaluated	Not_evaluated	Not_evaluated	Not_evaluated	Not_evaluated	Not_evaluated	Not_evaluated	Not_evaluated	Not_evaluated	Not_evaluated	Not_evaluated	Not_evaluated	Not_evaluated	Not_evaluated	Not_evaluated	Not_evaluated	Not_evaluated	Not_evaluated	Not_evaluated	Not_evaluated	Not_evaluated	Not_evaluated	Not_evaluated	Not_evaluated	Not_evaluated	Not_evaluated	Not_evaluated	Not_evaluated	Not_evaluated	Not_evaluated	Not_evaluated	Not_evaluated	Not_evaluated	Not_evaluated	Not_evaluated	Not_evaluated	Not_evaluated
	3.6.1.23	Not_evaluated	Not_evaluated	Not_evaluated	Not_evaluated	Not_evaluated	Not_evaluated	Not_evaluated	Not_evaluated	Not_evaluated	Not_evaluated	Not_evaluated	Not_evaluated	Not_evaluated	Not_evaluated	Not_evaluated	Not_evaluated	Not_evaluated	Not_evaluated	Not_evaluated	Not_evaluated	Not_evaluated	Not_evaluated	Not_evaluated	Not_evaluated	Not_evaluated	Not_evaluated	Not_evaluated	Not_evaluated	Not_evaluated	Not_evaluated	Not_evaluated	Not_evaluated	Not_evaluated	Not_evaluated	Not_evaluated	Not_evaluated	Not_evaluated	Not_evaluated	Not_evaluated	Not_evaluated	Not_evaluated	Not_evaluated	Not_evaluated	Not_evaluated	Not_evaluated	Not_evaluated	Not_evaluated	Not_evaluated
	3.6.1.7	Not_evaluated	Not_evaluated	Not_evaluated	Not_evaluated	Not_evaluated	Not_evaluated	Not_evaluated	Not_evaluated	Not_evaluated	Not_evaluated	Not_evaluated	Not_evaluated	Not_evaluated	Not_evaluated	Not_evaluated	Not_evaluated	Not_evaluated	Not_evaluated	Not_evaluated	Not_evaluated	Not_evaluated	Not_evaluated	Not_evaluated	Not_evaluated	Not_evaluated	Not_evaluated	Not_evaluated	Not_evaluated	Not_evaluated	Not_evaluated	Not_evaluated	Not_evaluated	Not_evaluated	Not_evaluated	Not_evaluated	Not_evaluated	Not_evaluated	Not_evaluated	Not_evaluated	Not_evaluated	Not_evaluated	Not_evaluated	Not_evaluated	Not_evaluated	Not_evaluated	Not_evaluated	Not_evaluated	Not_evaluated
	4.1.1.19	Not_evaluated	Not_evaluated	Not_evaluated	Not_evaluated	Not_evaluated	Not_evaluated	Not_evaluated	Not_evaluated	Not_evaluated	Not_evaluated	Not_evaluated	Not_evaluated	Not_evaluated	Not_evaluated	Not_evaluated	Not_evaluated	Not_evaluated	Not_evaluated	Not_evaluated	Not_evaluated	Not_evaluated	Not_evaluated	Not_evaluated	Not_evaluated	Not_evaluated	Not_evaluated	Not_evaluated	Not_evaluated	Not_evaluated	Not_evaluated	Not_evaluated	Not_evaluated	Not_evaluated	Not_evaluated	Not_evaluated	Not_evaluated	Not_evaluated	Not_evaluated	Not_evaluated	Not_evaluated	Not_evaluated	Not_evaluated	Not_evaluated	Not_evaluated	Not_evaluated	Not_evaluated	Not_evaluated	Not_evaluated
	4.1.2.4	Not_evaluated	Not_evaluated	Not_evaluated	Not_evaluated	Not_evaluated	Not_evaluated	Not_evaluated	Not_evaluated	Not_evaluated	Not_evaluated	Not_evaluated	Not_evaluated	Not_evaluated	Not_evaluated	Not_evaluated	Not_evaluated	Not_evaluated	Not_evaluated	Not_evaluated	Not_evaluated	Not_evaluated	Not_evaluated	Not_evaluated	Not_evaluated	Not_evaluated	Not_evaluated	Not_evaluated	Not_evaluated	Not_evaluated	Not_evaluated	Not_evaluated	Not_evaluated	Not_evaluated	Not_evaluated	Not_evaluated	Not_evaluated	Not_evaluated	Not_evaluated	Not_evaluated	Not_evaluated	Not_evaluated	Not_evaluated	Not_evaluated	Not_evaluated	Not_evaluated	Not_evaluated	Not_evaluated	Not_evaluated
	4.2.1.55	Not_evaluated	Not_evaluated	Not_evaluated	Not_evaluated	Not_evaluated	Not_evaluated	Not_evaluated	Not_evaluated	Not_evaluated	Not_evaluated	Not_evaluated	Not_evaluated	Not_evaluated	Not_evaluated	Not_evaluated	Not_evaluated	Not_evaluated	Not_evaluated	Not_evaluated	Not_evaluated	Not_evaluated	Not_evaluated	Not_evaluated	Not_evaluated	Not_evaluated	Not_evaluated	Not_evaluated	Not_evaluated	Not_evaluated	Not_evaluated	Not_evaluated	Not_evaluated	Not_evaluated	Not_evaluated	Not_evaluated	Not_evaluated	Not_evaluated	Not_evaluated	Not_evaluated	Not_evaluated	Not_evaluated	Not_evaluated	Not_evaluated	Not_evaluated	Not_evaluated	Not_evaluated	Not_evaluated	Not_evaluated
	4.3.1.1	Not_evaluated	Not_evaluated	Not_evaluated	Not_evaluated	Not_evaluated	Not_evaluated	Not_evaluated	Not_evaluated	Not_evaluated	Not_evaluated	Not_evaluated	Not_evaluated	Not_evaluated	Not_evaluated	Not_evaluated	Not_evaluated	Not_evaluated	Not_evaluated	Not_evaluated	Not_evaluated	Not_evaluated	Not_evaluated	Not_evaluated	Not_evaluated	Not_evaluated	Not_evaluated	Not_evaluated	Not_evaluated	Not_evaluated	Not_evaluated	Not_evaluated	Not_evaluated	Not_evaluated	Not_evaluated	Not_evaluated	Not_evaluated	Not_evaluated	Not_evaluated	Not_evaluated	Not_evaluated	Not_evaluated	Not_evaluated	Not_evaluated	Not_evaluated	Not_evaluated	Not_evaluated	Not_evaluated	Not_evaluated
	4.3.1.17	Not_evaluated	Not_evaluated	Not_evaluated	Not_evaluated	Not_evaluated	Not_evaluated	Not_evaluated	Not_evaluated	Not_evaluated	Not_evaluated	Not_evaluated	Not_evaluated	Not_evaluated	Not_evaluated	Not_evaluated	Not_evaluated	Not_evaluated	Not_evaluated	Not_evaluated	Not_evaluated	Not_evaluated	Not_evaluated	Not_evaluated	Not_evaluated	Not_evaluated	Not_evaluated	Not_evaluated	Not_evaluated	Not_evaluated	Not_evaluated	Not_evaluated	Not_evaluated	Not_evaluated	Not_evaluated	Not_evaluated	Not_evaluated	Not_evaluated	Not_evaluated	Not_evaluated	Not_evaluated	Not_evaluated	Not_evaluated	Not_evaluated	Not_evaluated	Not_evaluated	Not_evaluated	Not_evaluated	Not_evaluated
	4.3.1.19	Not_evaluated	Not_evaluated	Not_evaluated	Not_evaluated	Not_evaluated	Not_evaluated	Not_evaluated	Not_evaluated	Not_evaluated	Not_evaluated	Not_evaluated	Not_evaluated	Not_evaluated	Not_evaluated	Not_evaluated	Not_evaluated	Not_evaluated	Not_evaluated	Not_evaluated	Not_evaluated	Not_evaluated	Not_evaluated	Not_evaluated	Not_evaluated	Not_evaluated	Not_evaluated	Not_evaluated	Not_evaluated	Not_evaluated	Not_evaluated	Not_evaluated	Not_evaluated	Not_evaluated	Not_evaluated	Not_evaluated	Not_evaluated	Not_evaluated	Not_evaluated	Not_evaluated	Not_evaluated	Not_evaluated	Not_evaluated	Not_evaluated	Not_evaluated	Not_evaluated	Not_evaluated	Not_evaluated	Not_evaluated
	4.4.1.1	Not_evaluated	Not_evaluated	Not_evaluated	Not_evaluated	Not_evaluated	Not_evaluated	Not_evaluated	Not_evaluated	Not_evaluated	Not_evaluated	Not_evaluated	Not_evaluated	Not_evaluated	Not_evaluated	Not_evaluated	Not_evaluated	Not_evaluated	Not_evaluated	Not_evaluated	Not_evaluated	Not_evaluated	Not_evaluated	Not_evaluated	Not_evaluated	Not_evaluated	Not_evaluated	Not_evaluated	Not_evaluated	Not_evaluated	Not_evaluated	Not_evaluated	Not_evaluated	Not_evaluated	Not_evaluated	Not_evaluated	Not_evaluated	Not_evaluated	Not_evaluated	Not_evaluated	Not_evaluated	Not_evaluated	Not_evaluated	Not_evaluated	Not_evaluated	Not_evaluated	Not_evaluated	Not_evaluated	Not_evaluated
	4.4.1.8	Not_evaluated	Not_evaluated	Not_evaluated	Not_evaluated	Not_evaluated	Not_evaluated	Not_evaluated	Not_evaluated	Not_evaluated	Not_evaluated	Not_evaluated	Not_evaluated	Not_evaluated	Not_evaluated	Not_evaluated	Not_evaluated	Not_evaluated	Not_evaluated	Not_evaluated	Not_evaluated	Not_evaluated	Not_evaluated	Not_evaluated	Not_evaluated	Not_evaluated	Not_evaluated	Not_evaluated	Not_evaluated	Not_evaluated	Not_evaluated	Not_evaluated	Not_evaluated	Not_evaluated	Not_evaluated	Not_evaluated	Not_evaluated	Not_evaluated	Not_evaluated	Not_evaluated	Not_evaluated	Not_evaluated	Not_evaluated	Not_evaluated	Not_evaluated	Not_evaluated	Not_evaluated	Not_evaluated	Not_evaluated
	5.1.1.1	Not_evaluated	Not_evaluated	Not_evaluated	Not_evaluated	Not_evaluated	Not_evaluated	Not_evaluated	Not_evaluated	Not_evaluated	Not_evaluated	Not_evaluated	Not_evaluated	Not_evaluated	Not_evaluated	Not_evaluated	Not_evaluated	Not_evaluated	Not_evaluated	Not_evaluated	Not_evaluated	Not_evaluated	Not_evaluated	Not_evaluated	Not_evaluated	Not_evaluated	Not_evaluated	Not_evaluated	Not_evaluated	Not_evaluated	Not_evaluated	Not_evaluated	Not_evaluated	Not_evaluated	Not_evaluated	Not_evaluated	Not_evaluated	Not_evaluated	Not_evaluated	Not_evaluated	Not_evaluated	Not_evaluated	Not_evaluated	Not_evaluated	Not_evaluated	Not_evaluated	Not_evaluated	Not_evaluated	Not_evaluated
	5.1.1.3	Not_evaluated	Not_evaluated	Not_evaluated	Not_evaluated	Not_evaluated	Not_evaluated	Not_evaluated	Not_evaluated	Not_evaluated	Not_evaluated	Not_evaluated	Not_evaluated	Not_evaluated	Not_evaluated	Not_evaluated	Not_evaluated	Not_evaluated	Not_evaluated	Not_evaluated	Not_evaluated	Not_evaluated	Not_evaluated	Not_evaluated	Not_evaluated	Not_evaluated	Not_evaluated	Not_evaluated	Not_evaluated	Not_evaluated	Not_evaluated	Not_evaluated	Not_evaluated	Not_evaluated	Not_evaluated	Not_evaluated	Not_evaluated	Not_evaluated	Not_evaluated	Not_evaluated	Not_evaluated	Not_evaluated	Not_evaluated	Not_evaluated	Not_evaluated	Not_evaluated	Not_evaluated	Not_evaluated	Not_evaluated
	5.1.3.14	Not_evaluated	Not_evaluated	Not_evaluated	Not_evaluated	Not_evaluated	Not_evaluated	Not_evaluated	Not_evaluated	Not_evaluated	Not_evaluated	Not_evaluated	Not_evaluated	Not_evaluated	Not_evaluated	Not_evaluated	Not_evaluated	Not_evaluated	Not_evaluated	Not_evaluated	Not_evaluated	Not_evaluated	Not_evaluated	Not_evaluated	Not_evaluated	Not_evaluated	Not_evaluated	Not_evaluated	Not_evaluated	Not_evaluated	Not_evaluated	Not_evaluated	Not_evaluated	Not_evaluated	Not_evaluated	Not_evaluated	Not_evaluated	Not_evaluated	Not_evaluated	Not_evaluated	Not_evaluated	Not_evaluated	Not_evaluated	Not_evaluated	Not_evaluated	Not_evaluated	Not_evaluated	Not_evaluated	Not_evaluated
	5.1.3.3	Not_evaluated	Not_evaluated	Not_evaluated	Not_evaluated	Not_evaluated	Not_evaluated	Not_evaluated	Not_evaluated	Not_evaluated	Not_evaluated	Not_evaluated	Not_evaluated	Not_evaluated	Not_evaluated	Not_evaluated	Not_evaluated	Not_evaluated	Not_evaluated	Not_evaluated	Not_evaluated	Not_evaluated	Not_evaluated	Not_evaluated	Not_evaluated	Not_evaluated	Not_evaluated	Not_evaluated	Not_evaluated	Not_evaluated	Not_evaluated	Not_evaluated	Not_evaluated	Not_evaluated	Not_evaluated	Not_evaluated	Not_evaluated	Not_evaluated	Not_evaluated	Not_evaluated	Not_evaluated	Not_evaluated	Not_evaluated	Not_evaluated	Not_evaluated	Not_evaluated	Not_evaluated	Not_evaluated	Not_evaluated
	5.1.3.9	Not_evaluated	Not_evaluated	Not_evaluated	Not_evaluated	Not_evaluated	Not_evaluated	Not_evaluated	Not_evaluated	Not_evaluated	Not_evaluated	Not_evaluated	Not_evaluated	Not_evaluated	Not_evaluated	Not_evaluated	Not_evaluated	Not_evaluated	Not_evaluated	Not_evaluated	Not_evaluated	Not_evaluated	Not_evaluated	Not_evaluated	Not_evaluated	Not_evaluated	Not_evaluated	Not_evaluated	Not_evaluated	Not_evaluated	Not_evaluated	Not_evaluated	Not_evaluated	Not_evaluated	Not_evaluated	Not_evaluated	Not_evaluated	Not_evaluated	Not_evaluated	Not_evaluated	Not_evaluated	Not_evaluated	Not_evaluated	Not_evaluated	Not_evaluated	Not_evaluated	Not_evaluated	Not_evaluated	Not_evaluated
	5.4.2.7	Not_evaluated	Not_evaluated	Not_evaluated	Not_evaluated	Not_evaluated	Not_evaluated	Not_evaluated	Not_evaluated	Not_evaluated	Not_evaluated	Not_evaluated	Not_evaluated	Not_evaluated	Not_evaluated	Not_evaluated	Not_evaluated	Not_evaluated	Not_evaluated	Not_evaluated	Not_evaluated	Not_evaluated	Not_evaluated	Not_evaluated	Not_evaluated	Not_evaluated	Not_evaluated	Not_evaluated	Not_evaluated	Not_evaluated	Not_evaluated	Not_evaluated	Not_evaluated	Not_evaluated	Not_evaluated	Not_evaluated	Not_evaluated	Not_evaluated	Not_evaluated	Not_evaluated	Not_evaluated	Not_evaluated	Not_evaluated	Not_evaluated	Not_evaluated	Not_evaluated	Not_evaluated	Not_evaluated	Not_evaluated
	6.2.1.3	Not_evaluated	Not_evaluated	Not_evaluated	Not_evaluated	Not_evaluated	Not_evaluated	Not_evaluated	Not_evaluated	Not_evaluated	Not_evaluated	Not_evaluated	Not_evaluated	Not_evaluated	Not_evaluated	Not_evaluated	Not_evaluated	Not_evaluated	Not_evaluated	Not_evaluated	Not_evaluated	Not_evaluated	Not_evaluated	Not_evaluated	Not_evaluated	Not_evaluated	Not_evaluated	Not_evaluated	Not_evaluated	Not_evaluated	Not_evaluated	Not_evaluated	Not_evaluated	Not_evaluated	Not_evaluated	Not_evaluated	Not_evaluated	Not_evaluated	Not_evaluated	Not_evaluated	Not_evaluated	Not_evaluated	Not_evaluated	Not_evaluated	Not_evaluated	Not_evaluated	Not_evaluated	Not_evaluated	Not_evaluated
	6.3.1.1	Not_evaluated	Not_evaluated	Not_evaluated	Not_evaluated	Not_evaluated	Not_evaluated	Not_evaluated	Not_evaluated	Not_evaluated	Not_evaluated	Not_evaluated	Not_evaluated	Not_evaluated	Not_evaluated	Not_evaluated	Not_evaluated	Not_evaluated	Not_evaluated	Not_evaluated	Not_evaluated	Not_evaluated	Not_evaluated	Not_evaluated	Not_evaluated	Not_evaluated	Not_evaluated	Not_evaluated	Not_evaluated	Not_evaluated	Not_evaluated	Not_evaluated	Not_evaluated	Not_evaluated	Not_evaluated	Not_evaluated	Not_evaluated	Not_evaluated	Not_evaluated	Not_evaluated	Not_evaluated	Not_evaluated	Not_evaluated	Not_evaluated	Not_evaluated	Not_evaluated	Not_evaluated	Not_evaluated	Not_evaluated
	6.3.3.2	Not_evaluated	Not_evaluated	Not_evaluated	Not_evaluated	Not_evaluated	Not_evaluated	Not_evaluated	Not_evaluated	Not_evaluated	Not_evaluated	Not_evaluated	Not_evaluated	Not_evaluated	Not_evaluated	Not_evaluated	Not_evaluated	Not_evaluated	Not_evaluated	Not_evaluated	Not_evaluated	Not_evaluated	Not_evaluated	Not_evaluated	Not_evaluated	Not_evaluated	Not_evaluated	Not_evaluated	Not_evaluated	Not_evaluated	Not_evaluated	Not_evaluated	Not_evaluated	Not_evaluated	Not_evaluated	Not_evaluated	Not_evaluated	Not_evaluated	Not_evaluated	Not_evaluated	Not_evaluated	Not_evaluated	Not_evaluated	Not_evaluated	Not_evaluated	Not_evaluated	Not_evaluated	Not_evaluated	Not_evaluated
	6.3.4.14	Not_evaluated	Not_evaluated	Not_evaluated	Not_evaluated	Not_evaluated	Not_evaluated	Not_evaluated	Not_evaluated	Not_evaluated	Not_evaluated	Not_evaluated	Not_evaluated	Not_evaluated	Not_evaluated	Not_evaluated	Not_evaluated	Not_evaluated	Not_evaluated	Not_evaluated	Not_evaluated	Not_evaluated	Not_evaluated	Not_evaluated	Not_evaluated	Not_evaluated	Not_evaluated	Not_evaluated	Not_evaluated	Not_evaluated	Not_evaluated	Not_evaluated	Not_evaluated	Not_evaluated	Not_evaluated	Not_evaluated	Not_evaluated	Not_evaluated	Not_evaluated	Not_evaluated	Not_evaluated	Not_evaluated	Not_evaluated	Not_evaluated	Not_evaluated	Not_evaluated	Not_evaluated	Not_evaluated	Not_evaluated
	6.3.4.21	Not_evaluated	Not_evaluated	Not_evaluated	Not_evaluated	Not_evaluated	Not_evaluated	Not_evaluated	Not_evaluated	Not_evaluated	Not_evaluated	Not_evaluated	Not_evaluated	Not_evaluated	Not_evaluated	Not_evaluated	Not_evaluated	Not_evaluated	Not_evaluated	Not_evaluated	Not_evaluated	Not_evaluated	Not_evaluated	Not_evaluated	Not_evaluated	Not_evaluated	Not_evaluated	Not_evaluated	Not_evaluated	Not_evaluated	Not_evaluated	Not_evaluated	Not_evaluated	Not_evaluated	Not_evaluated	Not_evaluated	Not_evaluated	Not_evaluated	Not_evaluated	Not_evaluated	Not_evaluated	Not_evaluated	Not_evaluated	Not_evaluated	Not_evaluated	Not_evaluated	Not_evaluated	Not_evaluated	Not_evaluated
	6.3.5.4	Not_evaluated	Not_evaluated	Not_evaluated	Not_evaluated	Not_evaluated	Not_evaluated	Not_evaluated	Not_evaluated	Not_evaluated	Not_evaluated	Not_evaluated	Not_evaluated	Not_evaluated	Not_evaluated	Not_evaluated	Not_evaluated	Not_evaluated	Not_evaluated	Not_evaluated	Not_evaluated	Not_evaluated	Not_evaluated	Not_evaluated	Not_evaluated	Not_evaluated	Not_evaluated	Not_evaluated	Not_evaluated	Not_evaluated	Not_evaluated	Not_evaluated	Not_evaluated	Not_evaluated	Not_evaluated	Not_evaluated	Not_evaluated	Not_evaluated	Not_evaluated	Not_evaluated	Not_evaluated	Not_evaluated	Not_evaluated	Not_evaluated	Not_evaluated	Not_evaluated	Not_evaluated	Not_evaluated	Not_evaluated
	%Yxs	1.1.1.1	1.1.1.157	1.1.1.205	1.1.1.23	1.1.1.25	1.1.1.27	1.1.1.28	1.1.1.282	1.1.1.35	1.1.1.42	1.1.1.60	1.1.1.94	1.1.1.95	1.17.1.4	1.17.4.1	1.17.4.2	1.18.1.2	1.2.1.10	1.2.1.3	1.2.1.5	1.2.1.8	1.2.1.9	1.3.1.12	1.3.1.13	1.3.8.1	1.4.1.13	1.4.1.14	1.8.99.2	2.1.1.10	2.1.2.1	2.3.1.-	2.3.1.1	2.3.1.19	2.3.1.35	2.3.1.46	2.3.1.89	2.3.1.9	2.4.1.1	2.4.1.18	2.4.1.21	2.4.2.2	2.4.2.22	2.4.2.3	2.4.2.7	2.4.2.8	2.4.2.9	2.5.1.3	2.5.1.47
	1.1.1.1	101.06	95.75	98.71	100.32	101.06	101.07	101.07	100.22	95.75	98.54	101.05	100.32	98.82	101.06	98.69	101.07	98.64	100.32	101.06	101.05	98.68	101.06	100.33	100.3	100.88	94.97	101.04	100.95	101.03	101.05	100.87	101.07	94.97	100.91	101.05	98.78	98.43	100.31	101.06	101.01	101.06	101.06	101.03	100.79	101.06	101.07	101.07	101.06
	1.1.1.157	Not_evaluated	94.97	94.99	94.97	94.97	94.97	94.97	94.97	95.23	94.98	94.97	95.72	95.14	94.97	94.97	94.97	94.97	94.97	94.97	94.97	95.21	94.97	95.25	94.97	95.23	94.97	95.25	95.25	94.97	95.22	95.23	94.97	95.25	95.04	95.72	94.97	101.18	94.97	94.97	94.97	95.26	94.97	94.97	94.97	94.97	94.97	94.97	95.26
	1.1.1.205	Not_evaluated	Not_evaluated	98.71	98.71	98.71	98.71	98.71	98.71	94.97	98.37	98.71	98.71	98.44	Lethal_deletions	98.55	98.71	98.66	98.71	98.71	98.71	98.56	98.71	98.71	98.71	98.71	94.97	98.71	98.71	98.71	98.71	98.71	98.71	95.01	98.71	98.71	98.85	98.27	98.71	98.71	98.71	98.71	98.71	98.71	99.4	98.71	98.71	98.71	98.71
	1.1.1.23	Not_evaluated	Not_evaluated	Not_evaluated	101.05	101.05	100.29	100.29	100.2	95.25	98.55	100.34	101.06	98.82	101.04	98.7	100.31	98.64	99.58	101.05	101.06	101.04	100.36	101.05	101.06	100.86	95.69	100.29	100.89	101.06	101.06	100.86	101.04	94.97	100.9	101.05	98.8	98.4	100.37	101.06	101.05	100.32	101.05	100.3	100.78	101.04	101.04	101.07	101.05
	1.1.1.25	Not_evaluated	Not_evaluated	Not_evaluated	Not_evaluated	101.05	101.08	101.08	Lethal_deletions	95.23	98.56	101.05	101.05	98.82	101.06	98.71	100.27	98.64	100.32	101.05	100.3	98.68	101.09	101.05	101.02	100.86	95.66	101.04	100.13	101.06	101.06	100.86	101.06	95.23	100.87	100.31	98.78	98.44	101.04	100.34	100.33	100.31	101.05	100.31	100.94	100.3	101.05	101.06	100.28
	1.1.1.27	Not_evaluated	Not_evaluated	Not_evaluated	Not_evaluated	Not_evaluated	101.08	98.96	100.18	94.97	98.53	101.08	101.06	98.57	100.37	98.88	101.06	98.64	100.32	101.08	100.32	98.87	101.04	101.05	100.29	100.89	95.68	101.09	100.25	101.04	100.32	100.87	101.06	94.98	100.89	101.03	98.79	98.43	101.06	101.06	101.05	101.02	101.08	101.07	100.92	101.07	100.32	100.36	101.07
	1.1.1.28	Not_evaluated	Not_evaluated	Not_evaluated	Not_evaluated	Not_evaluated	Not_evaluated	101.08	100.18	94.97	98.53	101.08	101.06	98.82	100.37	98.69	101.06	98.64	100.32	101.08	100.32	101.04	101.04	101.05	100.29	100.89	95.63	101.09	100.25	101.04	100.32	100.87	101.06	94.98	100.89	101.03	98.78	98.43	101.06	101.06	101.05	101.02	101.08	101.07	100.92	101.07	100.32	100.36	101.07
	1.1.1.282	Not_evaluated	Not_evaluated	Not_evaluated	Not_evaluated	Not_evaluated	Not_evaluated	Not_evaluated	100.26	95.25	98.53	99.07	100.21	98.82	100.91	98.69	99.24	96.77	100.3	100.26	100.19	100.91	100.26	100.18	99.48	100.71	94.97	100.92	100.05	100.91	100.03	100.02	99.11	95.54	100.04	100.18	98.8	98.43	100.19	100.87	100.2	100.23	100.26	100.9	100.57	100.91	100.04	100.21	100.26
	1.1.1.35	Not_evaluated	Not_evaluated	Not_evaluated	Not_evaluated	Not_evaluated	Not_evaluated	Not_evaluated	Not_evaluated	95.23	94.98	95.25	95.24	94.97	94.97	95.19	94.97	94.97	94.97	95.23	94.97	94.97	94.9	95.24	94.97	95.23	94.97	94.97	94.98	94.97	95.23	95.23	94.97	95.23	95.08	94.97	94.97	101.15	94.97	95.72	95.26	95.23	95.23	95	95.56	94.97	95.23	95.26	94.98
	1.1.1.42	Not_evaluated	Not_evaluated	Not_evaluated	Not_evaluated	Not_evaluated	Not_evaluated	Not_evaluated	Not_evaluated	Not_evaluated	98.56	98.55	98.55	98.6	98.52	98.45	98.53	96.37	97.92	98.56	98.52	98.52	98.52	98.53	98.52	98.55	95.62	98.52	98.53	98.54	98.52	98.53	98.53	94.98	98.38	98.54	94.97	98.42	98.53	98.53	98.51	98.52	98.56	98.55	98.39	98.54	98.54	98.52	98.52
	1.1.1.60	Not_evaluated	Not_evaluated	Not_evaluated	Not_evaluated	Not_evaluated	Not_evaluated	Not_evaluated	Not_evaluated	Not_evaluated	Not_evaluated	101.05	101.04	98.81	100.29	100.1	100.31	98.64	100.32	101.05	101.05	100.29	101.03	100.3	101.02	100.86	94.97	101.06	100.12	101.06	100.36	100.86	98.93	94.97	100.93	100.3	98.79	98.42	101.07	100.31	100.31	100.31	101.05	100.31	100.77	100.31	100.35	100.32	101.01
	1.1.1.94	Not_evaluated	Not_evaluated	Not_evaluated	Not_evaluated	Not_evaluated	Not_evaluated	Not_evaluated	Not_evaluated	Not_evaluated	Not_evaluated	Not_evaluated	101.05	98.81	100.31	98.71	101.06	98.64	99.56	101.05	101.06	98.68	100.3	101.05	101.06	100.87	94.97	101.06	100.89	100.84	100.31	100.88	101.06	95.21	100.92	101.05	98.78	98.44	101.06	101.07	101.07	101.05	101.05	101.05	100.78	101.05	100.11	100.3	100.1
	1.1.1.95	Not_evaluated	Not_evaluated	Not_evaluated	Not_evaluated	Not_evaluated	Not_evaluated	Not_evaluated	Not_evaluated	Not_evaluated	Not_evaluated	Not_evaluated	Not_evaluated	98.82	98.82	98.15	98.82	98.59	96.83	98.82	98.82	98.79	98.81	98.78	98.82	98.82	94.97	98.82	98.58	98.82	Lethal_deletions	98.82	98.82	96.18	98.5	98.82	98.37	96.83	98.81	98.82	98.82	98.81	98.82	98.77	98.45	98.82	98.82	98.59	98.82
	1.17.1.4	Not_evaluated	Not_evaluated	Not_evaluated	Not_evaluated	Not_evaluated	Not_evaluated	Not_evaluated	Not_evaluated	Not_evaluated	Not_evaluated	Not_evaluated	Not_evaluated	Not_evaluated	101.06	100.1	101.07	98.64	100.33	101.06	101.03	98.68	101.06	101.06	100.32	100.87	95.64	101.05	100.21	101.06	100.35	100.86	100.31	94.98	100.91	101.02	98.78	98.42	101.06	101.08	101.05	100.32	101.06	100.3	100.77	101.05	101.07	100.32	101.04
	1.17.4.1	Not_evaluated	Not_evaluated	Not_evaluated	Not_evaluated	Not_evaluated	Not_evaluated	Not_evaluated	Not_evaluated	Not_evaluated	Not_evaluated	Not_evaluated	Not_evaluated	Not_evaluated	Not_evaluated	98.71	Lethal_deletions	98.65	98.9	98.71	100.1	98.68	98.69	100.1	98.69	98.69	95.61	100.1	98.69	98.69	100.1	98.69	98.69	94.97	98.55	100.1	94.97	98.43	98.74	99.09	99.84	100.36	98.71	100.1	100.1	98.83	98.69	100.1	98.7
	1.17.4.2	Not_evaluated	Not_evaluated	Not_evaluated	Not_evaluated	Not_evaluated	Not_evaluated	Not_evaluated	Not_evaluated	Not_evaluated	Not_evaluated	Not_evaluated	Not_evaluated	Not_evaluated	Not_evaluated	Not_evaluated	100.27	98.64	100.33	100.27	101.06	98.69	100.32	100.3	101.05	100.85	94.97	101.04	100.13	101.07	100.3	100.89	101.08	95.24	100.87	100.33	98.78	101.14	100.32	101.01	100.33	101.07	100.27	100.29	100.94	101.04	100.29	101.07	101.08
	1.18.1.2	Not_evaluated	Not_evaluated	Not_evaluated	Not_evaluated	Not_evaluated	Not_evaluated	Not_evaluated	Not_evaluated	Not_evaluated	Not_evaluated	Not_evaluated	Not_evaluated	Not_evaluated	Not_evaluated	Not_evaluated	Not_evaluated	98.64	97.95	98.64	98.64	98.67	101.15	98.64	98.64	98.64	94.97	98.64	98.64	98.64	98.64	98.64	98.64	94.97	98.64	98.64	96.7	97.01	98.65	98.64	98.64	98.64	98.64	98.64	98.64	98.64	98.64	98.64	98.64
	1.2.1.10	Not_evaluated	Not_evaluated	Not_evaluated	Not_evaluated	Not_evaluated	Not_evaluated	Not_evaluated	Not_evaluated	Not_evaluated	Not_evaluated	Not_evaluated	Not_evaluated	Not_evaluated	Not_evaluated	Not_evaluated	Not_evaluated	Not_evaluated	100.32	100.32	100.33	99.63	100.33	100.31	100.31	100.15	94.97	100.29	99.58	100.31	100.32	99.4	100.3	94.98	99.42	99.4	97.05	97.92	100.32	100.34	100.32	99.57	100.32	100.29	99.51	100.32	99.57	100.3	100.31
	1.2.1.3	Not_evaluated	Not_evaluated	Not_evaluated	Not_evaluated	Not_evaluated	Not_evaluated	Not_evaluated	Not_evaluated	Not_evaluated	Not_evaluated	Not_evaluated	Not_evaluated	Not_evaluated	Not_evaluated	Not_evaluated	Not_evaluated	Not_evaluated	Not_evaluated	101.05	100.3	98.68	101.09	101.05	101.02	100.86	95.66	101.04	100.13	101.06	101.06	100.86	101.06	95.23	100.87	100.31	98.78	98.44	101.04	100.34	100.33	100.31	101.05	100.31	100.94	100.3	101.05	101.06	100.28
	1.2.1.5	Not_evaluated	Not_evaluated	Not_evaluated	Not_evaluated	Not_evaluated	Not_evaluated	Not_evaluated	Not_evaluated	Not_evaluated	Not_evaluated	Not_evaluated	Not_evaluated	Not_evaluated	Not_evaluated	Not_evaluated	Not_evaluated	Not_evaluated	Not_evaluated	Not_evaluated	100.3	98.68	101.08	100.31	101.06	100.89	94.97	101.03	101.02	101.08	100.35	100.97	100.1	95.24	100.18	100.29	98.8	98.43	101.05	101.08	101.07	101.06	100.3	101.03	100.91	100.33	101.08	101.06	100.31
	1.2.1.8	Not_evaluated	Not_evaluated	Not_evaluated	Not_evaluated	Not_evaluated	Not_evaluated	Not_evaluated	Not_evaluated	Not_evaluated	Not_evaluated	Not_evaluated	Not_evaluated	Not_evaluated	Not_evaluated	Not_evaluated	Not_evaluated	Not_evaluated	Not_evaluated	Not_evaluated	Not_evaluated	98.68	98.68	98.68	100.31	98.68	94.97	98.68	98.68	98.68	98.68	98.68	98.68	95.53	100.9	98.68	98.78	98.42	98.68	98.68	98.68	98.68	98.68	98.68	100.9	98.68	98.68	98.68	98.68
	1.2.1.9	Not_evaluated	Not_evaluated	Not_evaluated	Not_evaluated	Not_evaluated	Not_evaluated	Not_evaluated	Not_evaluated	Not_evaluated	Not_evaluated	Not_evaluated	Not_evaluated	Not_evaluated	Not_evaluated	Not_evaluated	Not_evaluated	Not_evaluated	Not_evaluated	Not_evaluated	Not_evaluated	Not_evaluated	101.09	101.06	101.02	100.87	94.97	101.06	100.11	101.06	101.07	100.84	100.32	95.21	100.91	101.03	98.8	98.43	100.3	100.31	101.06	101.08	101.09	101.03	100.92	101.03	101.06	101.07	101.03
	1.3.1.12	Not_evaluated	Not_evaluated	Not_evaluated	Not_evaluated	Not_evaluated	Not_evaluated	Not_evaluated	Not_evaluated	Not_evaluated	Not_evaluated	Not_evaluated	Not_evaluated	Not_evaluated	Not_evaluated	Not_evaluated	Not_evaluated	Not_evaluated	Not_evaluated	Not_evaluated	Not_evaluated	Not_evaluated	Not_evaluated	101.05	Lethal_deletions	100.86	94.97	101.06	100.86	100.3	101.05	100.87	101.08	95.56	100.17	101.07	98.93	98.39	99.97	101.06	101.05	100.29	101.05	101.06	100.92	101.07	101.08	101.06	100.29
	1.3.1.13	Not_evaluated	Not_evaluated	Not_evaluated	Not_evaluated	Not_evaluated	Not_evaluated	Not_evaluated	Not_evaluated	Not_evaluated	Not_evaluated	Not_evaluated	Not_evaluated	Not_evaluated	Not_evaluated	Not_evaluated	Not_evaluated	Not_evaluated	Not_evaluated	Not_evaluated	Not_evaluated	Not_evaluated	Not_evaluated	Not_evaluated	101.02	100.87	95.29	101.07	100.14	101.02	100.32	100.11	100.12	95.25	100.16	100.31	98.96	98.44	101.07	100.97	100.32	100.27	101.02	100.31	100.9	100.31	100.91	101.03	101.07
	1.3.8.1	Not_evaluated	Not_evaluated	Not_evaluated	Not_evaluated	Not_evaluated	Not_evaluated	Not_evaluated	Not_evaluated	Not_evaluated	Not_evaluated	Not_evaluated	Not_evaluated	Not_evaluated	Not_evaluated	Not_evaluated	Not_evaluated	Not_evaluated	Not_evaluated	Not_evaluated	Not_evaluated	Not_evaluated	Not_evaluated	Not_evaluated	Not_evaluated	100.86	94.97	100.86	100.86	100.87	100.86	100.86	100.85	94.98	100.75	100.89	98.8	98.42	100.87	100.89	100.83	100.86	100.86	100.91	99.96	100.86	100.85	100.88	100.85
	1.4.1.13	Not_evaluated	Not_evaluated	Not_evaluated	Not_evaluated	Not_evaluated	Not_evaluated	Not_evaluated	Not_evaluated	Not_evaluated	Not_evaluated	Not_evaluated	Not_evaluated	Not_evaluated	Not_evaluated	Not_evaluated	Not_evaluated	Not_evaluated	Not_evaluated	Not_evaluated	Not_evaluated	Not_evaluated	Not_evaluated	Not_evaluated	Not_evaluated	Not_evaluated	95.66	Lethal_deletions	94.97	94.97	94.97	94.97	95.64	94.97	95.48	95.65	94.97	94.97	94.97	94.97	95.68	95.68	95.66	95.65	94.97	94.97	95.65	94.97	94.97
	1.4.1.14	Not_evaluated	Not_evaluated	Not_evaluated	Not_evaluated	Not_evaluated	Not_evaluated	Not_evaluated	Not_evaluated	Not_evaluated	Not_evaluated	Not_evaluated	Not_evaluated	Not_evaluated	Not_evaluated	Not_evaluated	Not_evaluated	Not_evaluated	Not_evaluated	Not_evaluated	Not_evaluated	Not_evaluated	Not_evaluated	Not_evaluated	Not_evaluated	Not_evaluated	Not_evaluated	101.04	100.87	101.07	101.06	100.93	101.05	95.56	100.91	101.05	98.78	98.43	101.06	99.12	101.06	101.06	101.04	101.06	100.92	101.07	101.02	101.07	100.31
	1.8.99.2	Not_evaluated	Not_evaluated	Not_evaluated	Not_evaluated	Not_evaluated	Not_evaluated	Not_evaluated	Not_evaluated	Not_evaluated	Not_evaluated	Not_evaluated	Not_evaluated	Not_evaluated	Not_evaluated	Not_evaluated	Not_evaluated	Not_evaluated	Not_evaluated	Not_evaluated	Not_evaluated	Not_evaluated	Not_evaluated	Not_evaluated	Not_evaluated	Not_evaluated	Not_evaluated	Not_evaluated	100.13	100.13	100.25	100.86	98.96	95.57	98.8	99.95	98.79	98.42	100.12	98.97	100.87	100.88	100.13	100.14	100.11	100.12	100.23	100.13	100.12
	2.1.1.10	Not_evaluated	Not_evaluated	Not_evaluated	Not_evaluated	Not_evaluated	Not_evaluated	Not_evaluated	Not_evaluated	Not_evaluated	Not_evaluated	Not_evaluated	Not_evaluated	Not_evaluated	Not_evaluated	Not_evaluated	Not_evaluated	Not_evaluated	Not_evaluated	Not_evaluated	Not_evaluated	Not_evaluated	Not_evaluated	Not_evaluated	Not_evaluated	Not_evaluated	Not_evaluated	Not_evaluated	Not_evaluated	101.06	101.04	100.86	101.08	95.25	100.89	101.07	98.79	101.16	101.06	100.28	101.05	101.01	101.06	101.06	100.02	101.04	101.08	101.02	101.06
	2.1.2.1	Not_evaluated	Not_evaluated	Not_evaluated	Not_evaluated	Not_evaluated	Not_evaluated	Not_evaluated	Not_evaluated	Not_evaluated	Not_evaluated	Not_evaluated	Not_evaluated	Not_evaluated	Not_evaluated	Not_evaluated	Not_evaluated	Not_evaluated	Not_evaluated	Not_evaluated	Not_evaluated	Not_evaluated	Not_evaluated	Not_evaluated	Not_evaluated	Not_evaluated	Not_evaluated	Not_evaluated	Not_evaluated	Not_evaluated	101.06	100.88	100.36	95.53	100.2	101.05	98.79	98.44	101.07	101.07	100.32	101.06	101.06	101.05	100.93	101.08	101.05	100.31	101.07
	2.3.1.-	Not_evaluated	Not_evaluated	Not_evaluated	Not_evaluated	Not_evaluated	Not_evaluated	Not_evaluated	Not_evaluated	Not_evaluated	Not_evaluated	Not_evaluated	Not_evaluated	Not_evaluated	Not_evaluated	Not_evaluated	Not_evaluated	Not_evaluated	Not_evaluated	Not_evaluated	Not_evaluated	Not_evaluated	Not_evaluated	Not_evaluated	Not_evaluated	Not_evaluated	Not_evaluated	Not_evaluated	Not_evaluated	Not_evaluated	Not_evaluated	100.86	100.88	94.97	100.74	100.92	98.72	98.44	100.86	100.91	100.86	100.86	100.86	100.87	99.96	100.87	100.86	100.89	100.86
	2.3.1.1	Not_evaluated	Not_evaluated	Not_evaluated	Not_evaluated	Not_evaluated	Not_evaluated	Not_evaluated	Not_evaluated	Not_evaluated	Not_evaluated	Not_evaluated	Not_evaluated	Not_evaluated	Not_evaluated	Not_evaluated	Not_evaluated	Not_evaluated	Not_evaluated	Not_evaluated	Not_evaluated	Not_evaluated	Not_evaluated	Not_evaluated	Not_evaluated	Not_evaluated	Not_evaluated	Not_evaluated	Not_evaluated	Not_evaluated	Not_evaluated	Not_evaluated	101.06	95.25	Lethal_deletions	100.3	99.04	100.43	100.31	100.35	100.28	101.07	101.06	100.36	100.91	100.3	101.03	100.33	100.37
	2.3.1.19	Not_evaluated	Not_evaluated	Not_evaluated	Not_evaluated	Not_evaluated	Not_evaluated	Not_evaluated	Not_evaluated	Not_evaluated	Not_evaluated	Not_evaluated	Not_evaluated	Not_evaluated	Not_evaluated	Not_evaluated	Not_evaluated	Not_evaluated	Not_evaluated	Not_evaluated	Not_evaluated	Not_evaluated	Not_evaluated	Not_evaluated	Not_evaluated	Not_evaluated	Not_evaluated	Not_evaluated	Not_evaluated	Not_evaluated	Not_evaluated	Not_evaluated	Not_evaluated	95.23	95.38	95.26	94.97	98.39	95.53	94.97	95.21	94.97	95.23	95.55	94.97	94.97	95.53	95.25	95.55
	2.3.1.35	Not_evaluated	Not_evaluated	Not_evaluated	Not_evaluated	Not_evaluated	Not_evaluated	Not_evaluated	Not_evaluated	Not_evaluated	Not_evaluated	Not_evaluated	Not_evaluated	Not_evaluated	Not_evaluated	Not_evaluated	Not_evaluated	Not_evaluated	Not_evaluated	Not_evaluated	Not_evaluated	Not_evaluated	Not_evaluated	Not_evaluated	Not_evaluated	Not_evaluated	Not_evaluated	Not_evaluated	Not_evaluated	Not_evaluated	Not_evaluated	Not_evaluated	Not_evaluated	Not_evaluated	100.87	100.88	98.67	98.3	99.97	100.93	100.12	100.13	100.87	100.92	100.8	100.16	99.98	100.17	100.21
	2.3.1.46	Not_evaluated	Not_evaluated	Not_evaluated	Not_evaluated	Not_evaluated	Not_evaluated	Not_evaluated	Not_evaluated	Not_evaluated	Not_evaluated	Not_evaluated	Not_evaluated	Not_evaluated	Not_evaluated	Not_evaluated	Not_evaluated	Not_evaluated	Not_evaluated	Not_evaluated	Not_evaluated	Not_evaluated	Not_evaluated	Not_evaluated	Not_evaluated	Not_evaluated	Not_evaluated	Not_evaluated	Not_evaluated	Not_evaluated	Not_evaluated	Not_evaluated	Not_evaluated	Not_evaluated	Not_evaluated	100.31	98.78	98.43	100.29	101.08	101.05	101.07	100.31	100.37	100.77	101.05	101.05	101.06	101.06
	2.3.1.89	Not_evaluated	Not_evaluated	Not_evaluated	Not_evaluated	Not_evaluated	Not_evaluated	Not_evaluated	Not_evaluated	Not_evaluated	Not_evaluated	Not_evaluated	Not_evaluated	Not_evaluated	Not_evaluated	Not_evaluated	Not_evaluated	Not_evaluated	Not_evaluated	Not_evaluated	Not_evaluated	Not_evaluated	Not_evaluated	Not_evaluated	Not_evaluated	Not_evaluated	Not_evaluated	Not_evaluated	Not_evaluated	Not_evaluated	Not_evaluated	Not_evaluated	Not_evaluated	Not_evaluated	Not_evaluated	Not_evaluated	98.78	99.2	98.78	98.81	98.78	98.78	98.78	98.78	98.69	98.79	98.78	98.79	99.04
	2.3.1.9	Not_evaluated	Not_evaluated	Not_evaluated	Not_evaluated	Not_evaluated	Not_evaluated	Not_evaluated	Not_evaluated	Not_evaluated	Not_evaluated	Not_evaluated	Not_evaluated	Not_evaluated	Not_evaluated	Not_evaluated	Not_evaluated	Not_evaluated	Not_evaluated	Not_evaluated	Not_evaluated	Not_evaluated	Not_evaluated	Not_evaluated	Not_evaluated	Not_evaluated	Not_evaluated	Not_evaluated	Not_evaluated	Not_evaluated	Not_evaluated	Not_evaluated	Not_evaluated	Not_evaluated	Not_evaluated	Not_evaluated	Not_evaluated	98.44	98.43	98.42	98.4	98.42	98.44	98.41	98.28	98.41	98.44	98.4	98.41
	2.4.1.1	Not_evaluated	Not_evaluated	Not_evaluated	Not_evaluated	Not_evaluated	Not_evaluated	Not_evaluated	Not_evaluated	Not_evaluated	Not_evaluated	Not_evaluated	Not_evaluated	Not_evaluated	Not_evaluated	Not_evaluated	Not_evaluated	Not_evaluated	Not_evaluated	Not_evaluated	Not_evaluated	Not_evaluated	Not_evaluated	Not_evaluated	Not_evaluated	Not_evaluated	Not_evaluated	Not_evaluated	Not_evaluated	Not_evaluated	Not_evaluated	Not_evaluated	Not_evaluated	Not_evaluated	Not_evaluated	Not_evaluated	Not_evaluated	Not_evaluated	101.04	100.34	101.01	101.06	101.04	101.01	100.91	101.06	101.05	100.3	101.05
	2.4.1.18	Not_evaluated	Not_evaluated	Not_evaluated	Not_evaluated	Not_evaluated	Not_evaluated	Not_evaluated	Not_evaluated	Not_evaluated	Not_evaluated	Not_evaluated	Not_evaluated	Not_evaluated	Not_evaluated	Not_evaluated	Not_evaluated	Not_evaluated	Not_evaluated	Not_evaluated	Not_evaluated	Not_evaluated	Not_evaluated	Not_evaluated	Not_evaluated	Not_evaluated	Not_evaluated	Not_evaluated	Not_evaluated	Not_evaluated	Not_evaluated	Not_evaluated	Not_evaluated	Not_evaluated	Not_evaluated	Not_evaluated	Not_evaluated	Not_evaluated	Not_evaluated	100.34	100.34	100.28	100.34	101.08	100.72	101.02	101.06	100.31	100.3
	2.4.1.21	Not_evaluated	Not_evaluated	Not_evaluated	Not_evaluated	Not_evaluated	Not_evaluated	Not_evaluated	Not_evaluated	Not_evaluated	Not_evaluated	Not_evaluated	Not_evaluated	Not_evaluated	Not_evaluated	Not_evaluated	Not_evaluated	Not_evaluated	Not_evaluated	Not_evaluated	Not_evaluated	Not_evaluated	Not_evaluated	Not_evaluated	Not_evaluated	Not_evaluated	Not_evaluated	Not_evaluated	Not_evaluated	Not_evaluated	Not_evaluated	Not_evaluated	Not_evaluated	Not_evaluated	Not_evaluated	Not_evaluated	Not_evaluated	Not_evaluated	Not_evaluated	Not_evaluated	100.33	101.07	100.33	101.06	100.92	100.3	101.05	100.3	101.03
	2.4.2.2	Not_evaluated	Not_evaluated	Not_evaluated	Not_evaluated	Not_evaluated	Not_evaluated	Not_evaluated	Not_evaluated	Not_evaluated	Not_evaluated	Not_evaluated	Not_evaluated	Not_evaluated	Not_evaluated	Not_evaluated	Not_evaluated	Not_evaluated	Not_evaluated	Not_evaluated	Not_evaluated	Not_evaluated	Not_evaluated	Not_evaluated	Not_evaluated	Not_evaluated	Not_evaluated	Not_evaluated	Not_evaluated	Not_evaluated	Not_evaluated	Not_evaluated	Not_evaluated	Not_evaluated	Not_evaluated	Not_evaluated	Not_evaluated	Not_evaluated	Not_evaluated	Not_evaluated	Not_evaluated	100.31	100.31	100.32	100.94	101.05	101.06	100.32	101.04
	2.4.2.22	Not_evaluated	Not_evaluated	Not_evaluated	Not_evaluated	Not_evaluated	Not_evaluated	Not_evaluated	Not_evaluated	Not_evaluated	Not_evaluated	Not_evaluated	Not_evaluated	Not_evaluated	Not_evaluated	Not_evaluated	Not_evaluated	Not_evaluated	Not_evaluated	Not_evaluated	Not_evaluated	Not_evaluated	Not_evaluated	Not_evaluated	Not_evaluated	Not_evaluated	Not_evaluated	Not_evaluated	Not_evaluated	Not_evaluated	Not_evaluated	Not_evaluated	Not_evaluated	Not_evaluated	Not_evaluated	Not_evaluated	Not_evaluated	Not_evaluated	Not_evaluated	Not_evaluated	Not_evaluated	Not_evaluated	101.05	100.31	100.94	100.31	101.05	101.06	100.28
	2.4.2.3	Not_evaluated	Not_evaluated	Not_evaluated	Not_evaluated	Not_evaluated	Not_evaluated	Not_evaluated	Not_evaluated	Not_evaluated	Not_evaluated	Not_evaluated	Not_evaluated	Not_evaluated	Not_evaluated	Not_evaluated	Not_evaluated	Not_evaluated	Not_evaluated	Not_evaluated	Not_evaluated	Not_evaluated	Not_evaluated	Not_evaluated	Not_evaluated	Not_evaluated	Not_evaluated	Not_evaluated	Not_evaluated	Not_evaluated	Not_evaluated	Not_evaluated	Not_evaluated	Not_evaluated	Not_evaluated	Not_evaluated	Not_evaluated	Not_evaluated	Not_evaluated	Not_evaluated	Not_evaluated	Not_evaluated	Not_evaluated	100.31	100.89	101.02	101.06	101.07	101.03
	2.4.2.7	Not_evaluated	Not_evaluated	Not_evaluated	Not_evaluated	Not_evaluated	Not_evaluated	Not_evaluated	Not_evaluated	Not_evaluated	Not_evaluated	Not_evaluated	Not_evaluated	Not_evaluated	Not_evaluated	Not_evaluated	Not_evaluated	Not_evaluated	Not_evaluated	Not_evaluated	Not_evaluated	Not_evaluated	Not_evaluated	Not_evaluated	Not_evaluated	Not_evaluated	Not_evaluated	Not_evaluated	Not_evaluated	Not_evaluated	Not_evaluated	Not_evaluated	Not_evaluated	Not_evaluated	Not_evaluated	Not_evaluated	Not_evaluated	Not_evaluated	Not_evaluated	Not_evaluated	Not_evaluated	Not_evaluated	Not_evaluated	Not_evaluated	100.94	100.74	100.91	100.92	99.99
	2.4.2.8	Not_evaluated	Not_evaluated	Not_evaluated	Not_evaluated	Not_evaluated	Not_evaluated	Not_evaluated	Not_evaluated	Not_evaluated	Not_evaluated	Not_evaluated	Not_evaluated	Not_evaluated	Not_evaluated	Not_evaluated	Not_evaluated	Not_evaluated	Not_evaluated	Not_evaluated	Not_evaluated	Not_evaluated	Not_evaluated	Not_evaluated	Not_evaluated	Not_evaluated	Not_evaluated	Not_evaluated	Not_evaluated	Not_evaluated	Not_evaluated	Not_evaluated	Not_evaluated	Not_evaluated	Not_evaluated	Not_evaluated	Not_evaluated	Not_evaluated	Not_evaluated	Not_evaluated	Not_evaluated	Not_evaluated	Not_evaluated	Not_evaluated	Not_evaluated	100.3	101.03	100.29	100.32
	2.4.2.9	Not_evaluated	Not_evaluated	Not_evaluated	Not_evaluated	Not_evaluated	Not_evaluated	Not_evaluated	Not_evaluated	Not_evaluated	Not_evaluated	Not_evaluated	Not_evaluated	Not_evaluated	Not_evaluated	Not_evaluated	Not_evaluated	Not_evaluated	Not_evaluated	Not_evaluated	Not_evaluated	Not_evaluated	Not_evaluated	Not_evaluated	Not_evaluated	Not_evaluated	Not_evaluated	Not_evaluated	Not_evaluated	Not_evaluated	Not_evaluated	Not_evaluated	Not_evaluated	Not_evaluated	Not_evaluated	Not_evaluated	Not_evaluated	Not_evaluated	Not_evaluated	Not_evaluated	Not_evaluated	Not_evaluated	Not_evaluated	Not_evaluated	Not_evaluated	Not_evaluated	101.05	101.07	101.07
	2.5.1.3	Not_evaluated	Not_evaluated	Not_evaluated	Not_evaluated	Not_evaluated	Not_evaluated	Not_evaluated	Not_evaluated	Not_evaluated	Not_evaluated	Not_evaluated	Not_evaluated	Not_evaluated	Not_evaluated	Not_evaluated	Not_evaluated	Not_evaluated	Not_evaluated	Not_evaluated	Not_evaluated	Not_evaluated	Not_evaluated	Not_evaluated	Not_evaluated	Not_evaluated	Not_evaluated	Not_evaluated	Not_evaluated	Not_evaluated	Not_evaluated	Not_evaluated	Not_evaluated	Not_evaluated	Not_evaluated	Not_evaluated	Not_evaluated	Not_evaluated	Not_evaluated	Not_evaluated	Not_evaluated	Not_evaluated	Not_evaluated	Not_evaluated	Not_evaluated	Not_evaluated	Not_evaluated	101.06	101.03
	2.5.1.47	Not_evaluated	Not_evaluated	Not_evaluated	Not_evaluated	Not_evaluated	Not_evaluated	Not_evaluated	Not_evaluated	Not_evaluated	Not_evaluated	Not_evaluated	Not_evaluated	Not_evaluated	Not_evaluated	Not_evaluated	Not_evaluated	Not_evaluated	Not_evaluated	Not_evaluated	Not_evaluated	Not_evaluated	Not_evaluated	Not_evaluated	Not_evaluated	Not_evaluated	Not_evaluated	Not_evaluated	Not_evaluated	Not_evaluated	Not_evaluated	Not_evaluated	Not_evaluated	Not_evaluated	Not_evaluated	Not_evaluated	Not_evaluated	Not_evaluated	Not_evaluated	Not_evaluated	Not_evaluated	Not_evaluated	Not_evaluated	Not_evaluated	Not_evaluated	Not_evaluated	Not_evaluated	Not_evaluated	100.28
	2.5.1.48	Not_evaluated	Not_evaluated	Not_evaluated	Not_evaluated	Not_evaluated	Not_evaluated	Not_evaluated	Not_evaluated	Not_evaluated	Not_evaluated	Not_evaluated	Not_evaluated	Not_evaluated	Not_evaluated	Not_evaluated	Not_evaluated	Not_evaluated	Not_evaluated	Not_evaluated	Not_evaluated	Not_evaluated	Not_evaluated	Not_evaluated	Not_evaluated	Not_evaluated	Not_evaluated	Not_evaluated	Not_evaluated	Not_evaluated	Not_evaluated	Not_evaluated	Not_evaluated	Not_evaluated	Not_evaluated	Not_evaluated	Not_evaluated	Not_evaluated	Not_evaluated	Not_evaluated	Not_evaluated	Not_evaluated	Not_evaluated	Not_evaluated	Not_evaluated	Not_evaluated	Not_evaluated	Not_evaluated	Not_evaluated
	2.5.1.49	Not_evaluated	Not_evaluated	Not_evaluated	Not_evaluated	Not_evaluated	Not_evaluated	Not_evaluated	Not_evaluated	Not_evaluated	Not_evaluated	Not_evaluated	Not_evaluated	Not_evaluated	Not_evaluated	Not_evaluated	Not_evaluated	Not_evaluated	Not_evaluated	Not_evaluated	Not_evaluated	Not_evaluated	Not_evaluated	Not_evaluated	Not_evaluated	Not_evaluated	Not_evaluated	Not_evaluated	Not_evaluated	Not_evaluated	Not_evaluated	Not_evaluated	Not_evaluated	Not_evaluated	Not_evaluated	Not_evaluated	Not_evaluated	Not_evaluated	Not_evaluated	Not_evaluated	Not_evaluated	Not_evaluated	Not_evaluated	Not_evaluated	Not_evaluated	Not_evaluated	Not_evaluated	Not_evaluated	Not_evaluated
	2.6.1.-	Not_evaluated	Not_evaluated	Not_evaluated	Not_evaluated	Not_evaluated	Not_evaluated	Not_evaluated	Not_evaluated	Not_evaluated	Not_evaluated	Not_evaluated	Not_evaluated	Not_evaluated	Not_evaluated	Not_evaluated	Not_evaluated	Not_evaluated	Not_evaluated	Not_evaluated	Not_evaluated	Not_evaluated	Not_evaluated	Not_evaluated	Not_evaluated	Not_evaluated	Not_evaluated	Not_evaluated	Not_evaluated	Not_evaluated	Not_evaluated	Not_evaluated	Not_evaluated	Not_evaluated	Not_evaluated	Not_evaluated	Not_evaluated	Not_evaluated	Not_evaluated	Not_evaluated	Not_evaluated	Not_evaluated	Not_evaluated	Not_evaluated	Not_evaluated	Not_evaluated	Not_evaluated	Not_evaluated	Not_evaluated
	2.6.1.19	Not_evaluated	Not_evaluated	Not_evaluated	Not_evaluated	Not_evaluated	Not_evaluated	Not_evaluated	Not_evaluated	Not_evaluated	Not_evaluated	Not_evaluated	Not_evaluated	Not_evaluated	Not_evaluated	Not_evaluated	Not_evaluated	Not_evaluated	Not_evaluated	Not_evaluated	Not_evaluated	Not_evaluated	Not_evaluated	Not_evaluated	Not_evaluated	Not_evaluated	Not_evaluated	Not_evaluated	Not_evaluated	Not_evaluated	Not_evaluated	Not_evaluated	Not_evaluated	Not_evaluated	Not_evaluated	Not_evaluated	Not_evaluated	Not_evaluated	Not_evaluated	Not_evaluated	Not_evaluated	Not_evaluated	Not_evaluated	Not_evaluated	Not_evaluated	Not_evaluated	Not_evaluated	Not_evaluated	Not_evaluated
	2.6.1.21	Not_evaluated	Not_evaluated	Not_evaluated	Not_evaluated	Not_evaluated	Not_evaluated	Not_evaluated	Not_evaluated	Not_evaluated	Not_evaluated	Not_evaluated	Not_evaluated	Not_evaluated	Not_evaluated	Not_evaluated	Not_evaluated	Not_evaluated	Not_evaluated	Not_evaluated	Not_evaluated	Not_evaluated	Not_evaluated	Not_evaluated	Not_evaluated	Not_evaluated	Not_evaluated	Not_evaluated	Not_evaluated	Not_evaluated	Not_evaluated	Not_evaluated	Not_evaluated	Not_evaluated	Not_evaluated	Not_evaluated	Not_evaluated	Not_evaluated	Not_evaluated	Not_evaluated	Not_evaluated	Not_evaluated	Not_evaluated	Not_evaluated	Not_evaluated	Not_evaluated	Not_evaluated	Not_evaluated	Not_evaluated
	2.6.1.52	Not_evaluated	Not_evaluated	Not_evaluated	Not_evaluated	Not_evaluated	Not_evaluated	Not_evaluated	Not_evaluated	Not_evaluated	Not_evaluated	Not_evaluated	Not_evaluated	Not_evaluated	Not_evaluated	Not_evaluated	Not_evaluated	Not_evaluated	Not_evaluated	Not_evaluated	Not_evaluated	Not_evaluated	Not_evaluated	Not_evaluated	Not_evaluated	Not_evaluated	Not_evaluated	Not_evaluated	Not_evaluated	Not_evaluated	Not_evaluated	Not_evaluated	Not_evaluated	Not_evaluated	Not_evaluated	Not_evaluated	Not_evaluated	Not_evaluated	Not_evaluated	Not_evaluated	Not_evaluated	Not_evaluated	Not_evaluated	Not_evaluated	Not_evaluated	Not_evaluated	Not_evaluated	Not_evaluated	Not_evaluated
	2.6.1.57	Not_evaluated	Not_evaluated	Not_evaluated	Not_evaluated	Not_evaluated	Not_evaluated	Not_evaluated	Not_evaluated	Not_evaluated	Not_evaluated	Not_evaluated	Not_evaluated	Not_evaluated	Not_evaluated	Not_evaluated	Not_evaluated	Not_evaluated	Not_evaluated	Not_evaluated	Not_evaluated	Not_evaluated	Not_evaluated	Not_evaluated	Not_evaluated	Not_evaluated	Not_evaluated	Not_evaluated	Not_evaluated	Not_evaluated	Not_evaluated	Not_evaluated	Not_evaluated	Not_evaluated	Not_evaluated	Not_evaluated	Not_evaluated	Not_evaluated	Not_evaluated	Not_evaluated	Not_evaluated	Not_evaluated	Not_evaluated	Not_evaluated	Not_evaluated	Not_evaluated	Not_evaluated	Not_evaluated	Not_evaluated
	2.6.1.82	Not_evaluated	Not_evaluated	Not_evaluated	Not_evaluated	Not_evaluated	Not_evaluated	Not_evaluated	Not_evaluated	Not_evaluated	Not_evaluated	Not_evaluated	Not_evaluated	Not_evaluated	Not_evaluated	Not_evaluated	Not_evaluated	Not_evaluated	Not_evaluated	Not_evaluated	Not_evaluated	Not_evaluated	Not_evaluated	Not_evaluated	Not_evaluated	Not_evaluated	Not_evaluated	Not_evaluated	Not_evaluated	Not_evaluated	Not_evaluated	Not_evaluated	Not_evaluated	Not_evaluated	Not_evaluated	Not_evaluated	Not_evaluated	Not_evaluated	Not_evaluated	Not_evaluated	Not_evaluated	Not_evaluated	Not_evaluated	Not_evaluated	Not_evaluated	Not_evaluated	Not_evaluated	Not_evaluated	Not_evaluated
	2.6.1.85	Not_evaluated	Not_evaluated	Not_evaluated	Not_evaluated	Not_evaluated	Not_evaluated	Not_evaluated	Not_evaluated	Not_evaluated	Not_evaluated	Not_evaluated	Not_evaluated	Not_evaluated	Not_evaluated	Not_evaluated	Not_evaluated	Not_evaluated	Not_evaluated	Not_evaluated	Not_evaluated	Not_evaluated	Not_evaluated	Not_evaluated	Not_evaluated	Not_evaluated	Not_evaluated	Not_evaluated	Not_evaluated	Not_evaluated	Not_evaluated	Not_evaluated	Not_evaluated	Not_evaluated	Not_evaluated	Not_evaluated	Not_evaluated	Not_evaluated	Not_evaluated	Not_evaluated	Not_evaluated	Not_evaluated	Not_evaluated	Not_evaluated	Not_evaluated	Not_evaluated	Not_evaluated	Not_evaluated	Not_evaluated
	2.7.1.11	Not_evaluated	Not_evaluated	Not_evaluated	Not_evaluated	Not_evaluated	Not_evaluated	Not_evaluated	Not_evaluated	Not_evaluated	Not_evaluated	Not_evaluated	Not_evaluated	Not_evaluated	Not_evaluated	Not_evaluated	Not_evaluated	Not_evaluated	Not_evaluated	Not_evaluated	Not_evaluated	Not_evaluated	Not_evaluated	Not_evaluated	Not_evaluated	Not_evaluated	Not_evaluated	Not_evaluated	Not_evaluated	Not_evaluated	Not_evaluated	Not_evaluated	Not_evaluated	Not_evaluated	Not_evaluated	Not_evaluated	Not_evaluated	Not_evaluated	Not_evaluated	Not_evaluated	Not_evaluated	Not_evaluated	Not_evaluated	Not_evaluated	Not_evaluated	Not_evaluated	Not_evaluated	Not_evaluated	Not_evaluated
	2.7.1.2	Not_evaluated	Not_evaluated	Not_evaluated	Not_evaluated	Not_evaluated	Not_evaluated	Not_evaluated	Not_evaluated	Not_evaluated	Not_evaluated	Not_evaluated	Not_evaluated	Not_evaluated	Not_evaluated	Not_evaluated	Not_evaluated	Not_evaluated	Not_evaluated	Not_evaluated	Not_evaluated	Not_evaluated	Not_evaluated	Not_evaluated	Not_evaluated	Not_evaluated	Not_evaluated	Not_evaluated	Not_evaluated	Not_evaluated	Not_evaluated	Not_evaluated	Not_evaluated	Not_evaluated	Not_evaluated	Not_evaluated	Not_evaluated	Not_evaluated	Not_evaluated	Not_evaluated	Not_evaluated	Not_evaluated	Not_evaluated	Not_evaluated	Not_evaluated	Not_evaluated	Not_evaluated	Not_evaluated	Not_evaluated
	2.7.1.26	Not_evaluated	Not_evaluated	Not_evaluated	Not_evaluated	Not_evaluated	Not_evaluated	Not_evaluated	Not_evaluated	Not_evaluated	Not_evaluated	Not_evaluated	Not_evaluated	Not_evaluated	Not_evaluated	Not_evaluated	Not_evaluated	Not_evaluated	Not_evaluated	Not_evaluated	Not_evaluated	Not_evaluated	Not_evaluated	Not_evaluated	Not_evaluated	Not_evaluated	Not_evaluated	Not_evaluated	Not_evaluated	Not_evaluated	Not_evaluated	Not_evaluated	Not_evaluated	Not_evaluated	Not_evaluated	Not_evaluated	Not_evaluated	Not_evaluated	Not_evaluated	Not_evaluated	Not_evaluated	Not_evaluated	Not_evaluated	Not_evaluated	Not_evaluated	Not_evaluated	Not_evaluated	Not_evaluated	Not_evaluated
	2.7.1.30	Not_evaluated	Not_evaluated	Not_evaluated	Not_evaluated	Not_evaluated	Not_evaluated	Not_evaluated	Not_evaluated	Not_evaluated	Not_evaluated	Not_evaluated	Not_evaluated	Not_evaluated	Not_evaluated	Not_evaluated	Not_evaluated	Not_evaluated	Not_evaluated	Not_evaluated	Not_evaluated	Not_evaluated	Not_evaluated	Not_evaluated	Not_evaluated	Not_evaluated	Not_evaluated	Not_evaluated	Not_evaluated	Not_evaluated	Not_evaluated	Not_evaluated	Not_evaluated	Not_evaluated	Not_evaluated	Not_evaluated	Not_evaluated	Not_evaluated	Not_evaluated	Not_evaluated	Not_evaluated	Not_evaluated	Not_evaluated	Not_evaluated	Not_evaluated	Not_evaluated	Not_evaluated	Not_evaluated	Not_evaluated
	2.7.1.31	Not_evaluated	Not_evaluated	Not_evaluated	Not_evaluated	Not_evaluated	Not_evaluated	Not_evaluated	Not_evaluated	Not_evaluated	Not_evaluated	Not_evaluated	Not_evaluated	Not_evaluated	Not_evaluated	Not_evaluated	Not_evaluated	Not_evaluated	Not_evaluated	Not_evaluated	Not_evaluated	Not_evaluated	Not_evaluated	Not_evaluated	Not_evaluated	Not_evaluated	Not_evaluated	Not_evaluated	Not_evaluated	Not_evaluated	Not_evaluated	Not_evaluated	Not_evaluated	Not_evaluated	Not_evaluated	Not_evaluated	Not_evaluated	Not_evaluated	Not_evaluated	Not_evaluated	Not_evaluated	Not_evaluated	Not_evaluated	Not_evaluated	Not_evaluated	Not_evaluated	Not_evaluated	Not_evaluated	Not_evaluated
	2.7.1.48	Not_evaluated	Not_evaluated	Not_evaluated	Not_evaluated	Not_evaluated	Not_evaluated	Not_evaluated	Not_evaluated	Not_evaluated	Not_evaluated	Not_evaluated	Not_evaluated	Not_evaluated	Not_evaluated	Not_evaluated	Not_evaluated	Not_evaluated	Not_evaluated	Not_evaluated	Not_evaluated	Not_evaluated	Not_evaluated	Not_evaluated	Not_evaluated	Not_evaluated	Not_evaluated	Not_evaluated	Not_evaluated	Not_evaluated	Not_evaluated	Not_evaluated	Not_evaluated	Not_evaluated	Not_evaluated	Not_evaluated	Not_evaluated	Not_evaluated	Not_evaluated	Not_evaluated	Not_evaluated	Not_evaluated	Not_evaluated	Not_evaluated	Not_evaluated	Not_evaluated	Not_evaluated	Not_evaluated	Not_evaluated
	2.7.1.50	Not_evaluated	Not_evaluated	Not_evaluated	Not_evaluated	Not_evaluated	Not_evaluated	Not_evaluated	Not_evaluated	Not_evaluated	Not_evaluated	Not_evaluated	Not_evaluated	Not_evaluated	Not_evaluated	Not_evaluated	Not_evaluated	Not_evaluated	Not_evaluated	Not_evaluated	Not_evaluated	Not_evaluated	Not_evaluated	Not_evaluated	Not_evaluated	Not_evaluated	Not_evaluated	Not_evaluated	Not_evaluated	Not_evaluated	Not_evaluated	Not_evaluated	Not_evaluated	Not_evaluated	Not_evaluated	Not_evaluated	Not_evaluated	Not_evaluated	Not_evaluated	Not_evaluated	Not_evaluated	Not_evaluated	Not_evaluated	Not_evaluated	Not_evaluated	Not_evaluated	Not_evaluated	Not_evaluated	Not_evaluated
	2.7.1.56	Not_evaluated	Not_evaluated	Not_evaluated	Not_evaluated	Not_evaluated	Not_evaluated	Not_evaluated	Not_evaluated	Not_evaluated	Not_evaluated	Not_evaluated	Not_evaluated	Not_evaluated	Not_evaluated	Not_evaluated	Not_evaluated	Not_evaluated	Not_evaluated	Not_evaluated	Not_evaluated	Not_evaluated	Not_evaluated	Not_evaluated	Not_evaluated	Not_evaluated	Not_evaluated	Not_evaluated	Not_evaluated	Not_evaluated	Not_evaluated	Not_evaluated	Not_evaluated	Not_evaluated	Not_evaluated	Not_evaluated	Not_evaluated	Not_evaluated	Not_evaluated	Not_evaluated	Not_evaluated	Not_evaluated	Not_evaluated	Not_evaluated	Not_evaluated	Not_evaluated	Not_evaluated	Not_evaluated	Not_evaluated
	2.7.2.1	Not_evaluated	Not_evaluated	Not_evaluated	Not_evaluated	Not_evaluated	Not_evaluated	Not_evaluated	Not_evaluated	Not_evaluated	Not_evaluated	Not_evaluated	Not_evaluated	Not_evaluated	Not_evaluated	Not_evaluated	Not_evaluated	Not_evaluated	Not_evaluated	Not_evaluated	Not_evaluated	Not_evaluated	Not_evaluated	Not_evaluated	Not_evaluated	Not_evaluated	Not_evaluated	Not_evaluated	Not_evaluated	Not_evaluated	Not_evaluated	Not_evaluated	Not_evaluated	Not_evaluated	Not_evaluated	Not_evaluated	Not_evaluated	Not_evaluated	Not_evaluated	Not_evaluated	Not_evaluated	Not_evaluated	Not_evaluated	Not_evaluated	Not_evaluated	Not_evaluated	Not_evaluated	Not_evaluated	Not_evaluated
	2.7.2.7	Not_evaluated	Not_evaluated	Not_evaluated	Not_evaluated	Not_evaluated	Not_evaluated	Not_evaluated	Not_evaluated	Not_evaluated	Not_evaluated	Not_evaluated	Not_evaluated	Not_evaluated	Not_evaluated	Not_evaluated	Not_evaluated	Not_evaluated	Not_evaluated	Not_evaluated	Not_evaluated	Not_evaluated	Not_evaluated	Not_evaluated	Not_evaluated	Not_evaluated	Not_evaluated	Not_evaluated	Not_evaluated	Not_evaluated	Not_evaluated	Not_evaluated	Not_evaluated	Not_evaluated	Not_evaluated	Not_evaluated	Not_evaluated	Not_evaluated	Not_evaluated	Not_evaluated	Not_evaluated	Not_evaluated	Not_evaluated	Not_evaluated	Not_evaluated	Not_evaluated	Not_evaluated	Not_evaluated	Not_evaluated
	2.7.4.16	Not_evaluated	Not_evaluated	Not_evaluated	Not_evaluated	Not_evaluated	Not_evaluated	Not_evaluated	Not_evaluated	Not_evaluated	Not_evaluated	Not_evaluated	Not_evaluated	Not_evaluated	Not_evaluated	Not_evaluated	Not_evaluated	Not_evaluated	Not_evaluated	Not_evaluated	Not_evaluated	Not_evaluated	Not_evaluated	Not_evaluated	Not_evaluated	Not_evaluated	Not_evaluated	Not_evaluated	Not_evaluated	Not_evaluated	Not_evaluated	Not_evaluated	Not_evaluated	Not_evaluated	Not_evaluated	Not_evaluated	Not_evaluated	Not_evaluated	Not_evaluated	Not_evaluated	Not_evaluated	Not_evaluated	Not_evaluated	Not_evaluated	Not_evaluated	Not_evaluated	Not_evaluated	Not_evaluated	Not_evaluated
	2.7.4.7	Not_evaluated	Not_evaluated	Not_evaluated	Not_evaluated	Not_evaluated	Not_evaluated	Not_evaluated	Not_evaluated	Not_evaluated	Not_evaluated	Not_evaluated	Not_evaluated	Not_evaluated	Not_evaluated	Not_evaluated	Not_evaluated	Not_evaluated	Not_evaluated	Not_evaluated	Not_evaluated	Not_evaluated	Not_evaluated	Not_evaluated	Not_evaluated	Not_evaluated	Not_evaluated	Not_evaluated	Not_evaluated	Not_evaluated	Not_evaluated	Not_evaluated	Not_evaluated	Not_evaluated	Not_evaluated	Not_evaluated	Not_evaluated	Not_evaluated	Not_evaluated	Not_evaluated	Not_evaluated	Not_evaluated	Not_evaluated	Not_evaluated	Not_evaluated	Not_evaluated	Not_evaluated	Not_evaluated	Not_evaluated
	2.7.6.3	Not_evaluated	Not_evaluated	Not_evaluated	Not_evaluated	Not_evaluated	Not_evaluated	Not_evaluated	Not_evaluated	Not_evaluated	Not_evaluated	Not_evaluated	Not_evaluated	Not_evaluated	Not_evaluated	Not_evaluated	Not_evaluated	Not_evaluated	Not_evaluated	Not_evaluated	Not_evaluated	Not_evaluated	Not_evaluated	Not_evaluated	Not_evaluated	Not_evaluated	Not_evaluated	Not_evaluated	Not_evaluated	Not_evaluated	Not_evaluated	Not_evaluated	Not_evaluated	Not_evaluated	Not_evaluated	Not_evaluated	Not_evaluated	Not_evaluated	Not_evaluated	Not_evaluated	Not_evaluated	Not_evaluated	Not_evaluated	Not_evaluated	Not_evaluated	Not_evaluated	Not_evaluated	Not_evaluated	Not_evaluated
	2.7.7.10	Not_evaluated	Not_evaluated	Not_evaluated	Not_evaluated	Not_evaluated	Not_evaluated	Not_evaluated	Not_evaluated	Not_evaluated	Not_evaluated	Not_evaluated	Not_evaluated	Not_evaluated	Not_evaluated	Not_evaluated	Not_evaluated	Not_evaluated	Not_evaluated	Not_evaluated	Not_evaluated	Not_evaluated	Not_evaluated	Not_evaluated	Not_evaluated	Not_evaluated	Not_evaluated	Not_evaluated	Not_evaluated	Not_evaluated	Not_evaluated	Not_evaluated	Not_evaluated	Not_evaluated	Not_evaluated	Not_evaluated	Not_evaluated	Not_evaluated	Not_evaluated	Not_evaluated	Not_evaluated	Not_evaluated	Not_evaluated	Not_evaluated	Not_evaluated	Not_evaluated	Not_evaluated	Not_evaluated	Not_evaluated
	2.7.7.12	Not_evaluated	Not_evaluated	Not_evaluated	Not_evaluated	Not_evaluated	Not_evaluated	Not_evaluated	Not_evaluated	Not_evaluated	Not_evaluated	Not_evaluated	Not_evaluated	Not_evaluated	Not_evaluated	Not_evaluated	Not_evaluated	Not_evaluated	Not_evaluated	Not_evaluated	Not_evaluated	Not_evaluated	Not_evaluated	Not_evaluated	Not_evaluated	Not_evaluated	Not_evaluated	Not_evaluated	Not_evaluated	Not_evaluated	Not_evaluated	Not_evaluated	Not_evaluated	Not_evaluated	Not_evaluated	Not_evaluated	Not_evaluated	Not_evaluated	Not_evaluated	Not_evaluated	Not_evaluated	Not_evaluated	Not_evaluated	Not_evaluated	Not_evaluated	Not_evaluated	Not_evaluated	Not_evaluated	Not_evaluated
	2.7.7.27	Not_evaluated	Not_evaluated	Not_evaluated	Not_evaluated	Not_evaluated	Not_evaluated	Not_evaluated	Not_evaluated	Not_evaluated	Not_evaluated	Not_evaluated	Not_evaluated	Not_evaluated	Not_evaluated	Not_evaluated	Not_evaluated	Not_evaluated	Not_evaluated	Not_evaluated	Not_evaluated	Not_evaluated	Not_evaluated	Not_evaluated	Not_evaluated	Not_evaluated	Not_evaluated	Not_evaluated	Not_evaluated	Not_evaluated	Not_evaluated	Not_evaluated	Not_evaluated	Not_evaluated	Not_evaluated	Not_evaluated	Not_evaluated	Not_evaluated	Not_evaluated	Not_evaluated	Not_evaluated	Not_evaluated	Not_evaluated	Not_evaluated	Not_evaluated	Not_evaluated	Not_evaluated	Not_evaluated	Not_evaluated
	2.7.7.4	Not_evaluated	Not_evaluated	Not_evaluated	Not_evaluated	Not_evaluated	Not_evaluated	Not_evaluated	Not_evaluated	Not_evaluated	Not_evaluated	Not_evaluated	Not_evaluated	Not_evaluated	Not_evaluated	Not_evaluated	Not_evaluated	Not_evaluated	Not_evaluated	Not_evaluated	Not_evaluated	Not_evaluated	Not_evaluated	Not_evaluated	Not_evaluated	Not_evaluated	Not_evaluated	Not_evaluated	Not_evaluated	Not_evaluated	Not_evaluated	Not_evaluated	Not_evaluated	Not_evaluated	Not_evaluated	Not_evaluated	Not_evaluated	Not_evaluated	Not_evaluated	Not_evaluated	Not_evaluated	Not_evaluated	Not_evaluated	Not_evaluated	Not_evaluated	Not_evaluated	Not_evaluated	Not_evaluated	Not_evaluated
	2.7.7.9	Not_evaluated	Not_evaluated	Not_evaluated	Not_evaluated	Not_evaluated	Not_evaluated	Not_evaluated	Not_evaluated	Not_evaluated	Not_evaluated	Not_evaluated	Not_evaluated	Not_evaluated	Not_evaluated	Not_evaluated	Not_evaluated	Not_evaluated	Not_evaluated	Not_evaluated	Not_evaluated	Not_evaluated	Not_evaluated	Not_evaluated	Not_evaluated	Not_evaluated	Not_evaluated	Not_evaluated	Not_evaluated	Not_evaluated	Not_evaluated	Not_evaluated	Not_evaluated	Not_evaluated	Not_evaluated	Not_evaluated	Not_evaluated	Not_evaluated	Not_evaluated	Not_evaluated	Not_evaluated	Not_evaluated	Not_evaluated	Not_evaluated	Not_evaluated	Not_evaluated	Not_evaluated	Not_evaluated	Not_evaluated
	2.7.8.7	Not_evaluated	Not_evaluated	Not_evaluated	Not_evaluated	Not_evaluated	Not_evaluated	Not_evaluated	Not_evaluated	Not_evaluated	Not_evaluated	Not_evaluated	Not_evaluated	Not_evaluated	Not_evaluated	Not_evaluated	Not_evaluated	Not_evaluated	Not_evaluated	Not_evaluated	Not_evaluated	Not_evaluated	Not_evaluated	Not_evaluated	Not_evaluated	Not_evaluated	Not_evaluated	Not_evaluated	Not_evaluated	Not_evaluated	Not_evaluated	Not_evaluated	Not_evaluated	Not_evaluated	Not_evaluated	Not_evaluated	Not_evaluated	Not_evaluated	Not_evaluated	Not_evaluated	Not_evaluated	Not_evaluated	Not_evaluated	Not_evaluated	Not_evaluated	Not_evaluated	Not_evaluated	Not_evaluated	Not_evaluated
	2.7.9.1	Not_evaluated	Not_evaluated	Not_evaluated	Not_evaluated	Not_evaluated	Not_evaluated	Not_evaluated	Not_evaluated	Not_evaluated	Not_evaluated	Not_evaluated	Not_evaluated	Not_evaluated	Not_evaluated	Not_evaluated	Not_evaluated	Not_evaluated	Not_evaluated	Not_evaluated	Not_evaluated	Not_evaluated	Not_evaluated	Not_evaluated	Not_evaluated	Not_evaluated	Not_evaluated	Not_evaluated	Not_evaluated	Not_evaluated	Not_evaluated	Not_evaluated	Not_evaluated	Not_evaluated	Not_evaluated	Not_evaluated	Not_evaluated	Not_evaluated	Not_evaluated	Not_evaluated	Not_evaluated	Not_evaluated	Not_evaluated	Not_evaluated	Not_evaluated	Not_evaluated	Not_evaluated	Not_evaluated	Not_evaluated
	2.8.3.8	Not_evaluated	Not_evaluated	Not_evaluated	Not_evaluated	Not_evaluated	Not_evaluated	Not_evaluated	Not_evaluated	Not_evaluated	Not_evaluated	Not_evaluated	Not_evaluated	Not_evaluated	Not_evaluated	Not_evaluated	Not_evaluated	Not_evaluated	Not_evaluated	Not_evaluated	Not_evaluated	Not_evaluated	Not_evaluated	Not_evaluated	Not_evaluated	Not_evaluated	Not_evaluated	Not_evaluated	Not_evaluated	Not_evaluated	Not_evaluated	Not_evaluated	Not_evaluated	Not_evaluated	Not_evaluated	Not_evaluated	Not_evaluated	Not_evaluated	Not_evaluated	Not_evaluated	Not_evaluated	Not_evaluated	Not_evaluated	Not_evaluated	Not_evaluated	Not_evaluated	Not_evaluated	Not_evaluated	Not_evaluated
	3.1.3.2	Not_evaluated	Not_evaluated	Not_evaluated	Not_evaluated	Not_evaluated	Not_evaluated	Not_evaluated	Not_evaluated	Not_evaluated	Not_evaluated	Not_evaluated	Not_evaluated	Not_evaluated	Not_evaluated	Not_evaluated	Not_evaluated	Not_evaluated	Not_evaluated	Not_evaluated	Not_evaluated	Not_evaluated	Not_evaluated	Not_evaluated	Not_evaluated	Not_evaluated	Not_evaluated	Not_evaluated	Not_evaluated	Not_evaluated	Not_evaluated	Not_evaluated	Not_evaluated	Not_evaluated	Not_evaluated	Not_evaluated	Not_evaluated	Not_evaluated	Not_evaluated	Not_evaluated	Not_evaluated	Not_evaluated	Not_evaluated	Not_evaluated	Not_evaluated	Not_evaluated	Not_evaluated	Not_evaluated	Not_evaluated
	3.1.3.5	Not_evaluated	Not_evaluated	Not_evaluated	Not_evaluated	Not_evaluated	Not_evaluated	Not_evaluated	Not_evaluated	Not_evaluated	Not_evaluated	Not_evaluated	Not_evaluated	Not_evaluated	Not_evaluated	Not_evaluated	Not_evaluated	Not_evaluated	Not_evaluated	Not_evaluated	Not_evaluated	Not_evaluated	Not_evaluated	Not_evaluated	Not_evaluated	Not_evaluated	Not_evaluated	Not_evaluated	Not_evaluated	Not_evaluated	Not_evaluated	Not_evaluated	Not_evaluated	Not_evaluated	Not_evaluated	Not_evaluated	Not_evaluated	Not_evaluated	Not_evaluated	Not_evaluated	Not_evaluated	Not_evaluated	Not_evaluated	Not_evaluated	Not_evaluated	Not_evaluated	Not_evaluated	Not_evaluated	Not_evaluated
	3.2.1.1	Not_evaluated	Not_evaluated	Not_evaluated	Not_evaluated	Not_evaluated	Not_evaluated	Not_evaluated	Not_evaluated	Not_evaluated	Not_evaluated	Not_evaluated	Not_evaluated	Not_evaluated	Not_evaluated	Not_evaluated	Not_evaluated	Not_evaluated	Not_evaluated	Not_evaluated	Not_evaluated	Not_evaluated	Not_evaluated	Not_evaluated	Not_evaluated	Not_evaluated	Not_evaluated	Not_evaluated	Not_evaluated	Not_evaluated	Not_evaluated	Not_evaluated	Not_evaluated	Not_evaluated	Not_evaluated	Not_evaluated	Not_evaluated	Not_evaluated	Not_evaluated	Not_evaluated	Not_evaluated	Not_evaluated	Not_evaluated	Not_evaluated	Not_evaluated	Not_evaluated	Not_evaluated	Not_evaluated	Not_evaluated
	3.2.1.10	Not_evaluated	Not_evaluated	Not_evaluated	Not_evaluated	Not_evaluated	Not_evaluated	Not_evaluated	Not_evaluated	Not_evaluated	Not_evaluated	Not_evaluated	Not_evaluated	Not_evaluated	Not_evaluated	Not_evaluated	Not_evaluated	Not_evaluated	Not_evaluated	Not_evaluated	Not_evaluated	Not_evaluated	Not_evaluated	Not_evaluated	Not_evaluated	Not_evaluated	Not_evaluated	Not_evaluated	Not_evaluated	Not_evaluated	Not_evaluated	Not_evaluated	Not_evaluated	Not_evaluated	Not_evaluated	Not_evaluated	Not_evaluated	Not_evaluated	Not_evaluated	Not_evaluated	Not_evaluated	Not_evaluated	Not_evaluated	Not_evaluated	Not_evaluated	Not_evaluated	Not_evaluated	Not_evaluated	Not_evaluated
	3.2.1.20	Not_evaluated	Not_evaluated	Not_evaluated	Not_evaluated	Not_evaluated	Not_evaluated	Not_evaluated	Not_evaluated	Not_evaluated	Not_evaluated	Not_evaluated	Not_evaluated	Not_evaluated	Not_evaluated	Not_evaluated	Not_evaluated	Not_evaluated	Not_evaluated	Not_evaluated	Not_evaluated	Not_evaluated	Not_evaluated	Not_evaluated	Not_evaluated	Not_evaluated	Not_evaluated	Not_evaluated	Not_evaluated	Not_evaluated	Not_evaluated	Not_evaluated	Not_evaluated	Not_evaluated	Not_evaluated	Not_evaluated	Not_evaluated	Not_evaluated	Not_evaluated	Not_evaluated	Not_evaluated	Not_evaluated	Not_evaluated	Not_evaluated	Not_evaluated	Not_evaluated	Not_evaluated	Not_evaluated	Not_evaluated
	3.2.1.26	Not_evaluated	Not_evaluated	Not_evaluated	Not_evaluated	Not_evaluated	Not_evaluated	Not_evaluated	Not_evaluated	Not_evaluated	Not_evaluated	Not_evaluated	Not_evaluated	Not_evaluated	Not_evaluated	Not_evaluated	Not_evaluated	Not_evaluated	Not_evaluated	Not_evaluated	Not_evaluated	Not_evaluated	Not_evaluated	Not_evaluated	Not_evaluated	Not_evaluated	Not_evaluated	Not_evaluated	Not_evaluated	Not_evaluated	Not_evaluated	Not_evaluated	Not_evaluated	Not_evaluated	Not_evaluated	Not_evaluated	Not_evaluated	Not_evaluated	Not_evaluated	Not_evaluated	Not_evaluated	Not_evaluated	Not_evaluated	Not_evaluated	Not_evaluated	Not_evaluated	Not_evaluated	Not_evaluated	Not_evaluated
	3.2.1.33	Not_evaluated	Not_evaluated	Not_evaluated	Not_evaluated	Not_evaluated	Not_evaluated	Not_evaluated	Not_evaluated	Not_evaluated	Not_evaluated	Not_evaluated	Not_evaluated	Not_evaluated	Not_evaluated	Not_evaluated	Not_evaluated	Not_evaluated	Not_evaluated	Not_evaluated	Not_evaluated	Not_evaluated	Not_evaluated	Not_evaluated	Not_evaluated	Not_evaluated	Not_evaluated	Not_evaluated	Not_evaluated	Not_evaluated	Not_evaluated	Not_evaluated	Not_evaluated	Not_evaluated	Not_evaluated	Not_evaluated	Not_evaluated	Not_evaluated	Not_evaluated	Not_evaluated	Not_evaluated	Not_evaluated	Not_evaluated	Not_evaluated	Not_evaluated	Not_evaluated	Not_evaluated	Not_evaluated	Not_evaluated
	3.5.1.1	Not_evaluated	Not_evaluated	Not_evaluated	Not_evaluated	Not_evaluated	Not_evaluated	Not_evaluated	Not_evaluated	Not_evaluated	Not_evaluated	Not_evaluated	Not_evaluated	Not_evaluated	Not_evaluated	Not_evaluated	Not_evaluated	Not_evaluated	Not_evaluated	Not_evaluated	Not_evaluated	Not_evaluated	Not_evaluated	Not_evaluated	Not_evaluated	Not_evaluated	Not_evaluated	Not_evaluated	Not_evaluated	Not_evaluated	Not_evaluated	Not_evaluated	Not_evaluated	Not_evaluated	Not_evaluated	Not_evaluated	Not_evaluated	Not_evaluated	Not_evaluated	Not_evaluated	Not_evaluated	Not_evaluated	Not_evaluated	Not_evaluated	Not_evaluated	Not_evaluated	Not_evaluated	Not_evaluated	Not_evaluated
	3.5.1.16	Not_evaluated	Not_evaluated	Not_evaluated	Not_evaluated	Not_evaluated	Not_evaluated	Not_evaluated	Not_evaluated	Not_evaluated	Not_evaluated	Not_evaluated	Not_evaluated	Not_evaluated	Not_evaluated	Not_evaluated	Not_evaluated	Not_evaluated	Not_evaluated	Not_evaluated	Not_evaluated	Not_evaluated	Not_evaluated	Not_evaluated	Not_evaluated	Not_evaluated	Not_evaluated	Not_evaluated	Not_evaluated	Not_evaluated	Not_evaluated	Not_evaluated	Not_evaluated	Not_evaluated	Not_evaluated	Not_evaluated	Not_evaluated	Not_evaluated	Not_evaluated	Not_evaluated	Not_evaluated	Not_evaluated	Not_evaluated	Not_evaluated	Not_evaluated	Not_evaluated	Not_evaluated	Not_evaluated	Not_evaluated
	3.5.1.19	Not_evaluated	Not_evaluated	Not_evaluated	Not_evaluated	Not_evaluated	Not_evaluated	Not_evaluated	Not_evaluated	Not_evaluated	Not_evaluated	Not_evaluated	Not_evaluated	Not_evaluated	Not_evaluated	Not_evaluated	Not_evaluated	Not_evaluated	Not_evaluated	Not_evaluated	Not_evaluated	Not_evaluated	Not_evaluated	Not_evaluated	Not_evaluated	Not_evaluated	Not_evaluated	Not_evaluated	Not_evaluated	Not_evaluated	Not_evaluated	Not_evaluated	Not_evaluated	Not_evaluated	Not_evaluated	Not_evaluated	Not_evaluated	Not_evaluated	Not_evaluated	Not_evaluated	Not_evaluated	Not_evaluated	Not_evaluated	Not_evaluated	Not_evaluated	Not_evaluated	Not_evaluated	Not_evaluated	Not_evaluated
	3.5.1.25	Not_evaluated	Not_evaluated	Not_evaluated	Not_evaluated	Not_evaluated	Not_evaluated	Not_evaluated	Not_evaluated	Not_evaluated	Not_evaluated	Not_evaluated	Not_evaluated	Not_evaluated	Not_evaluated	Not_evaluated	Not_evaluated	Not_evaluated	Not_evaluated	Not_evaluated	Not_evaluated	Not_evaluated	Not_evaluated	Not_evaluated	Not_evaluated	Not_evaluated	Not_evaluated	Not_evaluated	Not_evaluated	Not_evaluated	Not_evaluated	Not_evaluated	Not_evaluated	Not_evaluated	Not_evaluated	Not_evaluated	Not_evaluated	Not_evaluated	Not_evaluated	Not_evaluated	Not_evaluated	Not_evaluated	Not_evaluated	Not_evaluated	Not_evaluated	Not_evaluated	Not_evaluated	Not_evaluated	Not_evaluated
	3.5.1.47	Not_evaluated	Not_evaluated	Not_evaluated	Not_evaluated	Not_evaluated	Not_evaluated	Not_evaluated	Not_evaluated	Not_evaluated	Not_evaluated	Not_evaluated	Not_evaluated	Not_evaluated	Not_evaluated	Not_evaluated	Not_evaluated	Not_evaluated	Not_evaluated	Not_evaluated	Not_evaluated	Not_evaluated	Not_evaluated	Not_evaluated	Not_evaluated	Not_evaluated	Not_evaluated	Not_evaluated	Not_evaluated	Not_evaluated	Not_evaluated	Not_evaluated	Not_evaluated	Not_evaluated	Not_evaluated	Not_evaluated	Not_evaluated	Not_evaluated	Not_evaluated	Not_evaluated	Not_evaluated	Not_evaluated	Not_evaluated	Not_evaluated	Not_evaluated	Not_evaluated	Not_evaluated	Not_evaluated	Not_evaluated
	3.5.1.5	Not_evaluated	Not_evaluated	Not_evaluated	Not_evaluated	Not_evaluated	Not_evaluated	Not_evaluated	Not_evaluated	Not_evaluated	Not_evaluated	Not_evaluated	Not_evaluated	Not_evaluated	Not_evaluated	Not_evaluated	Not_evaluated	Not_evaluated	Not_evaluated	Not_evaluated	Not_evaluated	Not_evaluated	Not_evaluated	Not_evaluated	Not_evaluated	Not_evaluated	Not_evaluated	Not_evaluated	Not_evaluated	Not_evaluated	Not_evaluated	Not_evaluated	Not_evaluated	Not_evaluated	Not_evaluated	Not_evaluated	Not_evaluated	Not_evaluated	Not_evaluated	Not_evaluated	Not_evaluated	Not_evaluated	Not_evaluated	Not_evaluated	Not_evaluated	Not_evaluated	Not_evaluated	Not_evaluated	Not_evaluated
	3.5.3.1	Not_evaluated	Not_evaluated	Not_evaluated	Not_evaluated	Not_evaluated	Not_evaluated	Not_evaluated	Not_evaluated	Not_evaluated	Not_evaluated	Not_evaluated	Not_evaluated	Not_evaluated	Not_evaluated	Not_evaluated	Not_evaluated	Not_evaluated	Not_evaluated	Not_evaluated	Not_evaluated	Not_evaluated	Not_evaluated	Not_evaluated	Not_evaluated	Not_evaluated	Not_evaluated	Not_evaluated	Not_evaluated	Not_evaluated	Not_evaluated	Not_evaluated	Not_evaluated	Not_evaluated	Not_evaluated	Not_evaluated	Not_evaluated	Not_evaluated	Not_evaluated	Not_evaluated	Not_evaluated	Not_evaluated	Not_evaluated	Not_evaluated	Not_evaluated	Not_evaluated	Not_evaluated	Not_evaluated	Not_evaluated
	3.5.3.11	Not_evaluated	Not_evaluated	Not_evaluated	Not_evaluated	Not_evaluated	Not_evaluated	Not_evaluated	Not_evaluated	Not_evaluated	Not_evaluated	Not_evaluated	Not_evaluated	Not_evaluated	Not_evaluated	Not_evaluated	Not_evaluated	Not_evaluated	Not_evaluated	Not_evaluated	Not_evaluated	Not_evaluated	Not_evaluated	Not_evaluated	Not_evaluated	Not_evaluated	Not_evaluated	Not_evaluated	Not_evaluated	Not_evaluated	Not_evaluated	Not_evaluated	Not_evaluated	Not_evaluated	Not_evaluated	Not_evaluated	Not_evaluated	Not_evaluated	Not_evaluated	Not_evaluated	Not_evaluated	Not_evaluated	Not_evaluated	Not_evaluated	Not_evaluated	Not_evaluated	Not_evaluated	Not_evaluated	Not_evaluated
	3.5.4.1	Not_evaluated	Not_evaluated	Not_evaluated	Not_evaluated	Not_evaluated	Not_evaluated	Not_evaluated	Not_evaluated	Not_evaluated	Not_evaluated	Not_evaluated	Not_evaluated	Not_evaluated	Not_evaluated	Not_evaluated	Not_evaluated	Not_evaluated	Not_evaluated	Not_evaluated	Not_evaluated	Not_evaluated	Not_evaluated	Not_evaluated	Not_evaluated	Not_evaluated	Not_evaluated	Not_evaluated	Not_evaluated	Not_evaluated	Not_evaluated	Not_evaluated	Not_evaluated	Not_evaluated	Not_evaluated	Not_evaluated	Not_evaluated	Not_evaluated	Not_evaluated	Not_evaluated	Not_evaluated	Not_evaluated	Not_evaluated	Not_evaluated	Not_evaluated	Not_evaluated	Not_evaluated	Not_evaluated	Not_evaluated
	3.5.4.12	Not_evaluated	Not_evaluated	Not_evaluated	Not_evaluated	Not_evaluated	Not_evaluated	Not_evaluated	Not_evaluated	Not_evaluated	Not_evaluated	Not_evaluated	Not_evaluated	Not_evaluated	Not_evaluated	Not_evaluated	Not_evaluated	Not_evaluated	Not_evaluated	Not_evaluated	Not_evaluated	Not_evaluated	Not_evaluated	Not_evaluated	Not_evaluated	Not_evaluated	Not_evaluated	Not_evaluated	Not_evaluated	Not_evaluated	Not_evaluated	Not_evaluated	Not_evaluated	Not_evaluated	Not_evaluated	Not_evaluated	Not_evaluated	Not_evaluated	Not_evaluated	Not_evaluated	Not_evaluated	Not_evaluated	Not_evaluated	Not_evaluated	Not_evaluated	Not_evaluated	Not_evaluated	Not_evaluated	Not_evaluated
	3.5.4.13	Not_evaluated	Not_evaluated	Not_evaluated	Not_evaluated	Not_evaluated	Not_evaluated	Not_evaluated	Not_evaluated	Not_evaluated	Not_evaluated	Not_evaluated	Not_evaluated	Not_evaluated	Not_evaluated	Not_evaluated	Not_evaluated	Not_evaluated	Not_evaluated	Not_evaluated	Not_evaluated	Not_evaluated	Not_evaluated	Not_evaluated	Not_evaluated	Not_evaluated	Not_evaluated	Not_evaluated	Not_evaluated	Not_evaluated	Not_evaluated	Not_evaluated	Not_evaluated	Not_evaluated	Not_evaluated	Not_evaluated	Not_evaluated	Not_evaluated	Not_evaluated	Not_evaluated	Not_evaluated	Not_evaluated	Not_evaluated	Not_evaluated	Not_evaluated	Not_evaluated	Not_evaluated	Not_evaluated	Not_evaluated
	3.5.4.2	Not_evaluated	Not_evaluated	Not_evaluated	Not_evaluated	Not_evaluated	Not_evaluated	Not_evaluated	Not_evaluated	Not_evaluated	Not_evaluated	Not_evaluated	Not_evaluated	Not_evaluated	Not_evaluated	Not_evaluated	Not_evaluated	Not_evaluated	Not_evaluated	Not_evaluated	Not_evaluated	Not_evaluated	Not_evaluated	Not_evaluated	Not_evaluated	Not_evaluated	Not_evaluated	Not_evaluated	Not_evaluated	Not_evaluated	Not_evaluated	Not_evaluated	Not_evaluated	Not_evaluated	Not_evaluated	Not_evaluated	Not_evaluated	Not_evaluated	Not_evaluated	Not_evaluated	Not_evaluated	Not_evaluated	Not_evaluated	Not_evaluated	Not_evaluated	Not_evaluated	Not_evaluated	Not_evaluated	Not_evaluated
	3.5.4.4	Not_evaluated	Not_evaluated	Not_evaluated	Not_evaluated	Not_evaluated	Not_evaluated	Not_evaluated	Not_evaluated	Not_evaluated	Not_evaluated	Not_evaluated	Not_evaluated	Not_evaluated	Not_evaluated	Not_evaluated	Not_evaluated	Not_evaluated	Not_evaluated	Not_evaluated	Not_evaluated	Not_evaluated	Not_evaluated	Not_evaluated	Not_evaluated	Not_evaluated	Not_evaluated	Not_evaluated	Not_evaluated	Not_evaluated	Not_evaluated	Not_evaluated	Not_evaluated	Not_evaluated	Not_evaluated	Not_evaluated	Not_evaluated	Not_evaluated	Not_evaluated	Not_evaluated	Not_evaluated	Not_evaluated	Not_evaluated	Not_evaluated	Not_evaluated	Not_evaluated	Not_evaluated	Not_evaluated	Not_evaluated
	3.5.4.5	Not_evaluated	Not_evaluated	Not_evaluated	Not_evaluated	Not_evaluated	Not_evaluated	Not_evaluated	Not_evaluated	Not_evaluated	Not_evaluated	Not_evaluated	Not_evaluated	Not_evaluated	Not_evaluated	Not_evaluated	Not_evaluated	Not_evaluated	Not_evaluated	Not_evaluated	Not_evaluated	Not_evaluated	Not_evaluated	Not_evaluated	Not_evaluated	Not_evaluated	Not_evaluated	Not_evaluated	Not_evaluated	Not_evaluated	Not_evaluated	Not_evaluated	Not_evaluated	Not_evaluated	Not_evaluated	Not_evaluated	Not_evaluated	Not_evaluated	Not_evaluated	Not_evaluated	Not_evaluated	Not_evaluated	Not_evaluated	Not_evaluated	Not_evaluated	Not_evaluated	Not_evaluated	Not_evaluated	Not_evaluated
	3.5.99.2	Not_evaluated	Not_evaluated	Not_evaluated	Not_evaluated	Not_evaluated	Not_evaluated	Not_evaluated	Not_evaluated	Not_evaluated	Not_evaluated	Not_evaluated	Not_evaluated	Not_evaluated	Not_evaluated	Not_evaluated	Not_evaluated	Not_evaluated	Not_evaluated	Not_evaluated	Not_evaluated	Not_evaluated	Not_evaluated	Not_evaluated	Not_evaluated	Not_evaluated	Not_evaluated	Not_evaluated	Not_evaluated	Not_evaluated	Not_evaluated	Not_evaluated	Not_evaluated	Not_evaluated	Not_evaluated	Not_evaluated	Not_evaluated	Not_evaluated	Not_evaluated	Not_evaluated	Not_evaluated	Not_evaluated	Not_evaluated	Not_evaluated	Not_evaluated	Not_evaluated	Not_evaluated	Not_evaluated	Not_evaluated
	3.5.99.6	Not_evaluated	Not_evaluated	Not_evaluated	Not_evaluated	Not_evaluated	Not_evaluated	Not_evaluated	Not_evaluated	Not_evaluated	Not_evaluated	Not_evaluated	Not_evaluated	Not_evaluated	Not_evaluated	Not_evaluated	Not_evaluated	Not_evaluated	Not_evaluated	Not_evaluated	Not_evaluated	Not_evaluated	Not_evaluated	Not_evaluated	Not_evaluated	Not_evaluated	Not_evaluated	Not_evaluated	Not_evaluated	Not_evaluated	Not_evaluated	Not_evaluated	Not_evaluated	Not_evaluated	Not_evaluated	Not_evaluated	Not_evaluated	Not_evaluated	Not_evaluated	Not_evaluated	Not_evaluated	Not_evaluated	Not_evaluated	Not_evaluated	Not_evaluated	Not_evaluated	Not_evaluated	Not_evaluated	Not_evaluated
	3.6.1.15	Not_evaluated	Not_evaluated	Not_evaluated	Not_evaluated	Not_evaluated	Not_evaluated	Not_evaluated	Not_evaluated	Not_evaluated	Not_evaluated	Not_evaluated	Not_evaluated	Not_evaluated	Not_evaluated	Not_evaluated	Not_evaluated	Not_evaluated	Not_evaluated	Not_evaluated	Not_evaluated	Not_evaluated	Not_evaluated	Not_evaluated	Not_evaluated	Not_evaluated	Not_evaluated	Not_evaluated	Not_evaluated	Not_evaluated	Not_evaluated	Not_evaluated	Not_evaluated	Not_evaluated	Not_evaluated	Not_evaluated	Not_evaluated	Not_evaluated	Not_evaluated	Not_evaluated	Not_evaluated	Not_evaluated	Not_evaluated	Not_evaluated	Not_evaluated	Not_evaluated	Not_evaluated	Not_evaluated	Not_evaluated
	3.6.1.19	Not_evaluated	Not_evaluated	Not_evaluated	Not_evaluated	Not_evaluated	Not_evaluated	Not_evaluated	Not_evaluated	Not_evaluated	Not_evaluated	Not_evaluated	Not_evaluated	Not_evaluated	Not_evaluated	Not_evaluated	Not_evaluated	Not_evaluated	Not_evaluated	Not_evaluated	Not_evaluated	Not_evaluated	Not_evaluated	Not_evaluated	Not_evaluated	Not_evaluated	Not_evaluated	Not_evaluated	Not_evaluated	Not_evaluated	Not_evaluated	Not_evaluated	Not_evaluated	Not_evaluated	Not_evaluated	Not_evaluated	Not_evaluated	Not_evaluated	Not_evaluated	Not_evaluated	Not_evaluated	Not_evaluated	Not_evaluated	Not_evaluated	Not_evaluated	Not_evaluated	Not_evaluated	Not_evaluated	Not_evaluated
	3.6.1.23	Not_evaluated	Not_evaluated	Not_evaluated	Not_evaluated	Not_evaluated	Not_evaluated	Not_evaluated	Not_evaluated	Not_evaluated	Not_evaluated	Not_evaluated	Not_evaluated	Not_evaluated	Not_evaluated	Not_evaluated	Not_evaluated	Not_evaluated	Not_evaluated	Not_evaluated	Not_evaluated	Not_evaluated	Not_evaluated	Not_evaluated	Not_evaluated	Not_evaluated	Not_evaluated	Not_evaluated	Not_evaluated	Not_evaluated	Not_evaluated	Not_evaluated	Not_evaluated	Not_evaluated	Not_evaluated	Not_evaluated	Not_evaluated	Not_evaluated	Not_evaluated	Not_evaluated	Not_evaluated	Not_evaluated	Not_evaluated	Not_evaluated	Not_evaluated	Not_evaluated	Not_evaluated	Not_evaluated	Not_evaluated
	3.6.1.7	Not_evaluated	Not_evaluated	Not_evaluated	Not_evaluated	Not_evaluated	Not_evaluated	Not_evaluated	Not_evaluated	Not_evaluated	Not_evaluated	Not_evaluated	Not_evaluated	Not_evaluated	Not_evaluated	Not_evaluated	Not_evaluated	Not_evaluated	Not_evaluated	Not_evaluated	Not_evaluated	Not_evaluated	Not_evaluated	Not_evaluated	Not_evaluated	Not_evaluated	Not_evaluated	Not_evaluated	Not_evaluated	Not_evaluated	Not_evaluated	Not_evaluated	Not_evaluated	Not_evaluated	Not_evaluated	Not_evaluated	Not_evaluated	Not_evaluated	Not_evaluated	Not_evaluated	Not_evaluated	Not_evaluated	Not_evaluated	Not_evaluated	Not_evaluated	Not_evaluated	Not_evaluated	Not_evaluated	Not_evaluated
	4.1.1.19	Not_evaluated	Not_evaluated	Not_evaluated	Not_evaluated	Not_evaluated	Not_evaluated	Not_evaluated	Not_evaluated	Not_evaluated	Not_evaluated	Not_evaluated	Not_evaluated	Not_evaluated	Not_evaluated	Not_evaluated	Not_evaluated	Not_evaluated	Not_evaluated	Not_evaluated	Not_evaluated	Not_evaluated	Not_evaluated	Not_evaluated	Not_evaluated	Not_evaluated	Not_evaluated	Not_evaluated	Not_evaluated	Not_evaluated	Not_evaluated	Not_evaluated	Not_evaluated	Not_evaluated	Not_evaluated	Not_evaluated	Not_evaluated	Not_evaluated	Not_evaluated	Not_evaluated	Not_evaluated	Not_evaluated	Not_evaluated	Not_evaluated	Not_evaluated	Not_evaluated	Not_evaluated	Not_evaluated	Not_evaluated
	4.1.2.4	Not_evaluated	Not_evaluated	Not_evaluated	Not_evaluated	Not_evaluated	Not_evaluated	Not_evaluated	Not_evaluated	Not_evaluated	Not_evaluated	Not_evaluated	Not_evaluated	Not_evaluated	Not_evaluated	Not_evaluated	Not_evaluated	Not_evaluated	Not_evaluated	Not_evaluated	Not_evaluated	Not_evaluated	Not_evaluated	Not_evaluated	Not_evaluated	Not_evaluated	Not_evaluated	Not_evaluated	Not_evaluated	Not_evaluated	Not_evaluated	Not_evaluated	Not_evaluated	Not_evaluated	Not_evaluated	Not_evaluated	Not_evaluated	Not_evaluated	Not_evaluated	Not_evaluated	Not_evaluated	Not_evaluated	Not_evaluated	Not_evaluated	Not_evaluated	Not_evaluated	Not_evaluated	Not_evaluated	Not_evaluated
	4.2.1.55	Not_evaluated	Not_evaluated	Not_evaluated	Not_evaluated	Not_evaluated	Not_evaluated	Not_evaluated	Not_evaluated	Not_evaluated	Not_evaluated	Not_evaluated	Not_evaluated	Not_evaluated	Not_evaluated	Not_evaluated	Not_evaluated	Not_evaluated	Not_evaluated	Not_evaluated	Not_evaluated	Not_evaluated	Not_evaluated	Not_evaluated	Not_evaluated	Not_evaluated	Not_evaluated	Not_evaluated	Not_evaluated	Not_evaluated	Not_evaluated	Not_evaluated	Not_evaluated	Not_evaluated	Not_evaluated	Not_evaluated	Not_evaluated	Not_evaluated	Not_evaluated	Not_evaluated	Not_evaluated	Not_evaluated	Not_evaluated	Not_evaluated	Not_evaluated	Not_evaluated	Not_evaluated	Not_evaluated	Not_evaluated
	4.3.1.1	Not_evaluated	Not_evaluated	Not_evaluated	Not_evaluated	Not_evaluated	Not_evaluated	Not_evaluated	Not_evaluated	Not_evaluated	Not_evaluated	Not_evaluated	Not_evaluated	Not_evaluated	Not_evaluated	Not_evaluated	Not_evaluated	Not_evaluated	Not_evaluated	Not_evaluated	Not_evaluated	Not_evaluated	Not_evaluated	Not_evaluated	Not_evaluated	Not_evaluated	Not_evaluated	Not_evaluated	Not_evaluated	Not_evaluated	Not_evaluated	Not_evaluated	Not_evaluated	Not_evaluated	Not_evaluated	Not_evaluated	Not_evaluated	Not_evaluated	Not_evaluated	Not_evaluated	Not_evaluated	Not_evaluated	Not_evaluated	Not_evaluated	Not_evaluated	Not_evaluated	Not_evaluated	Not_evaluated	Not_evaluated
	4.3.1.17	Not_evaluated	Not_evaluated	Not_evaluated	Not_evaluated	Not_evaluated	Not_evaluated	Not_evaluated	Not_evaluated	Not_evaluated	Not_evaluated	Not_evaluated	Not_evaluated	Not_evaluated	Not_evaluated	Not_evaluated	Not_evaluated	Not_evaluated	Not_evaluated	Not_evaluated	Not_evaluated	Not_evaluated	Not_evaluated	Not_evaluated	Not_evaluated	Not_evaluated	Not_evaluated	Not_evaluated	Not_evaluated	Not_evaluated	Not_evaluated	Not_evaluated	Not_evaluated	Not_evaluated	Not_evaluated	Not_evaluated	Not_evaluated	Not_evaluated	Not_evaluated	Not_evaluated	Not_evaluated	Not_evaluated	Not_evaluated	Not_evaluated	Not_evaluated	Not_evaluated	Not_evaluated	Not_evaluated	Not_evaluated
	4.3.1.19	Not_evaluated	Not_evaluated	Not_evaluated	Not_evaluated	Not_evaluated	Not_evaluated	Not_evaluated	Not_evaluated	Not_evaluated	Not_evaluated	Not_evaluated	Not_evaluated	Not_evaluated	Not_evaluated	Not_evaluated	Not_evaluated	Not_evaluated	Not_evaluated	Not_evaluated	Not_evaluated	Not_evaluated	Not_evaluated	Not_evaluated	Not_evaluated	Not_evaluated	Not_evaluated	Not_evaluated	Not_evaluated	Not_evaluated	Not_evaluated	Not_evaluated	Not_evaluated	Not_evaluated	Not_evaluated	Not_evaluated	Not_evaluated	Not_evaluated	Not_evaluated	Not_evaluated	Not_evaluated	Not_evaluated	Not_evaluated	Not_evaluated	Not_evaluated	Not_evaluated	Not_evaluated	Not_evaluated	Not_evaluated
	4.4.1.1	Not_evaluated	Not_evaluated	Not_evaluated	Not_evaluated	Not_evaluated	Not_evaluated	Not_evaluated	Not_evaluated	Not_evaluated	Not_evaluated	Not_evaluated	Not_evaluated	Not_evaluated	Not_evaluated	Not_evaluated	Not_evaluated	Not_evaluated	Not_evaluated	Not_evaluated	Not_evaluated	Not_evaluated	Not_evaluated	Not_evaluated	Not_evaluated	Not_evaluated	Not_evaluated	Not_evaluated	Not_evaluated	Not_evaluated	Not_evaluated	Not_evaluated	Not_evaluated	Not_evaluated	Not_evaluated	Not_evaluated	Not_evaluated	Not_evaluated	Not_evaluated	Not_evaluated	Not_evaluated	Not_evaluated	Not_evaluated	Not_evaluated	Not_evaluated	Not_evaluated	Not_evaluated	Not_evaluated	Not_evaluated
	4.4.1.8	Not_evaluated	Not_evaluated	Not_evaluated	Not_evaluated	Not_evaluated	Not_evaluated	Not_evaluated	Not_evaluated	Not_evaluated	Not_evaluated	Not_evaluated	Not_evaluated	Not_evaluated	Not_evaluated	Not_evaluated	Not_evaluated	Not_evaluated	Not_evaluated	Not_evaluated	Not_evaluated	Not_evaluated	Not_evaluated	Not_evaluated	Not_evaluated	Not_evaluated	Not_evaluated	Not_evaluated	Not_evaluated	Not_evaluated	Not_evaluated	Not_evaluated	Not_evaluated	Not_evaluated	Not_evaluated	Not_evaluated	Not_evaluated	Not_evaluated	Not_evaluated	Not_evaluated	Not_evaluated	Not_evaluated	Not_evaluated	Not_evaluated	Not_evaluated	Not_evaluated	Not_evaluated	Not_evaluated	Not_evaluated
	5.1.1.1	Not_evaluated	Not_evaluated	Not_evaluated	Not_evaluated	Not_evaluated	Not_evaluated	Not_evaluated	Not_evaluated	Not_evaluated	Not_evaluated	Not_evaluated	Not_evaluated	Not_evaluated	Not_evaluated	Not_evaluated	Not_evaluated	Not_evaluated	Not_evaluated	Not_evaluated	Not_evaluated	Not_evaluated	Not_evaluated	Not_evaluated	Not_evaluated	Not_evaluated	Not_evaluated	Not_evaluated	Not_evaluated	Not_evaluated	Not_evaluated	Not_evaluated	Not_evaluated	Not_evaluated	Not_evaluated	Not_evaluated	Not_evaluated	Not_evaluated	Not_evaluated	Not_evaluated	Not_evaluated	Not_evaluated	Not_evaluated	Not_evaluated	Not_evaluated	Not_evaluated	Not_evaluated	Not_evaluated	Not_evaluated
	5.1.1.3	Not_evaluated	Not_evaluated	Not_evaluated	Not_evaluated	Not_evaluated	Not_evaluated	Not_evaluated	Not_evaluated	Not_evaluated	Not_evaluated	Not_evaluated	Not_evaluated	Not_evaluated	Not_evaluated	Not_evaluated	Not_evaluated	Not_evaluated	Not_evaluated	Not_evaluated	Not_evaluated	Not_evaluated	Not_evaluated	Not_evaluated	Not_evaluated	Not_evaluated	Not_evaluated	Not_evaluated	Not_evaluated	Not_evaluated	Not_evaluated	Not_evaluated	Not_evaluated	Not_evaluated	Not_evaluated	Not_evaluated	Not_evaluated	Not_evaluated	Not_evaluated	Not_evaluated	Not_evaluated	Not_evaluated	Not_evaluated	Not_evaluated	Not_evaluated	Not_evaluated	Not_evaluated	Not_evaluated	Not_evaluated
	5.1.3.14	Not_evaluated	Not_evaluated	Not_evaluated	Not_evaluated	Not_evaluated	Not_evaluated	Not_evaluated	Not_evaluated	Not_evaluated	Not_evaluated	Not_evaluated	Not_evaluated	Not_evaluated	Not_evaluated	Not_evaluated	Not_evaluated	Not_evaluated	Not_evaluated	Not_evaluated	Not_evaluated	Not_evaluated	Not_evaluated	Not_evaluated	Not_evaluated	Not_evaluated	Not_evaluated	Not_evaluated	Not_evaluated	Not_evaluated	Not_evaluated	Not_evaluated	Not_evaluated	Not_evaluated	Not_evaluated	Not_evaluated	Not_evaluated	Not_evaluated	Not_evaluated	Not_evaluated	Not_evaluated	Not_evaluated	Not_evaluated	Not_evaluated	Not_evaluated	Not_evaluated	Not_evaluated	Not_evaluated	Not_evaluated
	5.1.3.3	Not_evaluated	Not_evaluated	Not_evaluated	Not_evaluated	Not_evaluated	Not_evaluated	Not_evaluated	Not_evaluated	Not_evaluated	Not_evaluated	Not_evaluated	Not_evaluated	Not_evaluated	Not_evaluated	Not_evaluated	Not_evaluated	Not_evaluated	Not_evaluated	Not_evaluated	Not_evaluated	Not_evaluated	Not_evaluated	Not_evaluated	Not_evaluated	Not_evaluated	Not_evaluated	Not_evaluated	Not_evaluated	Not_evaluated	Not_evaluated	Not_evaluated	Not_evaluated	Not_evaluated	Not_evaluated	Not_evaluated	Not_evaluated	Not_evaluated	Not_evaluated	Not_evaluated	Not_evaluated	Not_evaluated	Not_evaluated	Not_evaluated	Not_evaluated	Not_evaluated	Not_evaluated	Not_evaluated	Not_evaluated
	5.1.3.9	Not_evaluated	Not_evaluated	Not_evaluated	Not_evaluated	Not_evaluated	Not_evaluated	Not_evaluated	Not_evaluated	Not_evaluated	Not_evaluated	Not_evaluated	Not_evaluated	Not_evaluated	Not_evaluated	Not_evaluated	Not_evaluated	Not_evaluated	Not_evaluated	Not_evaluated	Not_evaluated	Not_evaluated	Not_evaluated	Not_evaluated	Not_evaluated	Not_evaluated	Not_evaluated	Not_evaluated	Not_evaluated	Not_evaluated	Not_evaluated	Not_evaluated	Not_evaluated	Not_evaluated	Not_evaluated	Not_evaluated	Not_evaluated	Not_evaluated	Not_evaluated	Not_evaluated	Not_evaluated	Not_evaluated	Not_evaluated	Not_evaluated	Not_evaluated	Not_evaluated	Not_evaluated	Not_evaluated	Not_evaluated
	5.4.2.7	Not_evaluated	Not_evaluated	Not_evaluated	Not_evaluated	Not_evaluated	Not_evaluated	Not_evaluated	Not_evaluated	Not_evaluated	Not_evaluated	Not_evaluated	Not_evaluated	Not_evaluated	Not_evaluated	Not_evaluated	Not_evaluated	Not_evaluated	Not_evaluated	Not_evaluated	Not_evaluated	Not_evaluated	Not_evaluated	Not_evaluated	Not_evaluated	Not_evaluated	Not_evaluated	Not_evaluated	Not_evaluated	Not_evaluated	Not_evaluated	Not_evaluated	Not_evaluated	Not_evaluated	Not_evaluated	Not_evaluated	Not_evaluated	Not_evaluated	Not_evaluated	Not_evaluated	Not_evaluated	Not_evaluated	Not_evaluated	Not_evaluated	Not_evaluated	Not_evaluated	Not_evaluated	Not_evaluated	Not_evaluated
	6.2.1.3	Not_evaluated	Not_evaluated	Not_evaluated	Not_evaluated	Not_evaluated	Not_evaluated	Not_evaluated	Not_evaluated	Not_evaluated	Not_evaluated	Not_evaluated	Not_evaluated	Not_evaluated	Not_evaluated	Not_evaluated	Not_evaluated	Not_evaluated	Not_evaluated	Not_evaluated	Not_evaluated	Not_evaluated	Not_evaluated	Not_evaluated	Not_evaluated	Not_evaluated	Not_evaluated	Not_evaluated	Not_evaluated	Not_evaluated	Not_evaluated	Not_evaluated	Not_evaluated	Not_evaluated	Not_evaluated	Not_evaluated	Not_evaluated	Not_evaluated	Not_evaluated	Not_evaluated	Not_evaluated	Not_evaluated	Not_evaluated	Not_evaluated	Not_evaluated	Not_evaluated	Not_evaluated	Not_evaluated	Not_evaluated
	6.3.1.1	Not_evaluated	Not_evaluated	Not_evaluated	Not_evaluated	Not_evaluated	Not_evaluated	Not_evaluated	Not_evaluated	Not_evaluated	Not_evaluated	Not_evaluated	Not_evaluated	Not_evaluated	Not_evaluated	Not_evaluated	Not_evaluated	Not_evaluated	Not_evaluated	Not_evaluated	Not_evaluated	Not_evaluated	Not_evaluated	Not_evaluated	Not_evaluated	Not_evaluated	Not_evaluated	Not_evaluated	Not_evaluated	Not_evaluated	Not_evaluated	Not_evaluated	Not_evaluated	Not_evaluated	Not_evaluated	Not_evaluated	Not_evaluated	Not_evaluated	Not_evaluated	Not_evaluated	Not_evaluated	Not_evaluated	Not_evaluated	Not_evaluated	Not_evaluated	Not_evaluated	Not_evaluated	Not_evaluated	Not_evaluated
	6.3.3.2	Not_evaluated	Not_evaluated	Not_evaluated	Not_evaluated	Not_evaluated	Not_evaluated	Not_evaluated	Not_evaluated	Not_evaluated	Not_evaluated	Not_evaluated	Not_evaluated	Not_evaluated	Not_evaluated	Not_evaluated	Not_evaluated	Not_evaluated	Not_evaluated	Not_evaluated	Not_evaluated	Not_evaluated	Not_evaluated	Not_evaluated	Not_evaluated	Not_evaluated	Not_evaluated	Not_evaluated	Not_evaluated	Not_evaluated	Not_evaluated	Not_evaluated	Not_evaluated	Not_evaluated	Not_evaluated	Not_evaluated	Not_evaluated	Not_evaluated	Not_evaluated	Not_evaluated	Not_evaluated	Not_evaluated	Not_evaluated	Not_evaluated	Not_evaluated	Not_evaluated	Not_evaluated	Not_evaluated	Not_evaluated
	6.3.4.14	Not_evaluated	Not_evaluated	Not_evaluated	Not_evaluated	Not_evaluated	Not_evaluated	Not_evaluated	Not_evaluated	Not_evaluated	Not_evaluated	Not_evaluated	Not_evaluated	Not_evaluated	Not_evaluated	Not_evaluated	Not_evaluated	Not_evaluated	Not_evaluated	Not_evaluated	Not_evaluated	Not_evaluated	Not_evaluated	Not_evaluated	Not_evaluated	Not_evaluated	Not_evaluated	Not_evaluated	Not_evaluated	Not_evaluated	Not_evaluated	Not_evaluated	Not_evaluated	Not_evaluated	Not_evaluated	Not_evaluated	Not_evaluated	Not_evaluated	Not_evaluated	Not_evaluated	Not_evaluated	Not_evaluated	Not_evaluated	Not_evaluated	Not_evaluated	Not_evaluated	Not_evaluated	Not_evaluated	Not_evaluated
	6.3.4.21	Not_evaluated	Not_evaluated	Not_evaluated	Not_evaluated	Not_evaluated	Not_evaluated	Not_evaluated	Not_evaluated	Not_evaluated	Not_evaluated	Not_evaluated	Not_evaluated	Not_evaluated	Not_evaluated	Not_evaluated	Not_evaluated	Not_evaluated	Not_evaluated	Not_evaluated	Not_evaluated	Not_evaluated	Not_evaluated	Not_evaluated	Not_evaluated	Not_evaluated	Not_evaluated	Not_evaluated	Not_evaluated	Not_evaluated	Not_evaluated	Not_evaluated	Not_evaluated	Not_evaluated	Not_evaluated	Not_evaluated	Not_evaluated	Not_evaluated	Not_evaluated	Not_evaluated	Not_evaluated	Not_evaluated	Not_evaluated	Not_evaluated	Not_evaluated	Not_evaluated	Not_evaluated	Not_evaluated	Not_evaluated
	6.3.5.4	Not_evaluated	Not_evaluated	Not_evaluated	Not_evaluated	Not_evaluated	Not_evaluated	Not_evaluated	Not_evaluated	Not_evaluated	Not_evaluated	Not_evaluated	Not_evaluated	Not_evaluated	Not_evaluated	Not_evaluated	Not_evaluated	Not_evaluated	Not_evaluated	Not_evaluated	Not_evaluated	Not_evaluated	Not_evaluated	Not_evaluated	Not_evaluated	Not_evaluated	Not_evaluated	Not_evaluated	Not_evaluated	Not_evaluated	Not_evaluated	Not_evaluated	Not_evaluated	Not_evaluated	Not_evaluated	Not_evaluated	Not_evaluated	Not_evaluated	Not_evaluated	Not_evaluated	Not_evaluated	Not_evaluated	Not_evaluated	Not_evaluated	Not_evaluated	Not_evaluated	Not_evaluated	Not_evaluated	Not_evaluated
[truncated: 77 more columns]

## Sheet: Double Deletion Excess
	Prediction of double deletion of enzymes in order to improve PDO yield
	Simulation of Clostridium sp IBUN 158B cultured at glycerol excess as carbon source
	Nomenclature
	%Yxs:	Relative biomass yield
	%Ypdo:	Relative PDO yield
	Yxs wild strain:		0.0046
	Ypdo wild strain:		0.7087
	%Ypdo	1.1.1.1	1.1.1.157	1.1.1.205	1.1.1.23	1.1.1.25	1.1.1.27	1.1.1.28	1.1.1.282	1.1.1.35	1.1.1.42	1.1.1.60	1.1.1.94	1.1.1.95	1.17.1.4	1.17.4.1	1.17.4.2	1.18.1.2	1.2.1.10	1.2.1.3	1.2.1.5	1.2.1.8	1.2.1.9	1.3.1.12	1.3.1.13	1.3.8.1	1.4.1.13	1.4.1.14	1.8.99.2	2.1.1.10	2.1.2.1	2.3.1.-	2.3.1.1	2.3.1.19	2.3.1.35	2.3.1.46	2.3.1.89	2.3.1.9	2.4.1.1	2.4.1.18	2.4.1.21	2.4.2.2	2.4.2.22	2.4.2.3	2.4.2.7	2.4.2.8	2.4.2.9	2.5.1.3	2.5.1.47
	1.1.1.1	100	96.78	99.99	99.99	100	99.99	99.99	99.99	96.78	100	99.98	99.99	99.15	100	99.99	100	99.99	99.99	100	100	99.99	99.99	99.99	100	99.94	98.25	100	100	99.99	100	99.99	99.99	96.78	99.99	99.99	100.23	86.84	99.99	100	100	99.98	100	100	99.99	100	99.98	100	100
	1.1.1.157	Not_evaluated	97.31	96.78	97.32	97.31	96.79	96.79	97.31	96.79	97.32	97.32	96.78	96.42	96.78	96.79	96.78	96.79	96.79	97.31	96.78	97.3	97.32	96.78	96.78	96.79	95	96.79	96.49	97.32	96.79	96.79	97.31	97.3	96.78	96.78	98.64	86.84	96.78	97.31	96.78	96.78	97.31	96.78	96.78	96.78	97.32	96.78	96.78
	1.1.1.205	Not_evaluated	Not_evaluated	99.99	100	99.99	100	100	99.99	96.78	100	100	99.99	99.15	Lethal_deletions	100	100	99.99	99.99	99.99	99.99	99.99	99.99	99.99	99.99	99.99	98.38	99.99	100	99.99	100	99.99	99.99	96.79	100	99.99	100.23	86.84	99.99	99.99	99.99	99.99	99.99	99.99	99.99	99.99	99.99	99.99	99.99
	1.1.1.23	Not_evaluated	Not_evaluated	Not_evaluated	100	100	99.99	99.99	100	96.79	99.99	100	100	99.14	99.99	99.99	99.99	100	99.99	100	99.99	99.99	100	100	99.99	100	98.53	99.99	99.99	100	100	99.99	100	96.78	100	99.99	100.37	86.84	100	100	99.99	99.99	100	99.99	99.99	99.99	99.99	99.99	100
	1.1.1.25	Not_evaluated	Not_evaluated	Not_evaluated	Not_evaluated	99.98	99.99	99.99	Lethal_deletions	96.79	99.99	100	99.99	99.16	100	99.99	99.99	100	99.99	99.98	99.99	99.99	100	100	100	100	98.26	99.99	99.98	100	100	99.98	99.99	96.78	99.98	100	100.23	86.84	99.99	99.99	100	100	99.98	100	99.99	99.99	99.99	100	99.99
	1.1.1.27	Not_evaluated	Not_evaluated	Not_evaluated	Not_evaluated	Not_evaluated	99.99	100	99.99	96.78	99.99	99.99	99.98	98.4	100	99.99	100	100	100	99.99	99.99	99.99	99.99	99.99	99.99	100	98.5	99.99	99.93	99.99	99.98	99.99	100	96.78	99.99	99.99	100.23	86.84	100	99.98	100	99.93	99.99	99.99	99.99	100	99.99	100	100
	1.1.1.28	Not_evaluated	Not_evaluated	Not_evaluated	Not_evaluated	Not_evaluated	Not_evaluated	99.99	99.99	97.29	99.99	99.99	99.98	99.18	100	99.99	100	100	100	99.99	99.99	99.99	99.99	99.99	99.99	100	98.5	99.99	99.93	99.99	99.98	99.99	100	96.78	99.99	99.99	100.37	86.84	100	99.98	100	99.93	99.99	99.99	99.99	100	99.99	100	100
	1.1.1.282	Not_evaluated	Not_evaluated	Not_evaluated	Not_evaluated	Not_evaluated	Not_evaluated	Not_evaluated	100	96.78	100	100	99.99	99.2	99.99	100	99.99	100	99.95	100	100	99.99	99.99	99.99	100	99.99	98.54	100	99.99	100	99.99	100	100	96.78	100	100	100.25	86.84	100	100	99.99	99.99	100	100	100	99.99	99.99	100	99.99
	1.1.1.35	Not_evaluated	Not_evaluated	Not_evaluated	Not_evaluated	Not_evaluated	Not_evaluated	Not_evaluated	Not_evaluated	96.79	96.93	96.81	96.78	96.42	96.79	96.79	96.79	96.92	96.79	96.79	96.82	96.78	97.3	96.79	97.3	96.79	95.7	96.79	96.79	97.31	96.78	96.79	96.78	96.79	96.79	96.78	98.63	86.84	97.31	97.3	97.32	96.78	96.79	96.79	96.79	97.3	96.79	96.79	96.79
	1.1.1.42	Not_evaluated	Not_evaluated	Not_evaluated	Not_evaluated	Not_evaluated	Not_evaluated	Not_evaluated	Not_evaluated	Not_evaluated	99.99	100	100	99.15	100	100	99.98	92.54	99.99	99.99	100	100	100	100	100	99.94	98.23	100	99.93	99.99	99.99	99.99	99.99	96.79	99.99	100	100.26	86.82	100	100	100	99.99	99.99	100	100	99.99	99.99	99.99	100
	1.1.1.60	Not_evaluated	Not_evaluated	Not_evaluated	Not_evaluated	Not_evaluated	Not_evaluated	Not_evaluated	Not_evaluated	Not_evaluated	Not_evaluated	100	100	99.19	100	100	100	100	99.99	100	99.93	99.99	99.99	99.99	99.99	99.93	98.27	99.99	99.99	99.99	99.99	99.99	99.99	96.78	99.99	99.99	100.26	86.84	99.99	100	100	99.98	100	100	99.99	100	100	100	99.99
	1.1.1.94	Not_evaluated	Not_evaluated	Not_evaluated	Not_evaluated	Not_evaluated	Not_evaluated	Not_evaluated	Not_evaluated	Not_evaluated	Not_evaluated	Not_evaluated	99.99	99.27	100	100	99.99	100	99.99	99.99	99.99	99.99	99.99	99.99	99.99	100	98.24	100	99.99	100	99.99	99.99	99.98	97.31	99.98	100	100.34	86.84	99.99	99.99	100	100	99.99	99.98	99.99	99.98	100	99.99	99.99
	1.1.1.95	Not_evaluated	Not_evaluated	Not_evaluated	Not_evaluated	Not_evaluated	Not_evaluated	Not_evaluated	Not_evaluated	Not_evaluated	Not_evaluated	Not_evaluated	Not_evaluated	99.16	99.18	99.14	99.27	99.27	99.18	99.16	99.27	99.03	99.18	99.25	98.39	99.14	98.66	99.19	99.19	99.27	Lethal_deletions	99.19	99.23	95.6	99.18	98.97	99.96	85.16	99.19	99.27	99.19	99.23	99.16	99.19	99.14	99.18	99.19	99.14	99.13
	1.17.1.4	Not_evaluated	Not_evaluated	Not_evaluated	Not_evaluated	Not_evaluated	Not_evaluated	Not_evaluated	Not_evaluated	Not_evaluated	Not_evaluated	Not_evaluated	Not_evaluated	Not_evaluated	100	99.99	99.99	99.93	99.99	100	99.99	99.99	99.99	100	99.99	100	98.25	100	99.98	99.99	99.99	99.99	99.99	96.78	99.99	99.99	100.37	86.84	99.99	100	99.99	99.93	100	100	99.99	100	99.99	99.93	100
	1.17.4.1	Not_evaluated	Not_evaluated	Not_evaluated	Not_evaluated	Not_evaluated	Not_evaluated	Not_evaluated	Not_evaluated	Not_evaluated	Not_evaluated	Not_evaluated	Not_evaluated	Not_evaluated	Not_evaluated	99.99	Lethal_deletions	100	99.98	99.99	99.99	100	99.99	99.99	99.99	100	98.25	99.99	99.99	100	99.99	99.99	100	96.79	99.99	99.99	100.24	86.84	100	99.99	99.99	100	99.99	99.99	100	99.99	99.99	99.99	99.99
	1.17.4.2	Not_evaluated	Not_evaluated	Not_evaluated	Not_evaluated	Not_evaluated	Not_evaluated	Not_evaluated	Not_evaluated	Not_evaluated	Not_evaluated	Not_evaluated	Not_evaluated	Not_evaluated	Not_evaluated	Not_evaluated	99.99	99.99	100	99.99	99.99	99.99	100	100	100	100	98.51	99.99	99.98	100	100	99.99	99.99	96.8	99.99	100	100.26	86.84	100	99.99	99.99	100	99.99	99.99	99.99	100	99.99	99.99	99.99
	1.18.1.2	Not_evaluated	Not_evaluated	Not_evaluated	Not_evaluated	Not_evaluated	Not_evaluated	Not_evaluated	Not_evaluated	Not_evaluated	Not_evaluated	Not_evaluated	Not_evaluated	Not_evaluated	Not_evaluated	Not_evaluated	Not_evaluated	100	100	100	100	100	100	100	100	100	98.25	100	99.93	100	100	100	100	96.79	100	100	100.35	86.84	99.93	99.99	99.98	99.99	100	99.93	99.99	100	100	100	100
	1.2.1.10	Not_evaluated	Not_evaluated	Not_evaluated	Not_evaluated	Not_evaluated	Not_evaluated	Not_evaluated	Not_evaluated	Not_evaluated	Not_evaluated	Not_evaluated	Not_evaluated	Not_evaluated	Not_evaluated	Not_evaluated	Not_evaluated	Not_evaluated	99.99	99.99	99.99	99.99	100	99.99	99.95	100	98.18	99.99	99.99	99.99	99.99	99.99	99.99	96.78	99.96	100	100.26	86.84	99.99	99.99	99.99	100	99.99	99.99	99.98	99.99	99.99	100	99.99
	1.2.1.3	Not_evaluated	Not_evaluated	Not_evaluated	Not_evaluated	Not_evaluated	Not_evaluated	Not_evaluated	Not_evaluated	Not_evaluated	Not_evaluated	Not_evaluated	Not_evaluated	Not_evaluated	Not_evaluated	Not_evaluated	Not_evaluated	Not_evaluated	Not_evaluated	99.98	99.99	99.99	100	100	100	100	98.26	99.99	99.98	100	100	99.98	99.99	96.78	99.98	100	100.23	86.84	99.99	99.99	100	100	99.98	100	99.99	99.99	99.99	100	99.99
	1.2.1.5	Not_evaluated	Not_evaluated	Not_evaluated	Not_evaluated	Not_evaluated	Not_evaluated	Not_evaluated	Not_evaluated	Not_evaluated	Not_evaluated	Not_evaluated	Not_evaluated	Not_evaluated	Not_evaluated	Not_evaluated	Not_evaluated	Not_evaluated	Not_evaluated	Not_evaluated	99.99	99.99	100	99.99	99.99	99.93	98.25	99.99	99.99	100	100	99.99	99.99	96.78	99.99	100	100.23	86.84	100	99.99	99.99	99.99	99.99	100	99.98	100	100	100	100
	1.2.1.8	Not_evaluated	Not_evaluated	Not_evaluated	Not_evaluated	Not_evaluated	Not_evaluated	Not_evaluated	Not_evaluated	Not_evaluated	Not_evaluated	Not_evaluated	Not_evaluated	Not_evaluated	Not_evaluated	Not_evaluated	Not_evaluated	Not_evaluated	Not_evaluated	Not_evaluated	Not_evaluated	99.99	99.99	100	100	99.99	98.25	99.99	99.99	99.99	99.99	99.99	99.99	96.78	99.99	99.99	100.24	86.03	99.99	99.99	99.99	99.99	99.99	99.99	99.99	99.99	99.99	99.99	99.99
	1.2.1.9	Not_evaluated	Not_evaluated	Not_evaluated	Not_evaluated	Not_evaluated	Not_evaluated	Not_evaluated	Not_evaluated	Not_evaluated	Not_evaluated	Not_evaluated	Not_evaluated	Not_evaluated	Not_evaluated	Not_evaluated	Not_evaluated	Not_evaluated	Not_evaluated	Not_evaluated	Not_evaluated	Not_evaluated	100	99.99	99.99	100	98.25	99.99	99.99	99.99	100	100	99.99	97.31	99.99	100	100.22	86.84	100	100	99.98	99.99	100	99.99	99.99	99.99	100	99.99	100
	1.3.1.12	Not_evaluated	Not_evaluated	Not_evaluated	Not_evaluated	Not_evaluated	Not_evaluated	Not_evaluated	Not_evaluated	Not_evaluated	Not_evaluated	Not_evaluated	Not_evaluated	Not_evaluated	Not_evaluated	Not_evaluated	Not_evaluated	Not_evaluated	Not_evaluated	Not_evaluated	Not_evaluated	Not_evaluated	Not_evaluated	100	Lethal_deletions	99.99	98.25	99.98	99.99	99.98	99.99	99.99	99.99	96.78	99.98	100	100.22	86.84	99.99	100	100	100	100	100	99.99	99.98	99.99	100	100
	1.3.1.13	Not_evaluated	Not_evaluated	Not_evaluated	Not_evaluated	Not_evaluated	Not_evaluated	Not_evaluated	Not_evaluated	Not_evaluated	Not_evaluated	Not_evaluated	Not_evaluated	Not_evaluated	Not_evaluated	Not_evaluated	Not_evaluated	Not_evaluated	Not_evaluated	Not_evaluated	Not_evaluated	Not_evaluated	Not_evaluated	Not_evaluated	100	99.99	98.25	100	99.99	99.98	99.99	99.98	100	96.78	99.99	100	100.25	86.82	100	100	99.99	100	100	100	99.99	100	99.99	99.99	99.99
	1.3.8.1	Not_evaluated	Not_evaluated	Not_evaluated	Not_evaluated	Not_evaluated	Not_evaluated	Not_evaluated	Not_evaluated	Not_evaluated	Not_evaluated	Not_evaluated	Not_evaluated	Not_evaluated	Not_evaluated	Not_evaluated	Not_evaluated	Not_evaluated	Not_evaluated	Not_evaluated	Not_evaluated	Not_evaluated	Not_evaluated	Not_evaluated	Not_evaluated	100	98.5	100	100	100	100	100	99.99	96.79	99.99	100	100.25	86.82	99.99	100	100	100	100	99.99	99.99	99.99	100	100	100
	1.4.1.13	Not_evaluated	Not_evaluated	Not_evaluated	Not_evaluated	Not_evaluated	Not_evaluated	Not_evaluated	Not_evaluated	Not_evaluated	Not_evaluated	Not_evaluated	Not_evaluated	Not_evaluated	Not_evaluated	Not_evaluated	Not_evaluated	Not_evaluated	Not_evaluated	Not_evaluated	Not_evaluated	Not_evaluated	Not_evaluated	Not_evaluated	Not_evaluated	Not_evaluated	98.26	Lethal_deletions	98.5	98.51	98.54	98.26	98.51	95.7	98.41	98.25	98.8	85.77	98.27	98.25	98.25	98.25	98.26	98.27	98.42	98.52	98.26	98.27	98.17
	1.4.1.14	Not_evaluated	Not_evaluated	Not_evaluated	Not_evaluated	Not_evaluated	Not_evaluated	Not_evaluated	Not_evaluated	Not_evaluated	Not_evaluated	Not_evaluated	Not_evaluated	Not_evaluated	Not_evaluated	Not_evaluated	Not_evaluated	Not_evaluated	Not_evaluated	Not_evaluated	Not_evaluated	Not_evaluated	Not_evaluated	Not_evaluated	Not_evaluated	Not_evaluated	Not_evaluated	99.99	99.99	99.99	99.99	100	99.99	96.78	99.99	99.98	100.37	86.84	99.99	99.99	100	99.99	99.99	99.99	99.99	100	99.99	100	99.99
	1.8.99.2	Not_evaluated	Not_evaluated	Not_evaluated	Not_evaluated	Not_evaluated	Not_evaluated	Not_evaluated	Not_evaluated	Not_evaluated	Not_evaluated	Not_evaluated	Not_evaluated	Not_evaluated	Not_evaluated	Not_evaluated	Not_evaluated	Not_evaluated	Not_evaluated	Not_evaluated	Not_evaluated	Not_evaluated	Not_evaluated	Not_evaluated	Not_evaluated	Not_evaluated	Not_evaluated	Not_evaluated	99.98	99.99	99.99	100	99.99	96.79	99.99	99.93	100.24	86.84	100	100	99.99	99.98	99.98	99.93	99.99	99.99	99.99	100	99.99
	2.1.1.10	Not_evaluated	Not_evaluated	Not_evaluated	Not_evaluated	Not_evaluated	Not_evaluated	Not_evaluated	Not_evaluated	Not_evaluated	Not_evaluated	Not_evaluated	Not_evaluated	Not_evaluated	Not_evaluated	Not_evaluated	Not_evaluated	Not_evaluated	Not_evaluated	Not_evaluated	Not_evaluated	Not_evaluated	Not_evaluated	Not_evaluated	Not_evaluated	Not_evaluated	Not_evaluated	Not_evaluated	Not_evaluated	100	99.99	100	99.99	96.79	99.99	99.98	100.24	86.84	99.99	99.99	99.99	99.99	100	99.99	99.99	99.99	100	99.99	99.99
	2.1.2.1	Not_evaluated	Not_evaluated	Not_evaluated	Not_evaluated	Not_evaluated	Not_evaluated	Not_evaluated	Not_evaluated	Not_evaluated	Not_evaluated	Not_evaluated	Not_evaluated	Not_evaluated	Not_evaluated	Not_evaluated	Not_evaluated	Not_evaluated	Not_evaluated	Not_evaluated	Not_evaluated	Not_evaluated	Not_evaluated	Not_evaluated	Not_evaluated	Not_evaluated	Not_evaluated	Not_evaluated	Not_evaluated	Not_evaluated	100	100	99.99	96.82	100	99.99	100.37	86.84	100	99.99	100	99.93	100	100	99.99	99.99	99.99	99.99	100
	2.3.1.-	Not_evaluated	Not_evaluated	Not_evaluated	Not_evaluated	Not_evaluated	Not_evaluated	Not_evaluated	Not_evaluated	Not_evaluated	Not_evaluated	Not_evaluated	Not_evaluated	Not_evaluated	Not_evaluated	Not_evaluated	Not_evaluated	Not_evaluated	Not_evaluated	Not_evaluated	Not_evaluated	Not_evaluated	Not_evaluated	Not_evaluated	Not_evaluated	Not_evaluated	Not_evaluated	Not_evaluated	Not_evaluated	Not_evaluated	Not_evaluated	99.98	99.92	96.82	99.94	99.98	100.25	86.84	99.99	99.93	100	99.93	99.98	99.93	99.99	99.99	99.99	100	99.99
	2.3.1.1	Not_evaluated	Not_evaluated	Not_evaluated	Not_evaluated	Not_evaluated	Not_evaluated	Not_evaluated	Not_evaluated	Not_evaluated	Not_evaluated	Not_evaluated	Not_evaluated	Not_evaluated	Not_evaluated	Not_evaluated	Not_evaluated	Not_evaluated	Not_evaluated	Not_evaluated	Not_evaluated	Not_evaluated	Not_evaluated	Not_evaluated	Not_evaluated	Not_evaluated	Not_evaluated	Not_evaluated	Not_evaluated	Not_evaluated	Not_evaluated	Not_evaluated	99.99	96.82	Lethal_deletions	99.98	100.25	86.83	99.98	99.93	99.99	99.99	99.99	100	99.99	99.99	99.98	99.99	99.99
	2.3.1.19	Not_evaluated	Not_evaluated	Not_evaluated	Not_evaluated	Not_evaluated	Not_evaluated	Not_evaluated	Not_evaluated	Not_evaluated	Not_evaluated	Not_evaluated	Not_evaluated	Not_evaluated	Not_evaluated	Not_evaluated	Not_evaluated	Not_evaluated	Not_evaluated	Not_evaluated	Not_evaluated	Not_evaluated	Not_evaluated	Not_evaluated	Not_evaluated	Not_evaluated	Not_evaluated	Not_evaluated	Not_evaluated	Not_evaluated	Not_evaluated	Not_evaluated	Not_evaluated	96.78	96.79	96.78	98.64	86.82	96.78	96.8	96.78	96.78	96.78	97.29	97.27	97.32	96.79	96.82	96.78
	2.3.1.35	Not_evaluated	Not_evaluated	Not_evaluated	Not_evaluated	Not_evaluated	Not_evaluated	Not_evaluated	Not_evaluated	Not_evaluated	Not_evaluated	Not_evaluated	Not_evaluated	Not_evaluated	Not_evaluated	Not_evaluated	Not_evaluated	Not_evaluated	Not_evaluated	Not_evaluated	Not_evaluated	Not_evaluated	Not_evaluated	Not_evaluated	Not_evaluated	Not_evaluated	Not_evaluated	Not_evaluated	Not_evaluated	Not_evaluated	Not_evaluated	Not_evaluated	Not_evaluated	Not_evaluated	99.98	100	100.25	86.84	99.93	100	99.99	99.99	99.98	100	99.99	99.99	99.99	99.99	100
	2.3.1.46	Not_evaluated	Not_evaluated	Not_evaluated	Not_evaluated	Not_evaluated	Not_evaluated	Not_evaluated	Not_evaluated	Not_evaluated	Not_evaluated	Not_evaluated	Not_evaluated	Not_evaluated	Not_evaluated	Not_evaluated	Not_evaluated	Not_evaluated	Not_evaluated	Not_evaluated	Not_evaluated	Not_evaluated	Not_evaluated	Not_evaluated	Not_evaluated	Not_evaluated	Not_evaluated	Not_evaluated	Not_evaluated	Not_evaluated	Not_evaluated	Not_evaluated	Not_evaluated	Not_evaluated	Not_evaluated	100	100.26	86.84	99.99	99.98	99.99	99.98	100	99.99	100	99.99	99.98	99.99	100
	2.3.1.89	Not_evaluated	Not_evaluated	Not_evaluated	Not_evaluated	Not_evaluated	Not_evaluated	Not_evaluated	Not_evaluated	Not_evaluated	Not_evaluated	Not_evaluated	Not_evaluated	Not_evaluated	Not_evaluated	Not_evaluated	Not_evaluated	Not_evaluated	Not_evaluated	Not_evaluated	Not_evaluated	Not_evaluated	Not_evaluated	Not_evaluated	Not_evaluated	Not_evaluated	Not_evaluated	Not_evaluated	Not_evaluated	Not_evaluated	Not_evaluated	Not_evaluated	Not_evaluated	Not_evaluated	Not_evaluated	Not_evaluated	100.23	87.68	100.27	100.26	100.25	100.26	100.23	100.27	100.37	100.25	100.24	100.24	100.26
	2.3.1.9	Not_evaluated	Not_evaluated	Not_evaluated	Not_evaluated	Not_evaluated	Not_evaluated	Not_evaluated	Not_evaluated	Not_evaluated	Not_evaluated	Not_evaluated	Not_evaluated	Not_evaluated	Not_evaluated	Not_evaluated	Not_evaluated	Not_evaluated	Not_evaluated	Not_evaluated	Not_evaluated	Not_evaluated	Not_evaluated	Not_evaluated	Not_evaluated	Not_evaluated	Not_evaluated	Not_evaluated	Not_evaluated	Not_evaluated	Not_evaluated	Not_evaluated	Not_evaluated	Not_evaluated	Not_evaluated	Not_evaluated	Not_evaluated	86.84	86.84	86.85	86.84	86.84	86.84	86.83	86.84	86.83	86.84	86.84	86.84
	2.4.1.1	Not_evaluated	Not_evaluated	Not_evaluated	Not_evaluated	Not_evaluated	Not_evaluated	Not_evaluated	Not_evaluated	Not_evaluated	Not_evaluated	Not_evaluated	Not_evaluated	Not_evaluated	Not_evaluated	Not_evaluated	Not_evaluated	Not_evaluated	Not_evaluated	Not_evaluated	Not_evaluated	Not_evaluated	Not_evaluated	Not_evaluated	Not_evaluated	Not_evaluated	Not_evaluated	Not_evaluated	Not_evaluated	Not_evaluated	Not_evaluated	Not_evaluated	Not_evaluated	Not_evaluated	Not_evaluated	Not_evaluated	Not_evaluated	Not_evaluated	99.99	99.99	99.99	99.98	99.99	100	99.99	100	99.98	100	99.99
	2.4.1.18	Not_evaluated	Not_evaluated	Not_evaluated	Not_evaluated	Not_evaluated	Not_evaluated	Not_evaluated	Not_evaluated	Not_evaluated	Not_evaluated	Not_evaluated	Not_evaluated	Not_evaluated	Not_evaluated	Not_evaluated	Not_evaluated	Not_evaluated	Not_evaluated	Not_evaluated	Not_evaluated	Not_evaluated	Not_evaluated	Not_evaluated	Not_evaluated	Not_evaluated	Not_evaluated	Not_evaluated	Not_evaluated	Not_evaluated	Not_evaluated	Not_evaluated	Not_evaluated	Not_evaluated	Not_evaluated	Not_evaluated	Not_evaluated	Not_evaluated	Not_evaluated	99.99	99.99	100	99.99	99.99	99.99	99.99	99.99	100	99.99
	2.4.1.21	Not_evaluated	Not_evaluated	Not_evaluated	Not_evaluated	Not_evaluated	Not_evaluated	Not_evaluated	Not_evaluated	Not_evaluated	Not_evaluated	Not_evaluated	Not_evaluated	Not_evaluated	Not_evaluated	Not_evaluated	Not_evaluated	Not_evaluated	Not_evaluated	Not_evaluated	Not_evaluated	Not_evaluated	Not_evaluated	Not_evaluated	Not_evaluated	Not_evaluated	Not_evaluated	Not_evaluated	Not_evaluated	Not_evaluated	Not_evaluated	Not_evaluated	Not_evaluated	Not_evaluated	Not_evaluated	Not_evaluated	Not_evaluated	Not_evaluated	Not_evaluated	Not_evaluated	100	99.98	100	100	99.99	100	100	99.99	99.99
	2.4.2.2	Not_evaluated	Not_evaluated	Not_evaluated	Not_evaluated	Not_evaluated	Not_evaluated	Not_evaluated	Not_evaluated	Not_evaluated	Not_evaluated	Not_evaluated	Not_evaluated	Not_evaluated	Not_evaluated	Not_evaluated	Not_evaluated	Not_evaluated	Not_evaluated	Not_evaluated	Not_evaluated	Not_evaluated	Not_evaluated	Not_evaluated	Not_evaluated	Not_evaluated	Not_evaluated	Not_evaluated	Not_evaluated	Not_evaluated	Not_evaluated	Not_evaluated	Not_evaluated	Not_evaluated	Not_evaluated	Not_evaluated	Not_evaluated	Not_evaluated	Not_evaluated	Not_evaluated	Not_evaluated	100	100	99.99	100	99.99	99.99	99.99	99.99
	2.4.2.22	Not_evaluated	Not_evaluated	Not_evaluated	Not_evaluated	Not_evaluated	Not_evaluated	Not_evaluated	Not_evaluated	Not_evaluated	Not_evaluated	Not_evaluated	Not_evaluated	Not_evaluated	Not_evaluated	Not_evaluated	Not_evaluated	Not_evaluated	Not_evaluated	Not_evaluated	Not_evaluated	Not_evaluated	Not_evaluated	Not_evaluated	Not_evaluated	Not_evaluated	Not_evaluated	Not_evaluated	Not_evaluated	Not_evaluated	Not_evaluated	Not_evaluated	Not_evaluated	Not_evaluated	Not_evaluated	Not_evaluated	Not_evaluated	Not_evaluated	Not_evaluated	Not_evaluated	Not_evaluated	Not_evaluated	99.98	100	99.99	100	99.99	100	99.99
	2.4.2.3	Not_evaluated	Not_evaluated	Not_evaluated	Not_evaluated	Not_evaluated	Not_evaluated	Not_evaluated	Not_evaluated	Not_evaluated	Not_evaluated	Not_evaluated	Not_evaluated	Not_evaluated	Not_evaluated	Not_evaluated	Not_evaluated	Not_evaluated	Not_evaluated	Not_evaluated	Not_evaluated	Not_evaluated	Not_evaluated	Not_evaluated	Not_evaluated	Not_evaluated	Not_evaluated	Not_evaluated	Not_evaluated	Not_evaluated	Not_evaluated	Not_evaluated	Not_evaluated	Not_evaluated	Not_evaluated	Not_evaluated	Not_evaluated	Not_evaluated	Not_evaluated	Not_evaluated	Not_evaluated	Not_evaluated	Not_evaluated	100	99.99	99.99	99.99	100	99.98
	2.4.2.7	Not_evaluated	Not_evaluated	Not_evaluated	Not_evaluated	Not_evaluated	Not_evaluated	Not_evaluated	Not_evaluated	Not_evaluated	Not_evaluated	Not_evaluated	Not_evaluated	Not_evaluated	Not_evaluated	Not_evaluated	Not_evaluated	Not_evaluated	Not_evaluated	Not_evaluated	Not_evaluated	Not_evaluated	Not_evaluated	Not_evaluated	Not_evaluated	Not_evaluated	Not_evaluated	Not_evaluated	Not_evaluated	Not_evaluated	Not_evaluated	Not_evaluated	Not_evaluated	Not_evaluated	Not_evaluated	Not_evaluated	Not_evaluated	Not_evaluated	Not_evaluated	Not_evaluated	Not_evaluated	Not_evaluated	Not_evaluated	Not_evaluated	99.99	100	99.99	99.99	99.99
	2.4.2.8	Not_evaluated	Not_evaluated	Not_evaluated	Not_evaluated	Not_evaluated	Not_evaluated	Not_evaluated	Not_evaluated	Not_evaluated	Not_evaluated	Not_evaluated	Not_evaluated	Not_evaluated	Not_evaluated	Not_evaluated	Not_evaluated	Not_evaluated	Not_evaluated	Not_evaluated	Not_evaluated	Not_evaluated	Not_evaluated	Not_evaluated	Not_evaluated	Not_evaluated	Not_evaluated	Not_evaluated	Not_evaluated	Not_evaluated	Not_evaluated	Not_evaluated	Not_evaluated	Not_evaluated	Not_evaluated	Not_evaluated	Not_evaluated	Not_evaluated	Not_evaluated	Not_evaluated	Not_evaluated	Not_evaluated	Not_evaluated	Not_evaluated	Not_evaluated	99.99	100	99.99	100
	2.4.2.9	Not_evaluated	Not_evaluated	Not_evaluated	Not_evaluated	Not_evaluated	Not_evaluated	Not_evaluated	Not_evaluated	Not_evaluated	Not_evaluated	Not_evaluated	Not_evaluated	Not_evaluated	Not_evaluated	Not_evaluated	Not_evaluated	Not_evaluated	Not_evaluated	Not_evaluated	Not_evaluated	Not_evaluated	Not_evaluated	Not_evaluated	Not_evaluated	Not_evaluated	Not_evaluated	Not_evaluated	Not_evaluated	Not_evaluated	Not_evaluated	Not_evaluated	Not_evaluated	Not_evaluated	Not_evaluated	Not_evaluated	Not_evaluated	Not_evaluated	Not_evaluated	Not_evaluated	Not_evaluated	Not_evaluated	Not_evaluated	Not_evaluated	Not_evaluated	Not_evaluated	99.99	99.99	99.99
	2.5.1.3	Not_evaluated	Not_evaluated	Not_evaluated	Not_evaluated	Not_evaluated	Not_evaluated	Not_evaluated	Not_evaluated	Not_evaluated	Not_evaluated	Not_evaluated	Not_evaluated	Not_evaluated	Not_evaluated	Not_evaluated	Not_evaluated	Not_evaluated	Not_evaluated	Not_evaluated	Not_evaluated	Not_evaluated	Not_evaluated	Not_evaluated	Not_evaluated	Not_evaluated	Not_evaluated	Not_evaluated	Not_evaluated	Not_evaluated	Not_evaluated	Not_evaluated	Not_evaluated	Not_evaluated	Not_evaluated	Not_evaluated	Not_evaluated	Not_evaluated	Not_evaluated	Not_evaluated	Not_evaluated	Not_evaluated	Not_evaluated	Not_evaluated	Not_evaluated	Not_evaluated	Not_evaluated	100	99.99
	2.5.1.47	Not_evaluated	Not_evaluated	Not_evaluated	Not_evaluated	Not_evaluated	Not_evaluated	Not_evaluated	Not_evaluated	Not_evaluated	Not_evaluated	Not_evaluated	Not_evaluated	Not_evaluated	Not_evaluated	Not_evaluated	Not_evaluated	Not_evaluated	Not_evaluated	Not_evaluated	Not_evaluated	Not_evaluated	Not_evaluated	Not_evaluated	Not_evaluated	Not_evaluated	Not_evaluated	Not_evaluated	Not_evaluated	Not_evaluated	Not_evaluated	Not_evaluated	Not_evaluated	Not_evaluated	Not_evaluated	Not_evaluated	Not_evaluated	Not_evaluated	Not_evaluated	Not_evaluated	Not_evaluated	Not_evaluated	Not_evaluated	Not_evaluated	Not_evaluated	Not_evaluated	Not_evaluated	Not_evaluated	99.99
	2.5.1.48	Not_evaluated	Not_evaluated	Not_evaluated	Not_evaluated	Not_evaluated	Not_evaluated	Not_evaluated	Not_evaluated	Not_evaluated	Not_evaluated	Not_evaluated	Not_evaluated	Not_evaluated	Not_evaluated	Not_evaluated	Not_evaluated	Not_evaluated	Not_evaluated	Not_evaluated	Not_evaluated	Not_evaluated	Not_evaluated	Not_evaluated	Not_evaluated	Not_evaluated	Not_evaluated	Not_evaluated	Not_evaluated	Not_evaluated	Not_evaluated	Not_evaluated	Not_evaluated	Not_evaluated	Not_evaluated	Not_evaluated	Not_evaluated	Not_evaluated	Not_evaluated	Not_evaluated	Not_evaluated	Not_evaluated	Not_evaluated	Not_evaluated	Not_evaluated	Not_evaluated	Not_evaluated	Not_evaluated	Not_evaluated
	2.5.1.49	Not_evaluated	Not_evaluated	Not_evaluated	Not_evaluated	Not_evaluated	Not_evaluated	Not_evaluated	Not_evaluated	Not_evaluated	Not_evaluated	Not_evaluated	Not_evaluated	Not_evaluated	Not_evaluated	Not_evaluated	Not_evaluated	Not_evaluated	Not_evaluated	Not_evaluated	Not_evaluated	Not_evaluated	Not_evaluated	Not_evaluated	Not_evaluated	Not_evaluated	Not_evaluated	Not_evaluated	Not_evaluated	Not_evaluated	Not_evaluated	Not_evaluated	Not_evaluated	Not_evaluated	Not_evaluated	Not_evaluated	Not_evaluated	Not_evaluated	Not_evaluated	Not_evaluated	Not_evaluated	Not_evaluated	Not_evaluated	Not_evaluated	Not_evaluated	Not_evaluated	Not_evaluated	Not_evaluated	Not_evaluated
	2.6.1.-	Not_evaluated	Not_evaluated	Not_evaluated	Not_evaluated	Not_evaluated	Not_evaluated	Not_evaluated	Not_evaluated	Not_evaluated	Not_evaluated	Not_evaluated	Not_evaluated	Not_evaluated	Not_evaluated	Not_evaluated	Not_evaluated	Not_evaluated	Not_evaluated	Not_evaluated	Not_evaluated	Not_evaluated	Not_evaluated	Not_evaluated	Not_evaluated	Not_evaluated	Not_evaluated	Not_evaluated	Not_evaluated	Not_evaluated	Not_evaluated	Not_evaluated	Not_evaluated	Not_evaluated	Not_evaluated	Not_evaluated	Not_evaluated	Not_evaluated	Not_evaluated	Not_evaluated	Not_evaluated	Not_evaluated	Not_evaluated	Not_evaluated	Not_evaluated	Not_evaluated	Not_evaluated	Not_evaluated	Not_evaluated
	2.6.1.19	Not_evaluated	Not_evaluated	Not_evaluated	Not_evaluated	Not_evaluated	Not_evaluated	Not_evaluated	Not_evaluated	Not_evaluated	Not_evaluated	Not_evaluated	Not_evaluated	Not_evaluated	Not_evaluated	Not_evaluated	Not_evaluated	Not_evaluated	Not_evaluated	Not_evaluated	Not_evaluated	Not_evaluated	Not_evaluated	Not_evaluated	Not_evaluated	Not_evaluated	Not_evaluated	Not_evaluated	Not_evaluated	Not_evaluated	Not_evaluated	Not_evaluated	Not_evaluated	Not_evaluated	Not_evaluated	Not_evaluated	Not_evaluated	Not_evaluated	Not_evaluated	Not_evaluated	Not_evaluated	Not_evaluated	Not_evaluated	Not_evaluated	Not_evaluated	Not_evaluated	Not_evaluated	Not_evaluated	Not_evaluated
	2.6.1.21	Not_evaluated	Not_evaluated	Not_evaluated	Not_evaluated	Not_evaluated	Not_evaluated	Not_evaluated	Not_evaluated	Not_evaluated	Not_evaluated	Not_evaluated	Not_evaluated	Not_evaluated	Not_evaluated	Not_evaluated	Not_evaluated	Not_evaluated	Not_evaluated	Not_evaluated	Not_evaluated	Not_evaluated	Not_evaluated	Not_evaluated	Not_evaluated	Not_evaluated	Not_evaluated	Not_evaluated	Not_evaluated	Not_evaluated	Not_evaluated	Not_evaluated	Not_evaluated	Not_evaluated	Not_evaluated	Not_evaluated	Not_evaluated	Not_evaluated	Not_evaluated	Not_evaluated	Not_evaluated	Not_evaluated	Not_evaluated	Not_evaluated	Not_evaluated	Not_evaluated	Not_evaluated	Not_evaluated	Not_evaluated
	2.6.1.52	Not_evaluated	Not_evaluated	Not_evaluated	Not_evaluated	Not_evaluated	Not_evaluated	Not_evaluated	Not_evaluated	Not_evaluated	Not_evaluated	Not_evaluated	Not_evaluated	Not_evaluated	Not_evaluated	Not_evaluated	Not_evaluated	Not_evaluated	Not_evaluated	Not_evaluated	Not_evaluated	Not_evaluated	Not_evaluated	Not_evaluated	Not_evaluated	Not_evaluated	Not_evaluated	Not_evaluated	Not_evaluated	Not_evaluated	Not_evaluated	Not_evaluated	Not_evaluated	Not_evaluated	Not_evaluated	Not_evaluated	Not_evaluated	Not_evaluated	Not_evaluated	Not_evaluated	Not_evaluated	Not_evaluated	Not_evaluated	Not_evaluated	Not_evaluated	Not_evaluated	Not_evaluated	Not_evaluated	Not_evaluated
	2.6.1.57	Not_evaluated	Not_evaluated	Not_evaluated	Not_evaluated	Not_evaluated	Not_evaluated	Not_evaluated	Not_evaluated	Not_evaluated	Not_evaluated	Not_evaluated	Not_evaluated	Not_evaluated	Not_evaluated	Not_evaluated	Not_evaluated	Not_evaluated	Not_evaluated	Not_evaluated	Not_evaluated	Not_evaluated	Not_evaluated	Not_evaluated	Not_evaluated	Not_evaluated	Not_evaluated	Not_evaluated	Not_evaluated	Not_evaluated	Not_evaluated	Not_evaluated	Not_evaluated	Not_evaluated	Not_evaluated	Not_evaluated	Not_evaluated	Not_evaluated	Not_evaluated	Not_evaluated	Not_evaluated	Not_evaluated	Not_evaluated	Not_evaluated	Not_evaluated	Not_evaluated	Not_evaluated	Not_evaluated	Not_evaluated
	2.6.1.82	Not_evaluated	Not_evaluated	Not_evaluated	Not_evaluated	Not_evaluated	Not_evaluated	Not_evaluated	Not_evaluated	Not_evaluated	Not_evaluated	Not_evaluated	Not_evaluated	Not_evaluated	Not_evaluated	Not_evaluated	Not_evaluated	Not_evaluated	Not_evaluated	Not_evaluated	Not_evaluated	Not_evaluated	Not_evaluated	Not_evaluated	Not_evaluated	Not_evaluated	Not_evaluated	Not_evaluated	Not_evaluated	Not_evaluated	Not_evaluated	Not_evaluated	Not_evaluated	Not_evaluated	Not_evaluated	Not_evaluated	Not_evaluated	Not_evaluated	Not_evaluated	Not_evaluated	Not_evaluated	Not_evaluated	Not_evaluated	Not_evaluated	Not_evaluated	Not_evaluated	Not_evaluated	Not_evaluated	Not_evaluated
	2.6.1.85	Not_evaluated	Not_evaluated	Not_evaluated	Not_evaluated	Not_evaluated	Not_evaluated	Not_evaluated	Not_evaluated	Not_evaluated	Not_evaluated	Not_evaluated	Not_evaluated	Not_evaluated	Not_evaluated	Not_evaluated	Not_evaluated	Not_evaluated	Not_evaluated	Not_evaluated	Not_evaluated	Not_evaluated	Not_evaluated	Not_evaluated	Not_evaluated	Not_evaluated	Not_evaluated	Not_evaluated	Not_evaluated	Not_evaluated	Not_evaluated	Not_evaluated	Not_evaluated	Not_evaluated	Not_evaluated	Not_evaluated	Not_evaluated	Not_evaluated	Not_evaluated	Not_evaluated	Not_evaluated	Not_evaluated	Not_evaluated	Not_evaluated	Not_evaluated	Not_evaluated	Not_evaluated	Not_evaluated	Not_evaluated
	2.7.1.11	Not_evaluated	Not_evaluated	Not_evaluated	Not_evaluated	Not_evaluated	Not_evaluated	Not_evaluated	Not_evaluated	Not_evaluated	Not_evaluated	Not_evaluated	Not_evaluated	Not_evaluated	Not_evaluated	Not_evaluated	Not_evaluated	Not_evaluated	Not_evaluated	Not_evaluated	Not_evaluated	Not_evaluated	Not_evaluated	Not_evaluated	Not_evaluated	Not_evaluated	Not_evaluated	Not_evaluated	Not_evaluated	Not_evaluated	Not_evaluated	Not_evaluated	Not_evaluated	Not_evaluated	Not_evaluated	Not_evaluated	Not_evaluated	Not_evaluated	Not_evaluated	Not_evaluated	Not_evaluated	Not_evaluated	Not_evaluated	Not_evaluated	Not_evaluated	Not_evaluated	Not_evaluated	Not_evaluated	Not_evaluated
	2.7.1.2	Not_evaluated	Not_evaluated	Not_evaluated	Not_evaluated	Not_evaluated	Not_evaluated	Not_evaluated	Not_evaluated	Not_evaluated	Not_evaluated	Not_evaluated	Not_evaluated	Not_evaluated	Not_evaluated	Not_evaluated	Not_evaluated	Not_evaluated	Not_evaluated	Not_evaluated	Not_evaluated	Not_evaluated	Not_evaluated	Not_evaluated	Not_evaluated	Not_evaluated	Not_evaluated	Not_evaluated	Not_evaluated	Not_evaluated	Not_evaluated	Not_evaluated	Not_evaluated	Not_evaluated	Not_evaluated	Not_evaluated	Not_evaluated	Not_evaluated	Not_evaluated	Not_evaluated	Not_evaluated	Not_evaluated	Not_evaluated	Not_evaluated	Not_evaluated	Not_evaluated	Not_evaluated	Not_evaluated	Not_evaluated
	2.7.1.26	Not_evaluated	Not_evaluated	Not_evaluated	Not_evaluated	Not_evaluated	Not_evaluated	Not_evaluated	Not_evaluated	Not_evaluated	Not_evaluated	Not_evaluated	Not_evaluated	Not_evaluated	Not_evaluated	Not_evaluated	Not_evaluated	Not_evaluated	Not_evaluated	Not_evaluated	Not_evaluated	Not_evaluated	Not_evaluated	Not_evaluated	Not_evaluated	Not_evaluated	Not_evaluated	Not_evaluated	Not_evaluated	Not_evaluated	Not_evaluated	Not_evaluated	Not_evaluated	Not_evaluated	Not_evaluated	Not_evaluated	Not_evaluated	Not_evaluated	Not_evaluated	Not_evaluated	Not_evaluated	Not_evaluated	Not_evaluated	Not_evaluated	Not_evaluated	Not_evaluated	Not_evaluated	Not_evaluated	Not_evaluated
	2.7.1.30	Not_evaluated	Not_evaluated	Not_evaluated	Not_evaluated	Not_evaluated	Not_evaluated	Not_evaluated	Not_evaluated	Not_evaluated	Not_evaluated	Not_evaluated	Not_evaluated	Not_evaluated	Not_evaluated	Not_evaluated	Not_evaluated	Not_evaluated	Not_evaluated	Not_evaluated	Not_evaluated	Not_evaluated	Not_evaluated	Not_evaluated	Not_evaluated	Not_evaluated	Not_evaluated	Not_evaluated	Not_evaluated	Not_evaluated	Not_evaluated	Not_evaluated	Not_evaluated	Not_evaluated	Not_evaluated	Not_evaluated	Not_evaluated	Not_evaluated	Not_evaluated	Not_evaluated	Not_evaluated	Not_evaluated	Not_evaluated	Not_evaluated	Not_evaluated	Not_evaluated	Not_evaluated	Not_evaluated	Not_evaluated
	2.7.1.31	Not_evaluated	Not_evaluated	Not_evaluated	Not_evaluated	Not_evaluated	Not_evaluated	Not_evaluated	Not_evaluated	Not_evaluated	Not_evaluated	Not_evaluated	Not_evaluated	Not_evaluated	Not_evaluated	Not_evaluated	Not_evaluated	Not_evaluated	Not_evaluated	Not_evaluated	Not_evaluated	Not_evaluated	Not_evaluated	Not_evaluated	Not_evaluated	Not_evaluated	Not_evaluated	Not_evaluated	Not_evaluated	Not_evaluated	Not_evaluated	Not_evaluated	Not_evaluated	Not_evaluated	Not_evaluated	Not_evaluated	Not_evaluated	Not_evaluated	Not_evaluated	Not_evaluated	Not_evaluated	Not_evaluated	Not_evaluated	Not_evaluated	Not_evaluated	Not_evaluated	Not_evaluated	Not_evaluated	Not_evaluated
	2.7.1.48	Not_evaluated	Not_evaluated	Not_evaluated	Not_evaluated	Not_evaluated	Not_evaluated	Not_evaluated	Not_evaluated	Not_evaluated	Not_evaluated	Not_evaluated	Not_evaluated	Not_evaluated	Not_evaluated	Not_evaluated	Not_evaluated	Not_evaluated	Not_evaluated	Not_evaluated	Not_evaluated	Not_evaluated	Not_evaluated	Not_evaluated	Not_evaluated	Not_evaluated	Not_evaluated	Not_evaluated	Not_evaluated	Not_evaluated	Not_evaluated	Not_evaluated	Not_evaluated	Not_evaluated	Not_evaluated	Not_evaluated	Not_evaluated	Not_evaluated	Not_evaluated	Not_evaluated	Not_evaluated	Not_evaluated	Not_evaluated	Not_evaluated	Not_evaluated	Not_evaluated	Not_evaluated	Not_evaluated	Not_evaluated
	2.7.1.50	Not_evaluated	Not_evaluated	Not_evaluated	Not_evaluated	Not_evaluated	Not_evaluated	Not_evaluated	Not_evaluated	Not_evaluated	Not_evaluated	Not_evaluated	Not_evaluated	Not_evaluated	Not_evaluated	Not_evaluated	Not_evaluated	Not_evaluated	Not_evaluated	Not_evaluated	Not_evaluated	Not_evaluated	Not_evaluated	Not_evaluated	Not_evaluated	Not_evaluated	Not_evaluated	Not_evaluated	Not_evaluated	Not_evaluated	Not_evaluated	Not_evaluated	Not_evaluated	Not_evaluated	Not_evaluated	Not_evaluated	Not_evaluated	Not_evaluated	Not_evaluated	Not_evaluated	Not_evaluated	Not_evaluated	Not_evaluated	Not_evaluated	Not_evaluated	Not_evaluated	Not_evaluated	Not_evaluated	Not_evaluated
	2.7.1.56	Not_evaluated	Not_evaluated	Not_evaluated	Not_evaluated	Not_evaluated	Not_evaluated	Not_evaluated	Not_evaluated	Not_evaluated	Not_evaluated	Not_evaluated	Not_evaluated	Not_evaluated	Not_evaluated	Not_evaluated	Not_evaluated	Not_evaluated	Not_evaluated	Not_evaluated	Not_evaluated	Not_evaluated	Not_evaluated	Not_evaluated	Not_evaluated	Not_evaluated	Not_evaluated	Not_evaluated	Not_evaluated	Not_evaluated	Not_evaluated	Not_evaluated	Not_evaluated	Not_evaluated	Not_evaluated	Not_evaluated	Not_evaluated	Not_evaluated	Not_evaluated	Not_evaluated	Not_evaluated	Not_evaluated	Not_evaluated	Not_evaluated	Not_evaluated	Not_evaluated	Not_evaluated	Not_evaluated	Not_evaluated
	2.7.2.1	Not_evaluated	Not_evaluated	Not_evaluated	Not_evaluated	Not_evaluated	Not_evaluated	Not_evaluated	Not_evaluated	Not_evaluated	Not_evaluated	Not_evaluated	Not_evaluated	Not_evaluated	Not_evaluated	Not_evaluated	Not_evaluated	Not_evaluated	Not_evaluated	Not_evaluated	Not_evaluated	Not_evaluated	Not_evaluated	Not_evaluated	Not_evaluated	Not_evaluated	Not_evaluated	Not_evaluated	Not_evaluated	Not_evaluated	Not_evaluated	Not_evaluated	Not_evaluated	Not_evaluated	Not_evaluated	Not_evaluated	Not_evaluated	Not_evaluated	Not_evaluated	Not_evaluated	Not_evaluated	Not_evaluated	Not_evaluated	Not_evaluated	Not_evaluated	Not_evaluated	Not_evaluated	Not_evaluated	Not_evaluated
	2.7.2.7	Not_evaluated	Not_evaluated	Not_evaluated	Not_evaluated	Not_evaluated	Not_evaluated	Not_evaluated	Not_evaluated	Not_evaluated	Not_evaluated	Not_evaluated	Not_evaluated	Not_evaluated	Not_evaluated	Not_evaluated	Not_evaluated	Not_evaluated	Not_evaluated	Not_evaluated	Not_evaluated	Not_evaluated	Not_evaluated	Not_evaluated	Not_evaluated	Not_evaluated	Not_evaluated	Not_evaluated	Not_evaluated	Not_evaluated	Not_evaluated	Not_evaluated	Not_evaluated	Not_evaluated	Not_evaluated	Not_evaluated	Not_evaluated	Not_evaluated	Not_evaluated	Not_evaluated	Not_evaluated	Not_evaluated	Not_evaluated	Not_evaluated	Not_evaluated	Not_evaluated	Not_evaluated	Not_evaluated	Not_evaluated
	2.7.4.16	Not_evaluated	Not_evaluated	Not_evaluated	Not_evaluated	Not_evaluated	Not_evaluated	Not_evaluated	Not_evaluated	Not_evaluated	Not_evaluated	Not_evaluated	Not_evaluated	Not_evaluated	Not_evaluated	Not_evaluated	Not_evaluated	Not_evaluated	Not_evaluated	Not_evaluated	Not_evaluated	Not_evaluated	Not_evaluated	Not_evaluated	Not_evaluated	Not_evaluated	Not_evaluated	Not_evaluated	Not_evaluated	Not_evaluated	Not_evaluated	Not_evaluated	Not_evaluated	Not_evaluated	Not_evaluated	Not_evaluated	Not_evaluated	Not_evaluated	Not_evaluated	Not_evaluated	Not_evaluated	Not_evaluated	Not_evaluated	Not_evaluated	Not_evaluated	Not_evaluated	Not_evaluated	Not_evaluated	Not_evaluated
	2.7.4.7	Not_evaluated	Not_evaluated	Not_evaluated	Not_evaluated	Not_evaluated	Not_evaluated	Not_evaluated	Not_evaluated	Not_evaluated	Not_evaluated	Not_evaluated	Not_evaluated	Not_evaluated	Not_evaluated	Not_evaluated	Not_evaluated	Not_evaluated	Not_evaluated	Not_evaluated	Not_evaluated	Not_evaluated	Not_evaluated	Not_evaluated	Not_evaluated	Not_evaluated	Not_evaluated	Not_evaluated	Not_evaluated	Not_evaluated	Not_evaluated	Not_evaluated	Not_evaluated	Not_evaluated	Not_evaluated	Not_evaluated	Not_evaluated	Not_evaluated	Not_evaluated	Not_evaluated	Not_evaluated	Not_evaluated	Not_evaluated	Not_evaluated	Not_evaluated	Not_evaluated	Not_evaluated	Not_evaluated	Not_evaluated
	2.7.6.3	Not_evaluated	Not_evaluated	Not_evaluated	Not_evaluated	Not_evaluated	Not_evaluated	Not_evaluated	Not_evaluated	Not_evaluated	Not_evaluated	Not_evaluated	Not_evaluated	Not_evaluated	Not_evaluated	Not_evaluated	Not_evaluated	Not_evaluated	Not_evaluated	Not_evaluated	Not_evaluated	Not_evaluated	Not_evaluated	Not_evaluated	Not_evaluated	Not_evaluated	Not_evaluated	Not_evaluated	Not_evaluated	Not_evaluated	Not_evaluated	Not_evaluated	Not_evaluated	Not_evaluated	Not_evaluated	Not_evaluated	Not_evaluated	Not_evaluated	Not_evaluated	Not_evaluated	Not_evaluated	Not_evaluated	Not_evaluated	Not_evaluated	Not_evaluated	Not_evaluated	Not_evaluated	Not_evaluated	Not_evaluated
	2.7.7.10	Not_evaluated	Not_evaluated	Not_evaluated	Not_evaluated	Not_evaluated	Not_evaluated	Not_evaluated	Not_evaluated	Not_evaluated	Not_evaluated	Not_evaluated	Not_evaluated	Not_evaluated	Not_evaluated	Not_evaluated	Not_evaluated	Not_evaluated	Not_evaluated	Not_evaluated	Not_evaluated	Not_evaluated	Not_evaluated	Not_evaluated	Not_evaluated	Not_evaluated	Not_evaluated	Not_evaluated	Not_evaluated	Not_evaluated	Not_evaluated	Not_evaluated	Not_evaluated	Not_evaluated	Not_evaluated	Not_evaluated	Not_evaluated	Not_evaluated	Not_evaluated	Not_evaluated	Not_evaluated	Not_evaluated	Not_evaluated	Not_evaluated	Not_evaluated	Not_evaluated	Not_evaluated	Not_evaluated	Not_evaluated
	2.7.7.12	Not_evaluated	Not_evaluated	Not_evaluated	Not_evaluated	Not_evaluated	Not_evaluated	Not_evaluated	Not_evaluated	Not_evaluated	Not_evaluated	Not_evaluated	Not_evaluated	Not_evaluated	Not_evaluated	Not_evaluated	Not_evaluated	Not_evaluated	Not_evaluated	Not_evaluated	Not_evaluated	Not_evaluated	Not_evaluated	Not_evaluated	Not_evaluated	Not_evaluated	Not_evaluated	Not_evaluated	Not_evaluated	Not_evaluated	Not_evaluated	Not_evaluated	Not_evaluated	Not_evaluated	Not_evaluated	Not_evaluated	Not_evaluated	Not_evaluated	Not_evaluated	Not_evaluated	Not_evaluated	Not_evaluated	Not_evaluated	Not_evaluated	Not_evaluated	Not_evaluated	Not_evaluated	Not_evaluated	Not_evaluated
	2.7.7.27	Not_evaluated	Not_evaluated	Not_evaluated	Not_evaluated	Not_evaluated	Not_evaluated	Not_evaluated	Not_evaluated	Not_evaluated	Not_evaluated	Not_evaluated	Not_evaluated	Not_evaluated	Not_evaluated	Not_evaluated	Not_evaluated	Not_evaluated	Not_evaluated	Not_evaluated	Not_evaluated	Not_evaluated	Not_evaluated	Not_evaluated	Not_evaluated	Not_evaluated	Not_evaluated	Not_evaluated	Not_evaluated	Not_evaluated	Not_evaluated	Not_evaluated	Not_evaluated	Not_evaluated	Not_evaluated	Not_evaluated	Not_evaluated	Not_evaluated	Not_evaluated	Not_evaluated	Not_evaluated	Not_evaluated	Not_evaluated	Not_evaluated	Not_evaluated	Not_evaluated	Not_evaluated	Not_evaluated	Not_evaluated
	2.7.7.4	Not_evaluated	Not_evaluated	Not_evaluated	Not_evaluated	Not_evaluated	Not_evaluated	Not_evaluated	Not_evaluated	Not_evaluated	Not_evaluated	Not_evaluated	Not_evaluated	Not_evaluated	Not_evaluated	Not_evaluated	Not_evaluated	Not_evaluated	Not_evaluated	Not_evaluated	Not_evaluated	Not_evaluated	Not_evaluated	Not_evaluated	Not_evaluated	Not_evaluated	Not_evaluated	Not_evaluated	Not_evaluated	Not_evaluated	Not_evaluated	Not_evaluated	Not_evaluated	Not_evaluated	Not_evaluated	Not_evaluated	Not_evaluated	Not_evaluated	Not_evaluated	Not_evaluated	Not_evaluated	Not_evaluated	Not_evaluated	Not_evaluated	Not_evaluated	Not_evaluated	Not_evaluated	Not_evaluated	Not_evaluated
	2.7.7.9	Not_evaluated	Not_evaluated	Not_evaluated	Not_evaluated	Not_evaluated	Not_evaluated	Not_evaluated	Not_evaluated	Not_evaluated	Not_evaluated	Not_evaluated	Not_evaluated	Not_evaluated	Not_evaluated	Not_evaluated	Not_evaluated	Not_evaluated	Not_evaluated	Not_evaluated	Not_evaluated	Not_evaluated	Not_evaluated	Not_evaluated	Not_evaluated	Not_evaluated	Not_evaluated	Not_evaluated	Not_evaluated	Not_evaluated	Not_evaluated	Not_evaluated	Not_evaluated	Not_evaluated	Not_evaluated	Not_evaluated	Not_evaluated	Not_evaluated	Not_evaluated	Not_evaluated	Not_evaluated	Not_evaluated	Not_evaluated	Not_evaluated	Not_evaluated	Not_evaluated	Not_evaluated	Not_evaluated	Not_evaluated
	2.7.8.7	Not_evaluated	Not_evaluated	Not_evaluated	Not_evaluated	Not_evaluated	Not_evaluated	Not_evaluated	Not_evaluated	Not_evaluated	Not_evaluated	Not_evaluated	Not_evaluated	Not_evaluated	Not_evaluated	Not_evaluated	Not_evaluated	Not_evaluated	Not_evaluated	Not_evaluated	Not_evaluated	Not_evaluated	Not_evaluated	Not_evaluated	Not_evaluated	Not_evaluated	Not_evaluated	Not_evaluated	Not_evaluated	Not_evaluated	Not_evaluated	Not_evaluated	Not_evaluated	Not_evaluated	Not_evaluated	Not_evaluated	Not_evaluated	Not_evaluated	Not_evaluated	Not_evaluated	Not_evaluated	Not_evaluated	Not_evaluated	Not_evaluated	Not_evaluated	Not_evaluated	Not_evaluated	Not_evaluated	Not_evaluated
	2.7.9.1	Not_evaluated	Not_evaluated	Not_evaluated	Not_evaluated	Not_evaluated	Not_evaluated	Not_evaluated	Not_evaluated	Not_evaluated	Not_evaluated	Not_evaluated	Not_evaluated	Not_evaluated	Not_evaluated	Not_evaluated	Not_evaluated	Not_evaluated	Not_evaluated	Not_evaluated	Not_evaluated	Not_evaluated	Not_evaluated	Not_evaluated	Not_evaluated	Not_evaluated	Not_evaluated	Not_evaluated	Not_evaluated	Not_evaluated	Not_evaluated	Not_evaluated	Not_evaluated	Not_evaluated	Not_evaluated	Not_evaluated	Not_evaluated	Not_evaluated	Not_evaluated	Not_evaluated	Not_evaluated	Not_evaluated	Not_evaluated	Not_evaluated	Not_evaluated	Not_evaluated	Not_evaluated	Not_evaluated	Not_evaluated
	2.8.3.8	Not_evaluated	Not_evaluated	Not_evaluated	Not_evaluated	Not_evaluated	Not_evaluated	Not_evaluated	Not_evaluated	Not_evaluated	Not_evaluated	Not_evaluated	Not_evaluated	Not_evaluated	Not_evaluated	Not_evaluated	Not_evaluated	Not_evaluated	Not_evaluated	Not_evaluated	Not_evaluated	Not_evaluated	Not_evaluated	Not_evaluated	Not_evaluated	Not_evaluated	Not_evaluated	Not_evaluated	Not_evaluated	Not_evaluated	Not_evaluated	Not_evaluated	Not_evaluated	Not_evaluated	Not_evaluated	Not_evaluated	Not_evaluated	Not_evaluated	Not_evaluated	Not_evaluated	Not_evaluated	Not_evaluated	Not_evaluated	Not_evaluated	Not_evaluated	Not_evaluated	Not_evaluated	Not_evaluated	Not_evaluated
	3.1.3.2	Not_evaluated	Not_evaluated	Not_evaluated	Not_evaluated	Not_evaluated	Not_evaluated	Not_evaluated	Not_evaluated	Not_evaluated	Not_evaluated	Not_evaluated	Not_evaluated	Not_evaluated	Not_evaluated	Not_evaluated	Not_evaluated	Not_evaluated	Not_evaluated	Not_evaluated	Not_evaluated	Not_evaluated	Not_evaluated	Not_evaluated	Not_evaluated	Not_evaluated	Not_evaluated	Not_evaluated	Not_evaluated	Not_evaluated	Not_evaluated	Not_evaluated	Not_evaluated	Not_evaluated	Not_evaluated	Not_evaluated	Not_evaluated	Not_evaluated	Not_evaluated	Not_evaluated	Not_evaluated	Not_evaluated	Not_evaluated	Not_evaluated	Not_evaluated	Not_evaluated	Not_evaluated	Not_evaluated	Not_evaluated
	3.1.3.5	Not_evaluated	Not_evaluated	Not_evaluated	Not_evaluated	Not_evaluated	Not_evaluated	Not_evaluated	Not_evaluated	Not_evaluated	Not_evaluated	Not_evaluated	Not_evaluated	Not_evaluated	Not_evaluated	Not_evaluated	Not_evaluated	Not_evaluated	Not_evaluated	Not_evaluated	Not_evaluated	Not_evaluated	Not_evaluated	Not_evaluated	Not_evaluated	Not_evaluated	Not_evaluated	Not_evaluated	Not_evaluated	Not_evaluated	Not_evaluated	Not_evaluated	Not_evaluated	Not_evaluated	Not_evaluated	Not_evaluated	Not_evaluated	Not_evaluated	Not_evaluated	Not_evaluated	Not_evaluated	Not_evaluated	Not_evaluated	Not_evaluated	Not_evaluated	Not_evaluated	Not_evaluated	Not_evaluated	Not_evaluated
	3.2.1.1	Not_evaluated	Not_evaluated	Not_evaluated	Not_evaluated	Not_evaluated	Not_evaluated	Not_evaluated	Not_evaluated	Not_evaluated	Not_evaluated	Not_evaluated	Not_evaluated	Not_evaluated	Not_evaluated	Not_evaluated	Not_evaluated	Not_evaluated	Not_evaluated	Not_evaluated	Not_evaluated	Not_evaluated	Not_evaluated	Not_evaluated	Not_evaluated	Not_evaluated	Not_evaluated	Not_evaluated	Not_evaluated	Not_evaluated	Not_evaluated	Not_evaluated	Not_evaluated	Not_evaluated	Not_evaluated	Not_evaluated	Not_evaluated	Not_evaluated	Not_evaluated	Not_evaluated	Not_evaluated	Not_evaluated	Not_evaluated	Not_evaluated	Not_evaluated	Not_evaluated	Not_evaluated	Not_evaluated	Not_evaluated
	3.2.1.10	Not_evaluated	Not_evaluated	Not_evaluated	Not_evaluated	Not_evaluated	Not_evaluated	Not_evaluated	Not_evaluated	Not_evaluated	Not_evaluated	Not_evaluated	Not_evaluated	Not_evaluated	Not_evaluated	Not_evaluated	Not_evaluated	Not_evaluated	Not_evaluated	Not_evaluated	Not_evaluated	Not_evaluated	Not_evaluated	Not_evaluated	Not_evaluated	Not_evaluated	Not_evaluated	Not_evaluated	Not_evaluated	Not_evaluated	Not_evaluated	Not_evaluated	Not_evaluated	Not_evaluated	Not_evaluated	Not_evaluated	Not_evaluated	Not_evaluated	Not_evaluated	Not_evaluated	Not_evaluated	Not_evaluated	Not_evaluated	Not_evaluated	Not_evaluated	Not_evaluated	Not_evaluated	Not_evaluated	Not_evaluated
	3.2.1.20	Not_evaluated	Not_evaluated	Not_evaluated	Not_evaluated	Not_evaluated	Not_evaluated	Not_evaluated	Not_evaluated	Not_evaluated	Not_evaluated	Not_evaluated	Not_evaluated	Not_evaluated	Not_evaluated	Not_evaluated	Not_evaluated	Not_evaluated	Not_evaluated	Not_evaluated	Not_evaluated	Not_evaluated	Not_evaluated	Not_evaluated	Not_evaluated	Not_evaluated	Not_evaluated	Not_evaluated	Not_evaluated	Not_evaluated	Not_evaluated	Not_evaluated	Not_evaluated	Not_evaluated	Not_evaluated	Not_evaluated	Not_evaluated	Not_evaluated	Not_evaluated	Not_evaluated	Not_evaluated	Not_evaluated	Not_evaluated	Not_evaluated	Not_evaluated	Not_evaluated	Not_evaluated	Not_evaluated	Not_evaluated
	3.2.1.26	Not_evaluated	Not_evaluated	Not_evaluated	Not_evaluated	Not_evaluated	Not_evaluated	Not_evaluated	Not_evaluated	Not_evaluated	Not_evaluated	Not_evaluated	Not_evaluated	Not_evaluated	Not_evaluated	Not_evaluated	Not_evaluated	Not_evaluated	Not_evaluated	Not_evaluated	Not_evaluated	Not_evaluated	Not_evaluated	Not_evaluated	Not_evaluated	Not_evaluated	Not_evaluated	Not_evaluated	Not_evaluated	Not_evaluated	Not_evaluated	Not_evaluated	Not_evaluated	Not_evaluated	Not_evaluated	Not_evaluated	Not_evaluated	Not_evaluated	Not_evaluated	Not_evaluated	Not_evaluated	Not_evaluated	Not_evaluated	Not_evaluated	Not_evaluated	Not_evaluated	Not_evaluated	Not_evaluated	Not_evaluated
	3.2.1.33	Not_evaluated	Not_evaluated	Not_evaluated	Not_evaluated	Not_evaluated	Not_evaluated	Not_evaluated	Not_evaluated	Not_evaluated	Not_evaluated	Not_evaluated	Not_evaluated	Not_evaluated	Not_evaluated	Not_evaluated	Not_evaluated	Not_evaluated	Not_evaluated	Not_evaluated	Not_evaluated	Not_evaluated	Not_evaluated	Not_evaluated	Not_evaluated	Not_evaluated	Not_evaluated	Not_evaluated	Not_evaluated	Not_evaluated	Not_evaluated	Not_evaluated	Not_evaluated	Not_evaluated	Not_evaluated	Not_evaluated	Not_evaluated	Not_evaluated	Not_evaluated	Not_evaluated	Not_evaluated	Not_evaluated	Not_evaluated	Not_evaluated	Not_evaluated	Not_evaluated	Not_evaluated	Not_evaluated	Not_evaluated
	3.5.1.1	Not_evaluated	Not_evaluated	Not_evaluated	Not_evaluated	Not_evaluated	Not_evaluated	Not_evaluated	Not_evaluated	Not_evaluated	Not_evaluated	Not_evaluated	Not_evaluated	Not_evaluated	Not_evaluated	Not_evaluated	Not_evaluated	Not_evaluated	Not_evaluated	Not_evaluated	Not_evaluated	Not_evaluated	Not_evaluated	Not_evaluated	Not_evaluated	Not_evaluated	Not_evaluated	Not_evaluated	Not_evaluated	Not_evaluated	Not_evaluated	Not_evaluated	Not_evaluated	Not_evaluated	Not_evaluated	Not_evaluated	Not_evaluated	Not_evaluated	Not_evaluated	Not_evaluated	Not_evaluated	Not_evaluated	Not_evaluated	Not_evaluated	Not_evaluated	Not_evaluated	Not_evaluated	Not_evaluated	Not_evaluated
	3.5.1.16	Not_evaluated	Not_evaluated	Not_evaluated	Not_evaluated	Not_evaluated	Not_evaluated	Not_evaluated	Not_evaluated	Not_evaluated	Not_evaluated	Not_evaluated	Not_evaluated	Not_evaluated	Not_evaluated	Not_evaluated	Not_evaluated	Not_evaluated	Not_evaluated	Not_evaluated	Not_evaluated	Not_evaluated	Not_evaluated	Not_evaluated	Not_evaluated	Not_evaluated	Not_evaluated	Not_evaluated	Not_evaluated	Not_evaluated	Not_evaluated	Not_evaluated	Not_evaluated	Not_evaluated	Not_evaluated	Not_evaluated	Not_evaluated	Not_evaluated	Not_evaluated	Not_evaluated	Not_evaluated	Not_evaluated	Not_evaluated	Not_evaluated	Not_evaluated	Not_evaluated	Not_evaluated	Not_evaluated	Not_evaluated
	3.5.1.19	Not_evaluated	Not_evaluated	Not_evaluated	Not_evaluated	Not_evaluated	Not_evaluated	Not_evaluated	Not_evaluated	Not_evaluated	Not_evaluated	Not_evaluated	Not_evaluated	Not_evaluated	Not_evaluated	Not_evaluated	Not_evaluated	Not_evaluated	Not_evaluated	Not_evaluated	Not_evaluated	Not_evaluated	Not_evaluated	Not_evaluated	Not_evaluated	Not_evaluated	Not_evaluated	Not_evaluated	Not_evaluated	Not_evaluated	Not_evaluated	Not_evaluated	Not_evaluated	Not_evaluated	Not_evaluated	Not_evaluated	Not_evaluated	Not_evaluated	Not_evaluated	Not_evaluated	Not_evaluated	Not_evaluated	Not_evaluated	Not_evaluated	Not_evaluated	Not_evaluated	Not_evaluated	Not_evaluated	Not_evaluated
	3.5.1.25	Not_evaluated	Not_evaluated	Not_evaluated	Not_evaluated	Not_evaluated	Not_evaluated	Not_evaluated	Not_evaluated	Not_evaluated	Not_evaluated	Not_evaluated	Not_evaluated	Not_evaluated	Not_evaluated	Not_evaluated	Not_evaluated	Not_evaluated	Not_evaluated	Not_evaluated	Not_evaluated	Not_evaluated	Not_evaluated	Not_evaluated	Not_evaluated	Not_evaluated	Not_evaluated	Not_evaluated	Not_evaluated	Not_evaluated	Not_evaluated	Not_evaluated	Not_evaluated	Not_evaluated	Not_evaluated	Not_evaluated	Not_evaluated	Not_evaluated	Not_evaluated	Not_evaluated	Not_evaluated	Not_evaluated	Not_evaluated	Not_evaluated	Not_evaluated	Not_evaluated	Not_evaluated	Not_evaluated	Not_evaluated
	3.5.1.47	Not_evaluated	Not_evaluated	Not_evaluated	Not_evaluated	Not_evaluated	Not_evaluated	Not_evaluated	Not_evaluated	Not_evaluated	Not_evaluated	Not_evaluated	Not_evaluated	Not_evaluated	Not_evaluated	Not_evaluated	Not_evaluated	Not_evaluated	Not_evaluated	Not_evaluated	Not_evaluated	Not_evaluated	Not_evaluated	Not_evaluated	Not_evaluated	Not_evaluated	Not_evaluated	Not_evaluated	Not_evaluated	Not_evaluated	Not_evaluated	Not_evaluated	Not_evaluated	Not_evaluated	Not_evaluated	Not_evaluated	Not_evaluated	Not_evaluated	Not_evaluated	Not_evaluated	Not_evaluated	Not_evaluated	Not_evaluated	Not_evaluated	Not_evaluated	Not_evaluated	Not_evaluated	Not_evaluated	Not_evaluated
	3.5.1.5	Not_evaluated	Not_evaluated	Not_evaluated	Not_evaluated	Not_evaluated	Not_evaluated	Not_evaluated	Not_evaluated	Not_evaluated	Not_evaluated	Not_evaluated	Not_evaluated	Not_evaluated	Not_evaluated	Not_evaluated	Not_evaluated	Not_evaluated	Not_evaluated	Not_evaluated	Not_evaluated	Not_evaluated	Not_evaluated	Not_evaluated	Not_evaluated	Not_evaluated	Not_evaluated	Not_evaluated	Not_evaluated	Not_evaluated	Not_evaluated	Not_evaluated	Not_evaluated	Not_evaluated	Not_evaluated	Not_evaluated	Not_evaluated	Not_evaluated	Not_evaluated	Not_evaluated	Not_evaluated	Not_evaluated	Not_evaluated	Not_evaluated	Not_evaluated	Not_evaluated	Not_evaluated	Not_evaluated	Not_evaluated
	3.5.3.1	Not_evaluated	Not_evaluated	Not_evaluated	Not_evaluated	Not_evaluated	Not_evaluated	Not_evaluated	Not_evaluated	Not_evaluated	Not_evaluated	Not_evaluated	Not_evaluated	Not_evaluated	Not_evaluated	Not_evaluated	Not_evaluated	Not_evaluated	Not_evaluated	Not_evaluated	Not_evaluated	Not_evaluated	Not_evaluated	Not_evaluated	Not_evaluated	Not_evaluated	Not_evaluated	Not_evaluated	Not_evaluated	Not_evaluated	Not_evaluated	Not_evaluated	Not_evaluated	Not_evaluated	Not_evaluated	Not_evaluated	Not_evaluated	Not_evaluated	Not_evaluated	Not_evaluated	Not_evaluated	Not_evaluated	Not_evaluated	Not_evaluated	Not_evaluated	Not_evaluated	Not_evaluated	Not_evaluated	Not_evaluated
	3.5.3.11	Not_evaluated	Not_evaluated	Not_evaluated	Not_evaluated	Not_evaluated	Not_evaluated	Not_evaluated	Not_evaluated	Not_evaluated	Not_evaluated	Not_evaluated	Not_evaluated	Not_evaluated	Not_evaluated	Not_evaluated	Not_evaluated	Not_evaluated	Not_evaluated	Not_evaluated	Not_evaluated	Not_evaluated	Not_evaluated	Not_evaluated	Not_evaluated	Not_evaluated	Not_evaluated	Not_evaluated	Not_evaluated	Not_evaluated	Not_evaluated	Not_evaluated	Not_evaluated	Not_evaluated	Not_evaluated	Not_evaluated	Not_evaluated	Not_evaluated	Not_evaluated	Not_evaluated	Not_evaluated	Not_evaluated	Not_evaluated	Not_evaluated	Not_evaluated	Not_evaluated	Not_evaluated	Not_evaluated	Not_evaluated
	3.5.4.1	Not_evaluated	Not_evaluated	Not_evaluated	Not_evaluated	Not_evaluated	Not_evaluated	Not_evaluated	Not_evaluated	Not_evaluated	Not_evaluated	Not_evaluated	Not_evaluated	Not_evaluated	Not_evaluated	Not_evaluated	Not_evaluated	Not_evaluated	Not_evaluated	Not_evaluated	Not_evaluated	Not_evaluated	Not_evaluated	Not_evaluated	Not_evaluated	Not_evaluated	Not_evaluated	Not_evaluated	Not_evaluated	Not_evaluated	Not_evaluated	Not_evaluated	Not_evaluated	Not_evaluated	Not_evaluated	Not_evaluated	Not_evaluated	Not_evaluated	Not_evaluated	Not_evaluated	Not_evaluated	Not_evaluated	Not_evaluated	Not_evaluated	Not_evaluated	Not_evaluated	Not_evaluated	Not_evaluated	Not_evaluated
	3.5.4.12	Not_evaluated	Not_evaluated	Not_evaluated	Not_evaluated	Not_evaluated	Not_evaluated	Not_evaluated	Not_evaluated	Not_evaluated	Not_evaluated	Not_evaluated	Not_evaluated	Not_evaluated	Not_evaluated	Not_evaluated	Not_evaluated	Not_evaluated	Not_evaluated	Not_evaluated	Not_evaluated	Not_evaluated	Not_evaluated	Not_evaluated	Not_evaluated	Not_evaluated	Not_evaluated	Not_evaluated	Not_evaluated	Not_evaluated	Not_evaluated	Not_evaluated	Not_evaluated	Not_evaluated	Not_evaluated	Not_evaluated	Not_evaluated	Not_evaluated	Not_evaluated	Not_evaluated	Not_evaluated	Not_evaluated	Not_evaluated	Not_evaluated	Not_evaluated	Not_evaluated	Not_evaluated	Not_evaluated	Not_evaluated
	3.5.4.13	Not_evaluated	Not_evaluated	Not_evaluated	Not_evaluated	Not_evaluated	Not_evaluated	Not_evaluated	Not_evaluated	Not_evaluated	Not_evaluated	Not_evaluated	Not_evaluated	Not_evaluated	Not_evaluated	Not_evaluated	Not_evaluated	Not_evaluated	Not_evaluated	Not_evaluated	Not_evaluated	Not_evaluated	Not_evaluated	Not_evaluated	Not_evaluated	Not_evaluated	Not_evaluated	Not_evaluated	Not_evaluated	Not_evaluated	Not_evaluated	Not_evaluated	Not_evaluated	Not_evaluated	Not_evaluated	Not_evaluated	Not_evaluated	Not_evaluated	Not_evaluated	Not_evaluated	Not_evaluated	Not_evaluated	Not_evaluated	Not_evaluated	Not_evaluated	Not_evaluated	Not_evaluated	Not_evaluated	Not_evaluated
	3.5.4.2	Not_evaluated	Not_evaluated	Not_evaluated	Not_evaluated	Not_evaluated	Not_evaluated	Not_evaluated	Not_evaluated	Not_evaluated	Not_evaluated	Not_evaluated	Not_evaluated	Not_evaluated	Not_evaluated	Not_evaluated	Not_evaluated	Not_evaluated	Not_evaluated	Not_evaluated	Not_evaluated	Not_evaluated	Not_evaluated	Not_evaluated	Not_evaluated	Not_evaluated	Not_evaluated	Not_evaluated	Not_evaluated	Not_evaluated	Not_evaluated	Not_evaluated	Not_evaluated	Not_evaluated	Not_evaluated	Not_evaluated	Not_evaluated	Not_evaluated	Not_evaluated	Not_evaluated	Not_evaluated	Not_evaluated	Not_evaluated	Not_evaluated	Not_evaluated	Not_evaluated	Not_evaluated	Not_evaluated	Not_evaluated
	3.5.4.4	Not_evaluated	Not_evaluated	Not_evaluated	Not_evaluated	Not_evaluated	Not_evaluated	Not_evaluated	Not_evaluated	Not_evaluated	Not_evaluated	Not_evaluated	Not_evaluated	Not_evaluated	Not_evaluated	Not_evaluated	Not_evaluated	Not_evaluated	Not_evaluated	Not_evaluated	Not_evaluated	Not_evaluated	Not_evaluated	Not_evaluated	Not_evaluated	Not_evaluated	Not_evaluated	Not_evaluated	Not_evaluated	Not_evaluated	Not_evaluated	Not_evaluated	Not_evaluated	Not_evaluated	Not_evaluated	Not_evaluated	Not_evaluated	Not_evaluated	Not_evaluated	Not_evaluated	Not_evaluated	Not_evaluated	Not_evaluated	Not_evaluated	Not_evaluated	Not_evaluated	Not_evaluated	Not_evaluated	Not_evaluated
	3.5.4.5	Not_evaluated	Not_evaluated	Not_evaluated	Not_evaluated	Not_evaluated	Not_evaluated	Not_evaluated	Not_evaluated	Not_evaluated	Not_evaluated	Not_evaluated	Not_evaluated	Not_evaluated	Not_evaluated	Not_evaluated	Not_evaluated	Not_evaluated	Not_evaluated	Not_evaluated	Not_evaluated	Not_evaluated	Not_evaluated	Not_evaluated	Not_evaluated	Not_evaluated	Not_evaluated	Not_evaluated	Not_evaluated	Not_evaluated	Not_evaluated	Not_evaluated	Not_evaluated	Not_evaluated	Not_evaluated	Not_evaluated	Not_evaluated	Not_evaluated	Not_evaluated	Not_evaluated	Not_evaluated	Not_evaluated	Not_evaluated	Not_evaluated	Not_evaluated	Not_evaluated	Not_evaluated	Not_evaluated	Not_evaluated
	3.5.99.2	Not_evaluated	Not_evaluated	Not_evaluated	Not_evaluated	Not_evaluated	Not_evaluated	Not_evaluated	Not_evaluated	Not_evaluated	Not_evaluated	Not_evaluated	Not_evaluated	Not_evaluated	Not_evaluated	Not_evaluated	Not_evaluated	Not_evaluated	Not_evaluated	Not_evaluated	Not_evaluated	Not_evaluated	Not_evaluated	Not_evaluated	Not_evaluated	Not_evaluated	Not_evaluated	Not_evaluated	Not_evaluated	Not_evaluated	Not_evaluated	Not_evaluated	Not_evaluated	Not_evaluated	Not_evaluated	Not_evaluated	Not_evaluated	Not_evaluated	Not_evaluated	Not_evaluated	Not_evaluated	Not_evaluated	Not_evaluated	Not_evaluated	Not_evaluated	Not_evaluated	Not_evaluated	Not_evaluated	Not_evaluated
	3.5.99.6	Not_evaluated	Not_evaluated	Not_evaluated	Not_evaluated	Not_evaluated	Not_evaluated	Not_evaluated	Not_evaluated	Not_evaluated	Not_evaluated	Not_evaluated	Not_evaluated	Not_evaluated	Not_evaluated	Not_evaluated	Not_evaluated	Not_evaluated	Not_evaluated	Not_evaluated	Not_evaluated	Not_evaluated	Not_evaluated	Not_evaluated	Not_evaluated	Not_evaluated	Not_evaluated	Not_evaluated	Not_evaluated	Not_evaluated	Not_evaluated	Not_evaluated	Not_evaluated	Not_evaluated	Not_evaluated	Not_evaluated	Not_evaluated	Not_evaluated	Not_evaluated	Not_evaluated	Not_evaluated	Not_evaluated	Not_evaluated	Not_evaluated	Not_evaluated	Not_evaluated	Not_evaluated	Not_evaluated	Not_evaluated
	3.6.1.15	Not_evaluated	Not_evaluated	Not_evaluated	Not_evaluated	Not_evaluated	Not_evaluated	Not_evaluated	Not_evaluated	Not_evaluated	Not_evaluated	Not_evaluated	Not_evaluated	Not_evaluated	Not_evaluated	Not_evaluated	Not_evaluated	Not_evaluated	Not_evaluated	Not_evaluated	Not_evaluated	Not_evaluated	Not_evaluated	Not_evaluated	Not_evaluated	Not_evaluated	Not_evaluated	Not_evaluated	Not_evaluated	Not_evaluated	Not_evaluated	Not_evaluated	Not_evaluated	Not_evaluated	Not_evaluated	Not_evaluated	Not_evaluated	Not_evaluated	Not_evaluated	Not_evaluated	Not_evaluated	Not_evaluated	Not_evaluated	Not_evaluated	Not_evaluated	Not_evaluated	Not_evaluated	Not_evaluated	Not_evaluated
	3.6.1.19	Not_evaluated	Not_evaluated	Not_evaluated	Not_evaluated	Not_evaluated	Not_evaluated	Not_evaluated	Not_evaluated	Not_evaluated	Not_evaluated	Not_evaluated	Not_evaluated	Not_evaluated	Not_evaluated	Not_evaluated	Not_evaluated	Not_evaluated	Not_evaluated	Not_evaluated	Not_evaluated	Not_evaluated	Not_evaluated	Not_evaluated	Not_evaluated	Not_evaluated	Not_evaluated	Not_evaluated	Not_evaluated	Not_evaluated	Not_evaluated	Not_evaluated	Not_evaluated	Not_evaluated	Not_evaluated	Not_evaluated	Not_evaluated	Not_evaluated	Not_evaluated	Not_evaluated	Not_evaluated	Not_evaluated	Not_evaluated	Not_evaluated	Not_evaluated	Not_evaluated	Not_evaluated	Not_evaluated	Not_evaluated
	3.6.1.23	Not_evaluated	Not_evaluated	Not_evaluated	Not_evaluated	Not_evaluated	Not_evaluated	Not_evaluated	Not_evaluated	Not_evaluated	Not_evaluated	Not_evaluated	Not_evaluated	Not_evaluated	Not_evaluated	Not_evaluated	Not_evaluated	Not_evaluated	Not_evaluated	Not_evaluated	Not_evaluated	Not_evaluated	Not_evaluated	Not_evaluated	Not_evaluated	Not_evaluated	Not_evaluated	Not_evaluated	Not_evaluated	Not_evaluated	Not_evaluated	Not_evaluated	Not_evaluated	Not_evaluated	Not_evaluated	Not_evaluated	Not_evaluated	Not_evaluated	Not_evaluated	Not_evaluated	Not_evaluated	Not_evaluated	Not_evaluated	Not_evaluated	Not_evaluated	Not_evaluated	Not_evaluated	Not_evaluated	Not_evaluated
	3.6.1.7	Not_evaluated	Not_evaluated	Not_evaluated	Not_evaluated	Not_evaluated	Not_evaluated	Not_evaluated	Not_evaluated	Not_evaluated	Not_evaluated	Not_evaluated	Not_evaluated	Not_evaluated	Not_evaluated	Not_evaluated	Not_evaluated	Not_evaluated	Not_evaluated	Not_evaluated	Not_evaluated	Not_evaluated	Not_evaluated	Not_evaluated	Not_evaluated	Not_evaluated	Not_evaluated	Not_evaluated	Not_evaluated	Not_evaluated	Not_evaluated	Not_evaluated	Not_evaluated	Not_evaluated	Not_evaluated	Not_evaluated	Not_evaluated	Not_evaluated	Not_evaluated	Not_evaluated	Not_evaluated	Not_evaluated	Not_evaluated	Not_evaluated	Not_evaluated	Not_evaluated	Not_evaluated	Not_evaluated	Not_evaluated
	4.1.1.19	Not_evaluated	Not_evaluated	Not_evaluated	Not_evaluated	Not_evaluated	Not_evaluated	Not_evaluated	Not_evaluated	Not_evaluated	Not_evaluated	Not_evaluated	Not_evaluated	Not_evaluated	Not_evaluated	Not_evaluated	Not_evaluated	Not_evaluated	Not_evaluated	Not_evaluated	Not_evaluated	Not_evaluated	Not_evaluated	Not_evaluated	Not_evaluated	Not_evaluated	Not_evaluated	Not_evaluated	Not_evaluated	Not_evaluated	Not_evaluated	Not_evaluated	Not_evaluated	Not_evaluated	Not_evaluated	Not_evaluated	Not_evaluated	Not_evaluated	Not_evaluated	Not_evaluated	Not_evaluated	Not_evaluated	Not_evaluated	Not_evaluated	Not_evaluated	Not_evaluated	Not_evaluated	Not_evaluated	Not_evaluated
	4.1.2.4	Not_evaluated	Not_evaluated	Not_evaluated	Not_evaluated	Not_evaluated	Not_evaluated	Not_evaluated	Not_evaluated	Not_evaluated	Not_evaluated	Not_evaluated	Not_evaluated	Not_evaluated	Not_evaluated	Not_evaluated	Not_evaluated	Not_evaluated	Not_evaluated	Not_evaluated	Not_evaluated	Not_evaluated	Not_evaluated	Not_evaluated	Not_evaluated	Not_evaluated	Not_evaluated	Not_evaluated	Not_evaluated	Not_evaluated	Not_evaluated	Not_evaluated	Not_evaluated	Not_evaluated	Not_evaluated	Not_evaluated	Not_evaluated	Not_evaluated	Not_evaluated	Not_evaluated	Not_evaluated	Not_evaluated	Not_evaluated	Not_evaluated	Not_evaluated	Not_evaluated	Not_evaluated	Not_evaluated	Not_evaluated
	4.2.1.55	Not_evaluated	Not_evaluated	Not_evaluated	Not_evaluated	Not_evaluated	Not_evaluated	Not_evaluated	Not_evaluated	Not_evaluated	Not_evaluated	Not_evaluated	Not_evaluated	Not_evaluated	Not_evaluated	Not_evaluated	Not_evaluated	Not_evaluated	Not_evaluated	Not_evaluated	Not_evaluated	Not_evaluated	Not_evaluated	Not_evaluated	Not_evaluated	Not_evaluated	Not_evaluated	Not_evaluated	Not_evaluated	Not_evaluated	Not_evaluated	Not_evaluated	Not_evaluated	Not_evaluated	Not_evaluated	Not_evaluated	Not_evaluated	Not_evaluated	Not_evaluated	Not_evaluated	Not_evaluated	Not_evaluated	Not_evaluated	Not_evaluated	Not_evaluated	Not_evaluated	Not_evaluated	Not_evaluated	Not_evaluated
	4.3.1.1	Not_evaluated	Not_evaluated	Not_evaluated	Not_evaluated	Not_evaluated	Not_evaluated	Not_evaluated	Not_evaluated	Not_evaluated	Not_evaluated	Not_evaluated	Not_evaluated	Not_evaluated	Not_evaluated	Not_evaluated	Not_evaluated	Not_evaluated	Not_evaluated	Not_evaluated	Not_evaluated	Not_evaluated	Not_evaluated	Not_evaluated	Not_evaluated	Not_evaluated	Not_evaluated	Not_evaluated	Not_evaluated	Not_evaluated	Not_evaluated	Not_evaluated	Not_evaluated	Not_evaluated	Not_evaluated	Not_evaluated	Not_evaluated	Not_evaluated	Not_evaluated	Not_evaluated	Not_evaluated	Not_evaluated	Not_evaluated	Not_evaluated	Not_evaluated	Not_evaluated	Not_evaluated	Not_evaluated	Not_evaluated
	4.3.1.17	Not_evaluated	Not_evaluated	Not_evaluated	Not_evaluated	Not_evaluated	Not_evaluated	Not_evaluated	Not_evaluated	Not_evaluated	Not_evaluated	Not_evaluated	Not_evaluated	Not_evaluated	Not_evaluated	Not_evaluated	Not_evaluated	Not_evaluated	Not_evaluated	Not_evaluated	Not_evaluated	Not_evaluated	Not_evaluated	Not_evaluated	Not_evaluated	Not_evaluated	Not_evaluated	Not_evaluated	Not_evaluated	Not_evaluated	Not_evaluated	Not_evaluated	Not_evaluated	Not_evaluated	Not_evaluated	Not_evaluated	Not_evaluated	Not_evaluated	Not_evaluated	Not_evaluated	Not_evaluated	Not_evaluated	Not_evaluated	Not_evaluated	Not_evaluated	Not_evaluated	Not_evaluated	Not_evaluated	Not_evaluated
	4.3.1.19	Not_evaluated	Not_evaluated	Not_evaluated	Not_evaluated	Not_evaluated	Not_evaluated	Not_evaluated	Not_evaluated	Not_evaluated	Not_evaluated	Not_evaluated	Not_evaluated	Not_evaluated	Not_evaluated	Not_evaluated	Not_evaluated	Not_evaluated	Not_evaluated	Not_evaluated	Not_evaluated	Not_evaluated	Not_evaluated	Not_evaluated	Not_evaluated	Not_evaluated	Not_evaluated	Not_evaluated	Not_evaluated	Not_evaluated	Not_evaluated	Not_evaluated	Not_evaluated	Not_evaluated	Not_evaluated	Not_evaluated	Not_evaluated	Not_evaluated	Not_evaluated	Not_evaluated	Not_evaluated	Not_evaluated	Not_evaluated	Not_evaluated	Not_evaluated	Not_evaluated	Not_evaluated	Not_evaluated	Not_evaluated
	4.4.1.1	Not_evaluated	Not_evaluated	Not_evaluated	Not_evaluated	Not_evaluated	Not_evaluated	Not_evaluated	Not_evaluated	Not_evaluated	Not_evaluated	Not_evaluated	Not_evaluated	Not_evaluated	Not_evaluated	Not_evaluated	Not_evaluated	Not_evaluated	Not_evaluated	Not_evaluated	Not_evaluated	Not_evaluated	Not_evaluated	Not_evaluated	Not_evaluated	Not_evaluated	Not_evaluated	Not_evaluated	Not_evaluated	Not_evaluated	Not_evaluated	Not_evaluated	Not_evaluated	Not_evaluated	Not_evaluated	Not_evaluated	Not_evaluated	Not_evaluated	Not_evaluated	Not_evaluated	Not_evaluated	Not_evaluated	Not_evaluated	Not_evaluated	Not_evaluated	Not_evaluated	Not_evaluated	Not_evaluated	Not_evaluated
	4.4.1.8	Not_evaluated	Not_evaluated	Not_evaluated	Not_evaluated	Not_evaluated	Not_evaluated	Not_evaluated	Not_evaluated	Not_evaluated	Not_evaluated	Not_evaluated	Not_evaluated	Not_evaluated	Not_evaluated	Not_evaluated	Not_evaluated	Not_evaluated	Not_evaluated	Not_evaluated	Not_evaluated	Not_evaluated	Not_evaluated	Not_evaluated	Not_evaluated	Not_evaluated	Not_evaluated	Not_evaluated	Not_evaluated	Not_evaluated	Not_evaluated	Not_evaluated	Not_evaluated	Not_evaluated	Not_evaluated	Not_evaluated	Not_evaluated	Not_evaluated	Not_evaluated	Not_evaluated	Not_evaluated	Not_evaluated	Not_evaluated	Not_evaluated	Not_evaluated	Not_evaluated	Not_evaluated	Not_evaluated	Not_evaluated
	5.1.1.1	Not_evaluated	Not_evaluated	Not_evaluated	Not_evaluated	Not_evaluated	Not_evaluated	Not_evaluated	Not_evaluated	Not_evaluated	Not_evaluated	Not_evaluated	Not_evaluated	Not_evaluated	Not_evaluated	Not_evaluated	Not_evaluated	Not_evaluated	Not_evaluated	Not_evaluated	Not_evaluated	Not_evaluated	Not_evaluated	Not_evaluated	Not_evaluated	Not_evaluated	Not_evaluated	Not_evaluated	Not_evaluated	Not_evaluated	Not_evaluated	Not_evaluated	Not_evaluated	Not_evaluated	Not_evaluated	Not_evaluated	Not_evaluated	Not_evaluated	Not_evaluated	Not_evaluated	Not_evaluated	Not_evaluated	Not_evaluated	Not_evaluated	Not_evaluated	Not_evaluated	Not_evaluated	Not_evaluated	Not_evaluated
	5.1.1.3	Not_evaluated	Not_evaluated	Not_evaluated	Not_evaluated	Not_evaluated	Not_evaluated	Not_evaluated	Not_evaluated	Not_evaluated	Not_evaluated	Not_evaluated	Not_evaluated	Not_evaluated	Not_evaluated	Not_evaluated	Not_evaluated	Not_evaluated	Not_evaluated	Not_evaluated	Not_evaluated	Not_evaluated	Not_evaluated	Not_evaluated	Not_evaluated	Not_evaluated	Not_evaluated	Not_evaluated	Not_evaluated	Not_evaluated	Not_evaluated	Not_evaluated	Not_evaluated	Not_evaluated	Not_evaluated	Not_evaluated	Not_evaluated	Not_evaluated	Not_evaluated	Not_evaluated	Not_evaluated	Not_evaluated	Not_evaluated	Not_evaluated	Not_evaluated	Not_evaluated	Not_evaluated	Not_evaluated	Not_evaluated
	5.1.3.14	Not_evaluated	Not_evaluated	Not_evaluated	Not_evaluated	Not_evaluated	Not_evaluated	Not_evaluated	Not_evaluated	Not_evaluated	Not_evaluated	Not_evaluated	Not_evaluated	Not_evaluated	Not_evaluated	Not_evaluated	Not_evaluated	Not_evaluated	Not_evaluated	Not_evaluated	Not_evaluated	Not_evaluated	Not_evaluated	Not_evaluated	Not_evaluated	Not_evaluated	Not_evaluated	Not_evaluated	Not_evaluated	Not_evaluated	Not_evaluated	Not_evaluated	Not_evaluated	Not_evaluated	Not_evaluated	Not_evaluated	Not_evaluated	Not_evaluated	Not_evaluated	Not_evaluated	Not_evaluated	Not_evaluated	Not_evaluated	Not_evaluated	Not_evaluated	Not_evaluated	Not_evaluated	Not_evaluated	Not_evaluated
	5.1.3.3	Not_evaluated	Not_evaluated	Not_evaluated	Not_evaluated	Not_evaluated	Not_evaluated	Not_evaluated	Not_evaluated	Not_evaluated	Not_evaluated	Not_evaluated	Not_evaluated	Not_evaluated	Not_evaluated	Not_evaluated	Not_evaluated	Not_evaluated	Not_evaluated	Not_evaluated	Not_evaluated	Not_evaluated	Not_evaluated	Not_evaluated	Not_evaluated	Not_evaluated	Not_evaluated	Not_evaluated	Not_evaluated	Not_evaluated	Not_evaluated	Not_evaluated	Not_evaluated	Not_evaluated	Not_evaluated	Not_evaluated	Not_evaluated	Not_evaluated	Not_evaluated	Not_evaluated	Not_evaluated	Not_evaluated	Not_evaluated	Not_evaluated	Not_evaluated	Not_evaluated	Not_evaluated	Not_evaluated	Not_evaluated
	5.1.3.9	Not_evaluated	Not_evaluated	Not_evaluated	Not_evaluated	Not_evaluated	Not_evaluated	Not_evaluated	Not_evaluated	Not_evaluated	Not_evaluated	Not_evaluated	Not_evaluated	Not_evaluated	Not_evaluated	Not_evaluated	Not_evaluated	Not_evaluated	Not_evaluated	Not_evaluated	Not_evaluated	Not_evaluated	Not_evaluated	Not_evaluated	Not_evaluated	Not_evaluated	Not_evaluated	Not_evaluated	Not_evaluated	Not_evaluated	Not_evaluated	Not_evaluated	Not_evaluated	Not_evaluated	Not_evaluated	Not_evaluated	Not_evaluated	Not_evaluated	Not_evaluated	Not_evaluated	Not_evaluated	Not_evaluated	Not_evaluated	Not_evaluated	Not_evaluated	Not_evaluated	Not_evaluated	Not_evaluated	Not_evaluated
	5.4.2.7	Not_evaluated	Not_evaluated	Not_evaluated	Not_evaluated	Not_evaluated	Not_evaluated	Not_evaluated	Not_evaluated	Not_evaluated	Not_evaluated	Not_evaluated	Not_evaluated	Not_evaluated	Not_evaluated	Not_evaluated	Not_evaluated	Not_evaluated	Not_evaluated	Not_evaluated	Not_evaluated	Not_evaluated	Not_evaluated	Not_evaluated	Not_evaluated	Not_evaluated	Not_evaluated	Not_evaluated	Not_evaluated	Not_evaluated	Not_evaluated	Not_evaluated	Not_evaluated	Not_evaluated	Not_evaluated	Not_evaluated	Not_evaluated	Not_evaluated	Not_evaluated	Not_evaluated	Not_evaluated	Not_evaluated	Not_evaluated	Not_evaluated	Not_evaluated	Not_evaluated	Not_evaluated	Not_evaluated	Not_evaluated
	6.2.1.3	Not_evaluated	Not_evaluated	Not_evaluated	Not_evaluated	Not_evaluated	Not_evaluated	Not_evaluated	Not_evaluated	Not_evaluated	Not_evaluated	Not_evaluated	Not_evaluated	Not_evaluated	Not_evaluated	Not_evaluated	Not_evaluated	Not_evaluated	Not_evaluated	Not_evaluated	Not_evaluated	Not_evaluated	Not_evaluated	Not_evaluated	Not_evaluated	Not_evaluated	Not_evaluated	Not_evaluated	Not_evaluated	Not_evaluated	Not_evaluated	Not_evaluated	Not_evaluated	Not_evaluated	Not_evaluated	Not_evaluated	Not_evaluated	Not_evaluated	Not_evaluated	Not_evaluated	Not_evaluated	Not_evaluated	Not_evaluated	Not_evaluated	Not_evaluated	Not_evaluated	Not_evaluated	Not_evaluated	Not_evaluated
	6.3.1.1	Not_evaluated	Not_evaluated	Not_evaluated	Not_evaluated	Not_evaluated	Not_evaluated	Not_evaluated	Not_evaluated	Not_evaluated	Not_evaluated	Not_evaluated	Not_evaluated	Not_evaluated	Not_evaluated	Not_evaluated	Not_evaluated	Not_evaluated	Not_evaluated	Not_evaluated	Not_evaluated	Not_evaluated	Not_evaluated	Not_evaluated	Not_evaluated	Not_evaluated	Not_evaluated	Not_evaluated	Not_evaluated	Not_evaluated	Not_evaluated	Not_evaluated	Not_evaluated	Not_evaluated	Not_evaluated	Not_evaluated	Not_evaluated	Not_evaluated	Not_evaluated	Not_evaluated	Not_evaluated	Not_evaluated	Not_evaluated	Not_evaluated	Not_evaluated	Not_evaluated	Not_evaluated	Not_evaluated	Not_evaluated
	6.3.3.2	Not_evaluated	Not_evaluated	Not_evaluated	Not_evaluated	Not_evaluated	Not_evaluated	Not_evaluated	Not_evaluated	Not_evaluated	Not_evaluated	Not_evaluated	Not_evaluated	Not_evaluated	Not_evaluated	Not_evaluated	Not_evaluated	Not_evaluated	Not_evaluated	Not_evaluated	Not_evaluated	Not_evaluated	Not_evaluated	Not_evaluated	Not_evaluated	Not_evaluated	Not_evaluated	Not_evaluated	Not_evaluated	Not_evaluated	Not_evaluated	Not_evaluated	Not_evaluated	Not_evaluated	Not_evaluated	Not_evaluated	Not_evaluated	Not_evaluated	Not_evaluated	Not_evaluated	Not_evaluated	Not_evaluated	Not_evaluated	Not_evaluated	Not_evaluated	Not_evaluated	Not_evaluated	Not_evaluated	Not_evaluated
	6.3.4.14	Not_evaluated	Not_evaluated	Not_evaluated	Not_evaluated	Not_evaluated	Not_evaluated	Not_evaluated	Not_evaluated	Not_evaluated	Not_evaluated	Not_evaluated	Not_evaluated	Not_evaluated	Not_evaluated	Not_evaluated	Not_evaluated	Not_evaluated	Not_evaluated	Not_evaluated	Not_evaluated	Not_evaluated	Not_evaluated	Not_evaluated	Not_evaluated	Not_evaluated	Not_evaluated	Not_evaluated	Not_evaluated	Not_evaluated	Not_evaluated	Not_evaluated	Not_evaluated	Not_evaluated	Not_evaluated	Not_evaluated	Not_evaluated	Not_evaluated	Not_evaluated	Not_evaluated	Not_evaluated	Not_evaluated	Not_evaluated	Not_evaluated	Not_evaluated	Not_evaluated	Not_evaluated	Not_evaluated	Not_evaluated
	6.3.4.21	Not_evaluated	Not_evaluated	Not_evaluated	Not_evaluated	Not_evaluated	Not_evaluated	Not_evaluated	Not_evaluated	Not_evaluated	Not_evaluated	Not_evaluated	Not_evaluated	Not_evaluated	Not_evaluated	Not_evaluated	Not_evaluated	Not_evaluated	Not_evaluated	Not_evaluated	Not_evaluated	Not_evaluated	Not_evaluated	Not_evaluated	Not_evaluated	Not_evaluated	Not_evaluated	Not_evaluated	Not_evaluated	Not_evaluated	Not_evaluated	Not_evaluated	Not_evaluated	Not_evaluated	Not_evaluated	Not_evaluated	Not_evaluated	Not_evaluated	Not_evaluated	Not_evaluated	Not_evaluated	Not_evaluated	Not_evaluated	Not_evaluated	Not_evaluated	Not_evaluated	Not_evaluated	Not_evaluated	Not_evaluated
	6.3.5.4	Not_evaluated	Not_evaluated	Not_evaluated	Not_evaluated	Not_evaluated	Not_evaluated	Not_evaluated	Not_evaluated	Not_evaluated	Not_evaluated	Not_evaluated	Not_evaluated	Not_evaluated	Not_evaluated	Not_evaluated	Not_evaluated	Not_evaluated	Not_evaluated	Not_evaluated	Not_evaluated	Not_evaluated	Not_evaluated	Not_evaluated	Not_evaluated	Not_evaluated	Not_evaluated	Not_evaluated	Not_evaluated	Not_evaluated	Not_evaluated	Not_evaluated	Not_evaluated	Not_evaluated	Not_evaluated	Not_evaluated	Not_evaluated	Not_evaluated	Not_evaluated	Not_evaluated	Not_evaluated	Not_evaluated	Not_evaluated	Not_evaluated	Not_evaluated	Not_evaluated	Not_evaluated	Not_evaluated	Not_evaluated
	%Yxs	1.1.1.1	1.1.1.157	1.1.1.205	1.1.1.23	1.1.1.25	1.1.1.27	1.1.1.28	1.1.1.282	1.1.1.35	1.1.1.42	1.1.1.60	1.1.1.94	1.1.1.95	1.17.1.4	1.17.4.1	1.17.4.2	1.18.1.2	1.2.1.10	1.2.1.3	1.2.1.5	1.2.1.8	1.2.1.9	1.3.1.12	1.3.1.13	1.3.8.1	1.4.1.13	1.4.1.14	1.8.99.2	2.1.1.10	2.1.2.1	2.3.1.-	2.3.1.1	2.3.1.19	2.3.1.35	2.3.1.46	2.3.1.89	2.3.1.9	2.4.1.1	2.4.1.18	2.4.1.21	2.4.2.2	2.4.2.22	2.4.2.3	2.4.2.7	2.4.2.8	2.4.2.9	2.5.1.3	2.5.1.47
	1.1.1.1	99.91	94.95	98.83	99.84	99.91	99.87	99.87	99.89	94.95	99.88	99.88	99.93	99.38	99.91	99.76	99.9	99.86	99.41	99.91	99.89	99.75	99.9	99.9	99.9	99.89	95.39	99.89	99.83	99.9	99.88	99.92	99.9	94.95	99.75	99.92	97.68	99.96	99.87	99.88	99.89	99.86	99.91	99.91	99.73	99.89	99.89	99.9	99.91
	1.1.1.157	Not_evaluated	99.85	94.95	99.9	99.85	94.97	94.97	99.86	94.95	99.92	99.94	94.95	99.92	94.95	94.95	94.95	94.97	94.97	99.85	94.95	99.92	99.9	94.95	94.95	94.95	96.17	94.95	99.85	99.9	94.95	94.95	99.85	99.93	94.95	94.95	98.07	99.91	94.97	99.96	94.95	94.95	99.85	94.95	94.95	94.95	99.96	94.95	94.95
	1.1.1.205	Not_evaluated	Not_evaluated	98.83	99.67	98.83	99.69	99.68	98.83	94.95	98.55	98.83	98.83	99.16	Lethal_deletions	99.5	99.68	98.59	99.13	98.83	98.83	99.54	98.83	98.83	98.86	98.83	94.95	98.83	98.55	98.83	99.68	99.69	98.55	94.95	98.55	98.83	97.78	99.68	98.83	98.83	98.83	98.83	98.83	98.83	99.5	98.83	98.83	98.83	98.83
	1.1.1.23	Not_evaluated	Not_evaluated	Not_evaluated	99.9	99.9	99.89	99.89	99.87	94.95	99.83	99.91	99.89	99.5	99.87	99.71	99.9	99.87	99.39	99.9	99.88	99.9	99.91	99.89	99.86	99.89	94.95	99.9	99.88	99.89	99.91	99.92	99.9	94.95	99.75	99.89	94.95	99.89	99.9	99.91	99.91	99.87	99.9	99.89	99.73	99.88	99.9	99.88	99.87
	1.1.1.25	Not_evaluated	Not_evaluated	Not_evaluated	Not_evaluated	99.87	99.92	99.92	Lethal_deletions	94.95	99.85	99.91	99.9	99.93	99.9	99.76	99.92	99.87	99.37	99.87	99.89	99.75	99.89	99.87	99.9	99.89	95.15	99.87	99.9	99.89	99.9	99.89	99.84	94.95	99.71	99.89	97.65	99.87	99.91	99.88	99.87	99.86	99.87	99.87	99.75	99.87	99.91	99.86	99.87
	1.1.1.27	Not_evaluated	Not_evaluated	Not_evaluated	Not_evaluated	Not_evaluated	99.92	99.89	99.87	94.95	99.9	99.88	99.88	99.85	99.9	99.76	99.9	99.86	99.36	99.92	99.9	99.75	99.89	99.87	99.93	99.87	94.97	99.89	99.87	99.87	99.87	99.9	99.9	94.95	99.74	99.91	97.94	99.87	99.87	99.89	99.87	99.88	99.92	99.9	99.74	99.89	99.9	99.87	99.91
	1.1.1.28	Not_evaluated	Not_evaluated	Not_evaluated	Not_evaluated	Not_evaluated	Not_evaluated	99.92	99.87	99.9	99.9	99.88	99.88	99.44	99.9	99.83	99.9	99.86	99.36	99.92	99.9	99.75	99.89	99.87	99.93	99.87	94.97	99.89	99.87	99.87	99.87	99.9	99.9	94.95	99.74	99.91	94.95	99.88	99.87	99.89	99.87	99.88	99.92	99.9	99.74	99.89	99.9	99.87	99.91
	1.1.1.282	Not_evaluated	Not_evaluated	Not_evaluated	Not_evaluated	Not_evaluated	Not_evaluated	Not_evaluated	99.86	94.95	99.86	99.89	99.87	99.19	99.87	99.75	99.87	99.9	99.31	99.86	99.89	99.91	99.84	99.88	99.85	99.88	94.95	99.86	99.83	99.86	99.88	99.93	99.89	94.95	99.73	99.89	97.44	99.86	99.86	99.9	99.86	99.85	99.86	99.85	99.74	99.88	99.9	99.85	99.84
	1.1.1.35	Not_evaluated	Not_evaluated	Not_evaluated	Not_evaluated	Not_evaluated	Not_evaluated	Not_evaluated	Not_evaluated	94.95	96.24	95.23	94.95	99.94	94.95	94.95	94.95	96.32	94.95	94.95	95.22	94.95	99.86	94.95	99.94	94.95	94.95	94.95	94.95	99.97	94.95	94.95	94.95	94.95	94.95	94.95	98.06	99.96	99.9	99.89	99.94	94.95	94.95	94.95	94.95	99.87	94.95	94.95	94.95
	1.1.1.42	Not_evaluated	Not_evaluated	Not_evaluated	Not_evaluated	Not_evaluated	Not_evaluated	Not_evaluated	Not_evaluated	Not_evaluated	99.85	99.84	99.87	99.37	99.84	99.76	99.85	95.98	99.35	99.85	99.88	99.87	99.87	99.87	99.85	99.85	95.4	99.84	99.86	99.85	99.87	99.84	99.85	94.95	99.67	99.89	97.24	99.86	99.83	99.87	99.89	99.86	99.85	99.86	99.7	99.84	99.88	99.86	99.9
	1.1.1.60	Not_evaluated	Not_evaluated	Not_evaluated	Not_evaluated	Not_evaluated	Not_evaluated	Not_evaluated	Not_evaluated	Not_evaluated	Not_evaluated	99.91	99.89	99.4	99.88	99.76	99.88	99.87	99.41	99.91	99.85	99.75	99.89	99.88	99.9	99.86	94.95	99.87	99.87	99.87	99.9	99.85	99.85	94.95	99.71	99.88	97.41	99.86	99.91	99.88	99.89	99.87	99.91	99.89	99.73	99.9	99.9	99.9	99.9
	1.1.1.94	Not_evaluated	Not_evaluated	Not_evaluated	Not_evaluated	Not_evaluated	Not_evaluated	Not_evaluated	Not_evaluated	Not_evaluated	Not_evaluated	Not_evaluated	99.9	99.92	99.91	99.75	99.89	99.87	99.41	99.9	99.91	99.75	99.9	99.9	99.9	99.9	95.35	99.86	99.84	99.89	99.88	99.89	99.9	99.89	99.74	99.88	95.56	99.9	99.89	99.89	99.87	99.9	99.9	99.9	99.71	99.89	99.89	99.92	99.91
	1.1.1.95	Not_evaluated	Not_evaluated	Not_evaluated	Not_evaluated	Not_evaluated	Not_evaluated	Not_evaluated	Not_evaluated	Not_evaluated	Not_evaluated	Not_evaluated	Not_evaluated	99.93	99.88	99.76	99.9	99.92	98.98	99.93	99.91	99.9	99.45	99.88	99.81	99.92	94.95	99.37	99.86	99.92	Lethal_deletions	99.88	99.52	99.91	99.75	99.88	97.63	99.87	99.88	99.93	99.93	99.52	99.93	99.37	99.71	99.89	99.4	99.88	99.89
	1.17.1.4	Not_evaluated	Not_evaluated	Not_evaluated	Not_evaluated	Not_evaluated	Not_evaluated	Not_evaluated	Not_evaluated	Not_evaluated	Not_evaluated	Not_evaluated	Not_evaluated	Not_evaluated	99.9	99.76	99.88	99.86	99.41	99.9	99.92	99.75	99.91	99.88	99.92	99.91	95.4	99.9	99.85	99.89	99.9	99.88	99.9	94.95	99.75	99.89	94.95	99.88	99.87	99.86	99.86	99.89	99.9	99.88	99.76	99.89	99.92	99.88	99.89
	1.17.4.1	Not_evaluated	Not_evaluated	Not_evaluated	Not_evaluated	Not_evaluated	Not_evaluated	Not_evaluated	Not_evaluated	Not_evaluated	Not_evaluated	Not_evaluated	Not_evaluated	Not_evaluated	Not_evaluated	99.76	Lethal_deletions	99.71	99.25	99.76	99.76	99.75	99.76	99.78	99.72	99.76	95.4	99.76	99.76	99.76	99.76	99.76	99.76	94.95	99.6	99.76	96.8	99.87	99.78	99.76	99.76	99.76	99.76	99.77	99.61	99.77	99.71	99.76	99.77
	1.17.4.2	Not_evaluated	Not_evaluated	Not_evaluated	Not_evaluated	Not_evaluated	Not_evaluated	Not_evaluated	Not_evaluated	Not_evaluated	Not_evaluated	Not_evaluated	Not_evaluated	Not_evaluated	Not_evaluated	Not_evaluated	99.92	99.84	99.4	99.92	99.92	99.75	99.85	99.87	99.9	99.91	94.95	99.88	99.87	99.88	99.91	99.83	99.89	95.21	99.77	99.91	97.45	99.92	99.9	99.9	99.92	99.9	99.92	99.89	99.75	99.9	99.92	99.91	99.89
	1.18.1.2	Not_evaluated	Not_evaluated	Not_evaluated	Not_evaluated	Not_evaluated	Not_evaluated	Not_evaluated	Not_evaluated	Not_evaluated	Not_evaluated	Not_evaluated	Not_evaluated	Not_evaluated	Not_evaluated	Not_evaluated	Not_evaluated	99.87	99.34	99.87	99.89	99.89	99.85	99.88	99.86	99.9	95.41	99.88	99.87	99.89	99.85	99.89	99.87	94.95	99.74	99.87	95.38	99.89	99.86	99.86	99.88	99.86	99.87	99.88	99.73	99.88	99.86	99.84	99.85
	1.2.1.10	Not_evaluated	Not_evaluated	Not_evaluated	Not_evaluated	Not_evaluated	Not_evaluated	Not_evaluated	Not_evaluated	Not_evaluated	Not_evaluated	Not_evaluated	Not_evaluated	Not_evaluated	Not_evaluated	Not_evaluated	Not_evaluated	Not_evaluated	99.37	99.37	99.4	99.39	99.38	99.4	99.34	99.37	94.95	99.42	99.35	99.4	99.39	99.39	99.37	94.95	99.22	99.39	97.45	99.4	99.4	99.38	99.4	99.38	99.37	99.38	99.23	99.4	99.4	99.4	99.4
	1.2.1.3	Not_evaluated	Not_evaluated	Not_evaluated	Not_evaluated	Not_evaluated	Not_evaluated	Not_evaluated	Not_evaluated	Not_evaluated	Not_evaluated	Not_evaluated	Not_evaluated	Not_evaluated	Not_evaluated	Not_evaluated	Not_evaluated	Not_evaluated	Not_evaluated	99.87	99.89	99.75	99.89	99.87	99.9	99.89	95.15	99.87	99.9	99.89	99.9	99.89	99.84	94.95	99.71	99.89	97.65	99.87	99.91	99.88	99.87	99.86	99.87	99.87	99.75	99.87	99.91	99.86	99.87
	1.2.1.5	Not_evaluated	Not_evaluated	Not_evaluated	Not_evaluated	Not_evaluated	Not_evaluated	Not_evaluated	Not_evaluated	Not_evaluated	Not_evaluated	Not_evaluated	Not_evaluated	Not_evaluated	Not_evaluated	Not_evaluated	Not_evaluated	Not_evaluated	Not_evaluated	Not_evaluated	99.89	99.75	99.9	99.92	99.88	99.84	95.38	99.88	99.88	99.89	99.88	99.88	99.9	94.95	99.75	99.92	97.63	99.91	99.87	99.9	99.92	99.9	99.89	99.9	99.76	99.92	99.9	99.9	99.87
	1.2.1.8	Not_evaluated	Not_evaluated	Not_evaluated	Not_evaluated	Not_evaluated	Not_evaluated	Not_evaluated	Not_evaluated	Not_evaluated	Not_evaluated	Not_evaluated	Not_evaluated	Not_evaluated	Not_evaluated	Not_evaluated	Not_evaluated	Not_evaluated	Not_evaluated	Not_evaluated	Not_evaluated	99.75	99.75	99.91	99.89	99.75	95.41	99.75	99.75	99.75	99.75	99.75	99.75	94.95	99.77	99.75	97.63	99.89	99.75	99.75	99.75	99.75	99.75	99.87	99.73	99.75	99.75	99.75	99.76
	1.2.1.9	Not_evaluated	Not_evaluated	Not_evaluated	Not_evaluated	Not_evaluated	Not_evaluated	Not_evaluated	Not_evaluated	Not_evaluated	Not_evaluated	Not_evaluated	Not_evaluated	Not_evaluated	Not_evaluated	Not_evaluated	Not_evaluated	Not_evaluated	Not_evaluated	Not_evaluated	Not_evaluated	Not_evaluated	99.89	99.88	99.88	99.9	95.41	99.92	99.89	99.92	99.86	99.86	99.9	99.9	99.76	99.9	97.95	99.86	99.91	99.89	99.86	99.89	99.89	99.9	99.75	99.9	99.88	99.88	99.88
	1.3.1.12	Not_evaluated	Not_evaluated	Not_evaluated	Not_evaluated	Not_evaluated	Not_evaluated	Not_evaluated	Not_evaluated	Not_evaluated	Not_evaluated	Not_evaluated	Not_evaluated	Not_evaluated	Not_evaluated	Not_evaluated	Not_evaluated	Not_evaluated	Not_evaluated	Not_evaluated	Not_evaluated	Not_evaluated	Not_evaluated	99.87	Lethal_deletions	99.88	95.39	99.88	99.89	99.86	99.91	99.89	99.87	94.95	99.71	99.88	97.94	99.85	99.92	99.88	99.91	99.88	99.87	99.88	99.78	99.91	99.9	99.89	99.89
	1.3.1.13	Not_evaluated	Not_evaluated	Not_evaluated	Not_evaluated	Not_evaluated	Not_evaluated	Not_evaluated	Not_evaluated	Not_evaluated	Not_evaluated	Not_evaluated	Not_evaluated	Not_evaluated	Not_evaluated	Not_evaluated	Not_evaluated	Not_evaluated	Not_evaluated	Not_evaluated	Not_evaluated	Not_evaluated	Not_evaluated	Not_evaluated	99.9	99.83	95.41	99.9	99.9	99.87	99.88	99.84	99.92	94.95	99.73	99.88	96.85	99.94	99.88	99.89	99.9	99.87	99.9	99.9	99.73	99.88	99.91	99.9	99.9
	1.3.8.1	Not_evaluated	Not_evaluated	Not_evaluated	Not_evaluated	Not_evaluated	Not_evaluated	Not_evaluated	Not_evaluated	Not_evaluated	Not_evaluated	Not_evaluated	Not_evaluated	Not_evaluated	Not_evaluated	Not_evaluated	Not_evaluated	Not_evaluated	Not_evaluated	Not_evaluated	Not_evaluated	Not_evaluated	Not_evaluated	Not_evaluated	Not_evaluated	99.89	94.95	99.85	99.89	99.9	99.9	99.89	99.87	94.95	99.77	99.9	96.89	99.91	99.88	99.9	99.91	99.87	99.89	99.88	99.74	99.91	99.91	99.89	99.89
	1.4.1.13	Not_evaluated	Not_evaluated	Not_evaluated	Not_evaluated	Not_evaluated	Not_evaluated	Not_evaluated	Not_evaluated	Not_evaluated	Not_evaluated	Not_evaluated	Not_evaluated	Not_evaluated	Not_evaluated	Not_evaluated	Not_evaluated	Not_evaluated	Not_evaluated	Not_evaluated	Not_evaluated	Not_evaluated	Not_evaluated	Not_evaluated	Not_evaluated	Not_evaluated	95.15	Lethal_deletions	94.97	94.97	94.95	95.4	94.97	94.95	94.97	95.4	95.02	94.95	94.95	95.38	95.4	95.41	95.15	94.95	94.95	94.95	95.37	94.95	95.55
	1.4.1.14	Not_evaluated	Not_evaluated	Not_evaluated	Not_evaluated	Not_evaluated	Not_evaluated	Not_evaluated	Not_evaluated	Not_evaluated	Not_evaluated	Not_evaluated	Not_evaluated	Not_evaluated	Not_evaluated	Not_evaluated	Not_evaluated	Not_evaluated	Not_evaluated	Not_evaluated	Not_evaluated	Not_evaluated	Not_evaluated	Not_evaluated	Not_evaluated	Not_evaluated	Not_evaluated	99.87	99.87	99.9	99.86	99.9	99.9	94.95	99.75	99.9	94.95	99.84	99.9	99.91	99.9	99.89	99.87	99.91	99.75	99.9	99.88	99.86	99.88
	1.8.99.2	Not_evaluated	Not_evaluated	Not_evaluated	Not_evaluated	Not_evaluated	Not_evaluated	Not_evaluated	Not_evaluated	Not_evaluated	Not_evaluated	Not_evaluated	Not_evaluated	Not_evaluated	Not_evaluated	Not_evaluated	Not_evaluated	Not_evaluated	Not_evaluated	Not_evaluated	Not_evaluated	Not_evaluated	Not_evaluated	Not_evaluated	Not_evaluated	Not_evaluated	Not_evaluated	Not_evaluated	99.9	99.9	99.85	99.89	99.91	94.95	99.77	99.91	94.97	99.87	99.91	99.91	99.87	99.9	99.9	99.85	99.79	99.85	99.88	99.88	99.86
	2.1.1.10	Not_evaluated	Not_evaluated	Not_evaluated	Not_evaluated	Not_evaluated	Not_evaluated	Not_evaluated	Not_evaluated	Not_evaluated	Not_evaluated	Not_evaluated	Not_evaluated	Not_evaluated	Not_evaluated	Not_evaluated	Not_evaluated	Not_evaluated	Not_evaluated	Not_evaluated	Not_evaluated	Not_evaluated	Not_evaluated	Not_evaluated	Not_evaluated	Not_evaluated	Not_evaluated	Not_evaluated	Not_evaluated	99.89	99.9	99.88	99.89	94.97	99.69	99.87	96.81	99.88	99.92	99.89	99.9	99.9	99.89	99.89	99.74	99.91	99.9	99.91	99.87
	2.1.2.1	Not_evaluated	Not_evaluated	Not_evaluated	Not_evaluated	Not_evaluated	Not_evaluated	Not_evaluated	Not_evaluated	Not_evaluated	Not_evaluated	Not_evaluated	Not_evaluated	Not_evaluated	Not_evaluated	Not_evaluated	Not_evaluated	Not_evaluated	Not_evaluated	Not_evaluated	Not_evaluated	Not_evaluated	Not_evaluated	Not_evaluated	Not_evaluated	Not_evaluated	Not_evaluated	Not_evaluated	Not_evaluated	Not_evaluated	99.9	99.89	99.88	95.19	99.73	99.88	94.95	99.88	99.9	99.88	99.86	99.86	99.9	99.87	99.77	99.87	99.88	99.88	99.92
	2.3.1.-	Not_evaluated	Not_evaluated	Not_evaluated	Not_evaluated	Not_evaluated	Not_evaluated	Not_evaluated	Not_evaluated	Not_evaluated	Not_evaluated	Not_evaluated	Not_evaluated	Not_evaluated	Not_evaluated	Not_evaluated	Not_evaluated	Not_evaluated	Not_evaluated	Not_evaluated	Not_evaluated	Not_evaluated	Not_evaluated	Not_evaluated	Not_evaluated	Not_evaluated	Not_evaluated	Not_evaluated	Not_evaluated	Not_evaluated	Not_evaluated	99.89	99.94	95.24	99.8	99.91	97.46	99.88	99.88	99.9	99.89	99.85	99.89	99.87	99.74	99.88	99.91	99.87	99.92
	2.3.1.1	Not_evaluated	Not_evaluated	Not_evaluated	Not_evaluated	Not_evaluated	Not_evaluated	Not_evaluated	Not_evaluated	Not_evaluated	Not_evaluated	Not_evaluated	Not_evaluated	Not_evaluated	Not_evaluated	Not_evaluated	Not_evaluated	Not_evaluated	Not_evaluated	Not_evaluated	Not_evaluated	Not_evaluated	Not_evaluated	Not_evaluated	Not_evaluated	Not_evaluated	Not_evaluated	Not_evaluated	Not_evaluated	Not_evaluated	Not_evaluated	Not_evaluated	99.84	95.22	Lethal_deletions	99.88	97.49	99.95	99.9	99.88	99.9	99.89	99.84	99.9	99.74	99.89	99.88	99.92	99.88
	2.3.1.19	Not_evaluated	Not_evaluated	Not_evaluated	Not_evaluated	Not_evaluated	Not_evaluated	Not_evaluated	Not_evaluated	Not_evaluated	Not_evaluated	Not_evaluated	Not_evaluated	Not_evaluated	Not_evaluated	Not_evaluated	Not_evaluated	Not_evaluated	Not_evaluated	Not_evaluated	Not_evaluated	Not_evaluated	Not_evaluated	Not_evaluated	Not_evaluated	Not_evaluated	Not_evaluated	Not_evaluated	Not_evaluated	Not_evaluated	Not_evaluated	Not_evaluated	Not_evaluated	94.95	94.97	94.97	98.07	99.92	94.95	95.19	94.95	94.95	94.95	99.94	99.71	99.89	94.97	95.21	94.95
	2.3.1.35	Not_evaluated	Not_evaluated	Not_evaluated	Not_evaluated	Not_evaluated	Not_evaluated	Not_evaluated	Not_evaluated	Not_evaluated	Not_evaluated	Not_evaluated	Not_evaluated	Not_evaluated	Not_evaluated	Not_evaluated	Not_evaluated	Not_evaluated	Not_evaluated	Not_evaluated	Not_evaluated	Not_evaluated	Not_evaluated	Not_evaluated	Not_evaluated	Not_evaluated	Not_evaluated	Not_evaluated	Not_evaluated	Not_evaluated	Not_evaluated	Not_evaluated	Not_evaluated	Not_evaluated	99.71	99.71	97.43	99.78	99.71	99.74	99.74	99.73	99.71	99.74	99.61	99.73	99.72	99.74	99.74
	2.3.1.46	Not_evaluated	Not_evaluated	Not_evaluated	Not_evaluated	Not_evaluated	Not_evaluated	Not_evaluated	Not_evaluated	Not_evaluated	Not_evaluated	Not_evaluated	Not_evaluated	Not_evaluated	Not_evaluated	Not_evaluated	Not_evaluated	Not_evaluated	Not_evaluated	Not_evaluated	Not_evaluated	Not_evaluated	Not_evaluated	Not_evaluated	Not_evaluated	Not_evaluated	Not_evaluated	Not_evaluated	Not_evaluated	Not_evaluated	Not_evaluated	Not_evaluated	Not_evaluated	Not_evaluated	Not_evaluated	99.89	97.43	99.86	99.9	99.91	99.93	99.86	99.89	99.91	99.78	99.88	99.88	99.88	99.91
	2.3.1.89	Not_evaluated	Not_evaluated	Not_evaluated	Not_evaluated	Not_evaluated	Not_evaluated	Not_evaluated	Not_evaluated	Not_evaluated	Not_evaluated	Not_evaluated	Not_evaluated	Not_evaluated	Not_evaluated	Not_evaluated	Not_evaluated	Not_evaluated	Not_evaluated	Not_evaluated	Not_evaluated	Not_evaluated	Not_evaluated	Not_evaluated	Not_evaluated	Not_evaluated	Not_evaluated	Not_evaluated	Not_evaluated	Not_evaluated	Not_evaluated	Not_evaluated	Not_evaluated	Not_evaluated	Not_evaluated	Not_evaluated	97.65	98.02	95.68	97.47	97.43	97.45	97.65	95.61	94.95	95.8	96.81	96.83	97.45
	2.3.1.9	Not_evaluated	Not_evaluated	Not_evaluated	Not_evaluated	Not_evaluated	Not_evaluated	Not_evaluated	Not_evaluated	Not_evaluated	Not_evaluated	Not_evaluated	Not_evaluated	Not_evaluated	Not_evaluated	Not_evaluated	Not_evaluated	Not_evaluated	Not_evaluated	Not_evaluated	Not_evaluated	Not_evaluated	Not_evaluated	Not_evaluated	Not_evaluated	Not_evaluated	Not_evaluated	Not_evaluated	Not_evaluated	Not_evaluated	Not_evaluated	Not_evaluated	Not_evaluated	Not_evaluated	Not_evaluated	Not_evaluated	Not_evaluated	99.87	99.83	99.88	99.83	99.9	99.87	99.96	99.78	99.96	99.86	99.91	99.89
	2.4.1.1	Not_evaluated	Not_evaluated	Not_evaluated	Not_evaluated	Not_evaluated	Not_evaluated	Not_evaluated	Not_evaluated	Not_evaluated	Not_evaluated	Not_evaluated	Not_evaluated	Not_evaluated	Not_evaluated	Not_evaluated	Not_evaluated	Not_evaluated	Not_evaluated	Not_evaluated	Not_evaluated	Not_evaluated	Not_evaluated	Not_evaluated	Not_evaluated	Not_evaluated	Not_evaluated	Not_evaluated	Not_evaluated	Not_evaluated	Not_evaluated	Not_evaluated	Not_evaluated	Not_evaluated	Not_evaluated	Not_evaluated	Not_evaluated	Not_evaluated	99.91	99.88	99.91	99.88	99.91	99.87	99.73	99.91	99.86	99.91	99.91
	2.4.1.18	Not_evaluated	Not_evaluated	Not_evaluated	Not_evaluated	Not_evaluated	Not_evaluated	Not_evaluated	Not_evaluated	Not_evaluated	Not_evaluated	Not_evaluated	Not_evaluated	Not_evaluated	Not_evaluated	Not_evaluated	Not_evaluated	Not_evaluated	Not_evaluated	Not_evaluated	Not_evaluated	Not_evaluated	Not_evaluated	Not_evaluated	Not_evaluated	Not_evaluated	Not_evaluated	Not_evaluated	Not_evaluated	Not_evaluated	Not_evaluated	Not_evaluated	Not_evaluated	Not_evaluated	Not_evaluated	Not_evaluated	Not_evaluated	Not_evaluated	Not_evaluated	99.88	99.88	99.89	99.88	99.85	99.73	99.89	99.87	99.88	99.88
	2.4.1.21	Not_evaluated	Not_evaluated	Not_evaluated	Not_evaluated	Not_evaluated	Not_evaluated	Not_evaluated	Not_evaluated	Not_evaluated	Not_evaluated	Not_evaluated	Not_evaluated	Not_evaluated	Not_evaluated	Not_evaluated	Not_evaluated	Not_evaluated	Not_evaluated	Not_evaluated	Not_evaluated	Not_evaluated	Not_evaluated	Not_evaluated	Not_evaluated	Not_evaluated	Not_evaluated	Not_evaluated	Not_evaluated	Not_evaluated	Not_evaluated	Not_evaluated	Not_evaluated	Not_evaluated	Not_evaluated	Not_evaluated	Not_evaluated	Not_evaluated	Not_evaluated	Not_evaluated	99.87	99.87	99.87	99.84	99.77	99.9	99.89	99.87	99.9
	2.4.2.2	Not_evaluated	Not_evaluated	Not_evaluated	Not_evaluated	Not_evaluated	Not_evaluated	Not_evaluated	Not_evaluated	Not_evaluated	Not_evaluated	Not_evaluated	Not_evaluated	Not_evaluated	Not_evaluated	Not_evaluated	Not_evaluated	Not_evaluated	Not_evaluated	Not_evaluated	Not_evaluated	Not_evaluated	Not_evaluated	Not_evaluated	Not_evaluated	Not_evaluated	Not_evaluated	Not_evaluated	Not_evaluated	Not_evaluated	Not_evaluated	Not_evaluated	Not_evaluated	Not_evaluated	Not_evaluated	Not_evaluated	Not_evaluated	Not_evaluated	Not_evaluated	Not_evaluated	Not_evaluated	99.86	99.86	99.89	99.75	99.9	99.9	99.9	99.85
	2.4.2.22	Not_evaluated	Not_evaluated	Not_evaluated	Not_evaluated	Not_evaluated	Not_evaluated	Not_evaluated	Not_evaluated	Not_evaluated	Not_evaluated	Not_evaluated	Not_evaluated	Not_evaluated	Not_evaluated	Not_evaluated	Not_evaluated	Not_evaluated	Not_evaluated	Not_evaluated	Not_evaluated	Not_evaluated	Not_evaluated	Not_evaluated	Not_evaluated	Not_evaluated	Not_evaluated	Not_evaluated	Not_evaluated	Not_evaluated	Not_evaluated	Not_evaluated	Not_evaluated	Not_evaluated	Not_evaluated	Not_evaluated	Not_evaluated	Not_evaluated	Not_evaluated	Not_evaluated	Not_evaluated	Not_evaluated	99.87	99.87	99.75	99.89	99.91	99.86	99.87
	2.4.2.3	Not_evaluated	Not_evaluated	Not_evaluated	Not_evaluated	Not_evaluated	Not_evaluated	Not_evaluated	Not_evaluated	Not_evaluated	Not_evaluated	Not_evaluated	Not_evaluated	Not_evaluated	Not_evaluated	Not_evaluated	Not_evaluated	Not_evaluated	Not_evaluated	Not_evaluated	Not_evaluated	Not_evaluated	Not_evaluated	Not_evaluated	Not_evaluated	Not_evaluated	Not_evaluated	Not_evaluated	Not_evaluated	Not_evaluated	Not_evaluated	Not_evaluated	Not_evaluated	Not_evaluated	Not_evaluated	Not_evaluated	Not_evaluated	Not_evaluated	Not_evaluated	Not_evaluated	Not_evaluated	Not_evaluated	Not_evaluated	99.87	99.73	99.9	99.88	99.91	99.93
	2.4.2.7	Not_evaluated	Not_evaluated	Not_evaluated	Not_evaluated	Not_evaluated	Not_evaluated	Not_evaluated	Not_evaluated	Not_evaluated	Not_evaluated	Not_evaluated	Not_evaluated	Not_evaluated	Not_evaluated	Not_evaluated	Not_evaluated	Not_evaluated	Not_evaluated	Not_evaluated	Not_evaluated	Not_evaluated	Not_evaluated	Not_evaluated	Not_evaluated	Not_evaluated	Not_evaluated	Not_evaluated	Not_evaluated	Not_evaluated	Not_evaluated	Not_evaluated	Not_evaluated	Not_evaluated	Not_evaluated	Not_evaluated	Not_evaluated	Not_evaluated	Not_evaluated	Not_evaluated	Not_evaluated	Not_evaluated	Not_evaluated	Not_evaluated	99.75	99.73	99.75	99.76	99.71
	2.4.2.8	Not_evaluated	Not_evaluated	Not_evaluated	Not_evaluated	Not_evaluated	Not_evaluated	Not_evaluated	Not_evaluated	Not_evaluated	Not_evaluated	Not_evaluated	Not_evaluated	Not_evaluated	Not_evaluated	Not_evaluated	Not_evaluated	Not_evaluated	Not_evaluated	Not_evaluated	Not_evaluated	Not_evaluated	Not_evaluated	Not_evaluated	Not_evaluated	Not_evaluated	Not_evaluated	Not_evaluated	Not_evaluated	Not_evaluated	Not_evaluated	Not_evaluated	Not_evaluated	Not_evaluated	Not_evaluated	Not_evaluated	Not_evaluated	Not_evaluated	Not_evaluated	Not_evaluated	Not_evaluated	Not_evaluated	Not_evaluated	Not_evaluated	Not_evaluated	99.87	99.89	99.89	99.9
	2.4.2.9	Not_evaluated	Not_evaluated	Not_evaluated	Not_evaluated	Not_evaluated	Not_evaluated	Not_evaluated	Not_evaluated	Not_evaluated	Not_evaluated	Not_evaluated	Not_evaluated	Not_evaluated	Not_evaluated	Not_evaluated	Not_evaluated	Not_evaluated	Not_evaluated	Not_evaluated	Not_evaluated	Not_evaluated	Not_evaluated	Not_evaluated	Not_evaluated	Not_evaluated	Not_evaluated	Not_evaluated	Not_evaluated	Not_evaluated	Not_evaluated	Not_evaluated	Not_evaluated	Not_evaluated	Not_evaluated	Not_evaluated	Not_evaluated	Not_evaluated	Not_evaluated	Not_evaluated	Not_evaluated	Not_evaluated	Not_evaluated	Not_evaluated	Not_evaluated	Not_evaluated	99.91	99.89	99.88
	2.5.1.3	Not_evaluated	Not_evaluated	Not_evaluated	Not_evaluated	Not_evaluated	Not_evaluated	Not_evaluated	Not_evaluated	Not_evaluated	Not_evaluated	Not_evaluated	Not_evaluated	Not_evaluated	Not_evaluated	Not_evaluated	Not_evaluated	Not_evaluated	Not_evaluated	Not_evaluated	Not_evaluated	Not_evaluated	Not_evaluated	Not_evaluated	Not_evaluated	Not_evaluated	Not_evaluated	Not_evaluated	Not_evaluated	Not_evaluated	Not_evaluated	Not_evaluated	Not_evaluated	Not_evaluated	Not_evaluated	Not_evaluated	Not_evaluated	Not_evaluated	Not_evaluated	Not_evaluated	Not_evaluated	Not_evaluated	Not_evaluated	Not_evaluated	Not_evaluated	Not_evaluated	Not_evaluated	99.86	99.88
	2.5.1.47	Not_evaluated	Not_evaluated	Not_evaluated	Not_evaluated	Not_evaluated	Not_evaluated	Not_evaluated	Not_evaluated	Not_evaluated	Not_evaluated	Not_evaluated	Not_evaluated	Not_evaluated	Not_evaluated	Not_evaluated	Not_evaluated	Not_evaluated	Not_evaluated	Not_evaluated	Not_evaluated	Not_evaluated	Not_evaluated	Not_evaluated	Not_evaluated	Not_evaluated	Not_evaluated	Not_evaluated	Not_evaluated	Not_evaluated	Not_evaluated	Not_evaluated	Not_evaluated	Not_evaluated	Not_evaluated	Not_evaluated	Not_evaluated	Not_evaluated	Not_evaluated	Not_evaluated	Not_evaluated	Not_evaluated	Not_evaluated	Not_evaluated	Not_evaluated	Not_evaluated	Not_evaluated	Not_evaluated	99.87
	2.5.1.48	Not_evaluated	Not_evaluated	Not_evaluated	Not_evaluated	Not_evaluated	Not_evaluated	Not_evaluated	Not_evaluated	Not_evaluated	Not_evaluated	Not_evaluated	Not_evaluated	Not_evaluated	Not_evaluated	Not_evaluated	Not_evaluated	Not_evaluated	Not_evaluated	Not_evaluated	Not_evaluated	Not_evaluated	Not_evaluated	Not_evaluated	Not_evaluated	Not_evaluated	Not_evaluated	Not_evaluated	Not_evaluated	Not_evaluated	Not_evaluated	Not_evaluated	Not_evaluated	Not_evaluated	Not_evaluated	Not_evaluated	Not_evaluated	Not_evaluated	Not_evaluated	Not_evaluated	Not_evaluated	Not_evaluated	Not_evaluated	Not_evaluated	Not_evaluated	Not_evaluated	Not_evaluated	Not_evaluated	Not_evaluated
	2.5.1.49	Not_evaluated	Not_evaluated	Not_evaluated	Not_evaluated	Not_evaluated	Not_evaluated	Not_evaluated	Not_evaluated	Not_evaluated	Not_evaluated	Not_evaluated	Not_evaluated	Not_evaluated	Not_evaluated	Not_evaluated	Not_evaluated	Not_evaluated	Not_evaluated	Not_evaluated	Not_evaluated	Not_evaluated	Not_evaluated	Not_evaluated	Not_evaluated	Not_evaluated	Not_evaluated	Not_evaluated	Not_evaluated	Not_evaluated	Not_evaluated	Not_evaluated	Not_evaluated	Not_evaluated	Not_evaluated	Not_evaluated	Not_evaluated	Not_evaluated	Not_evaluated	Not_evaluated	Not_evaluated	Not_evaluated	Not_evaluated	Not_evaluated	Not_evaluated	Not_evaluated	Not_evaluated	Not_evaluated	Not_evaluated
	2.6.1.-	Not_evaluated	Not_evaluated	Not_evaluated	Not_evaluated	Not_evaluated	Not_evaluated	Not_evaluated	Not_evaluated	Not_evaluated	Not_evaluated	Not_evaluated	Not_evaluated	Not_evaluated	Not_evaluated	Not_evaluated	Not_evaluated	Not_evaluated	Not_evaluated	Not_evaluated	Not_evaluated	Not_evaluated	Not_evaluated	Not_evaluated	Not_evaluated	Not_evaluated	Not_evaluated	Not_evaluated	Not_evaluated	Not_evaluated	Not_evaluated	Not_evaluated	Not_evaluated	Not_evaluated	Not_evaluated	Not_evaluated	Not_evaluated	Not_evaluated	Not_evaluated	Not_evaluated	Not_evaluated	Not_evaluated	Not_evaluated	Not_evaluated	Not_evaluated	Not_evaluated	Not_evaluated	Not_evaluated	Not_evaluated
	2.6.1.19	Not_evaluated	Not_evaluated	Not_evaluated	Not_evaluated	Not_evaluated	Not_evaluated	Not_evaluated	Not_evaluated	Not_evaluated	Not_evaluated	Not_evaluated	Not_evaluated	Not_evaluated	Not_evaluated	Not_evaluated	Not_evaluated	Not_evaluated	Not_evaluated	Not_evaluated	Not_evaluated	Not_evaluated	Not_evaluated	Not_evaluated	Not_evaluated	Not_evaluated	Not_evaluated	Not_evaluated	Not_evaluated	Not_evaluated	Not_evaluated	Not_evaluated	Not_evaluated	Not_evaluated	Not_evaluated	Not_evaluated	Not_evaluated	Not_evaluated	Not_evaluated	Not_evaluated	Not_evaluated	Not_evaluated	Not_evaluated	Not_evaluated	Not_evaluated	Not_evaluated	Not_evaluated	Not_evaluated	Not_evaluated
	2.6.1.21	Not_evaluated	Not_evaluated	Not_evaluated	Not_evaluated	Not_evaluated	Not_evaluated	Not_evaluated	Not_evaluated	Not_evaluated	Not_evaluated	Not_evaluated	Not_evaluated	Not_evaluated	Not_evaluated	Not_evaluated	Not_evaluated	Not_evaluated	Not_evaluated	Not_evaluated	Not_evaluated	Not_evaluated	Not_evaluated	Not_evaluated	Not_evaluated	Not_evaluated	Not_evaluated	Not_evaluated	Not_evaluated	Not_evaluated	Not_evaluated	Not_evaluated	Not_evaluated	Not_evaluated	Not_evaluated	Not_evaluated	Not_evaluated	Not_evaluated	Not_evaluated	Not_evaluated	Not_evaluated	Not_evaluated	Not_evaluated	Not_evaluated	Not_evaluated	Not_evaluated	Not_evaluated	Not_evaluated	Not_evaluated
	2.6.1.52	Not_evaluated	Not_evaluated	Not_evaluated	Not_evaluated	Not_evaluated	Not_evaluated	Not_evaluated	Not_evaluated	Not_evaluated	Not_evaluated	Not_evaluated	Not_evaluated	Not_evaluated	Not_evaluated	Not_evaluated	Not_evaluated	Not_evaluated	Not_evaluated	Not_evaluated	Not_evaluated	Not_evaluated	Not_evaluated	Not_evaluated	Not_evaluated	Not_evaluated	Not_evaluated	Not_evaluated	Not_evaluated	Not_evaluated	Not_evaluated	Not_evaluated	Not_evaluated	Not_evaluated	Not_evaluated	Not_evaluated	Not_evaluated	Not_evaluated	Not_evaluated	Not_evaluated	Not_evaluated	Not_evaluated	Not_evaluated	Not_evaluated	Not_evaluated	Not_evaluated	Not_evaluated	Not_evaluated	Not_evaluated
	2.6.1.57	Not_evaluated	Not_evaluated	Not_evaluated	Not_evaluated	Not_evaluated	Not_evaluated	Not_evaluated	Not_evaluated	Not_evaluated	Not_evaluated	Not_evaluated	Not_evaluated	Not_evaluated	Not_evaluated	Not_evaluated	Not_evaluated	Not_evaluated	Not_evaluated	Not_evaluated	Not_evaluated	Not_evaluated	Not_evaluated	Not_evaluated	Not_evaluated	Not_evaluated	Not_evaluated	Not_evaluated	Not_evaluated	Not_evaluated	Not_evaluated	Not_evaluated	Not_evaluated	Not_evaluated	Not_evaluated	Not_evaluated	Not_evaluated	Not_evaluated	Not_evaluated	Not_evaluated	Not_evaluated	Not_evaluated	Not_evaluated	Not_evaluated	Not_evaluated	Not_evaluated	Not_evaluated	Not_evaluated	Not_evaluated
	2.6.1.82	Not_evaluated	Not_evaluated	Not_evaluated	Not_evaluated	Not_evaluated	Not_evaluated	Not_evaluated	Not_evaluated	Not_evaluated	Not_evaluated	Not_evaluated	Not_evaluated	Not_evaluated	Not_evaluated	Not_evaluated	Not_evaluated	Not_evaluated	Not_evaluated	Not_evaluated	Not_evaluated	Not_evaluated	Not_evaluated	Not_evaluated	Not_evaluated	Not_evaluated	Not_evaluated	Not_evaluated	Not_evaluated	Not_evaluated	Not_evaluated	Not_evaluated	Not_evaluated	Not_evaluated	Not_evaluated	Not_evaluated	Not_evaluated	Not_evaluated	Not_evaluated	Not_evaluated	Not_evaluated	Not_evaluated	Not_evaluated	Not_evaluated	Not_evaluated	Not_evaluated	Not_evaluated	Not_evaluated	Not_evaluated
	2.6.1.85	Not_evaluated	Not_evaluated	Not_evaluated	Not_evaluated	Not_evaluated	Not_evaluated	Not_evaluated	Not_evaluated	Not_evaluated	Not_evaluated	Not_evaluated	Not_evaluated	Not_evaluated	Not_evaluated	Not_evaluated	Not_evaluated	Not_evaluated	Not_evaluated	Not_evaluated	Not_evaluated	Not_evaluated	Not_evaluated	Not_evaluated	Not_evaluated	Not_evaluated	Not_evaluated	Not_evaluated	Not_evaluated	Not_evaluated	Not_evaluated	Not_evaluated	Not_evaluated	Not_evaluated	Not_evaluated	Not_evaluated	Not_evaluated	Not_evaluated	Not_evaluated	Not_evaluated	Not_evaluated	Not_evaluated	Not_evaluated	Not_evaluated	Not_evaluated	Not_evaluated	Not_evaluated	Not_evaluated	Not_evaluated
	2.7.1.11	Not_evaluated	Not_evaluated	Not_evaluated	Not_evaluated	Not_evaluated	Not_evaluated	Not_evaluated	Not_evaluated	Not_evaluated	Not_evaluated	Not_evaluated	Not_evaluated	Not_evaluated	Not_evaluated	Not_evaluated	Not_evaluated	Not_evaluated	Not_evaluated	Not_evaluated	Not_evaluated	Not_evaluated	Not_evaluated	Not_evaluated	Not_evaluated	Not_evaluated	Not_evaluated	Not_evaluated	Not_evaluated	Not_evaluated	Not_evaluated	Not_evaluated	Not_evaluated	Not_evaluated	Not_evaluated	Not_evaluated	Not_evaluated	Not_evaluated	Not_evaluated	Not_evaluated	Not_evaluated	Not_evaluated	Not_evaluated	Not_evaluated	Not_evaluated	Not_evaluated	Not_evaluated	Not_evaluated	Not_evaluated
	2.7.1.2	Not_evaluated	Not_evaluated	Not_evaluated	Not_evaluated	Not_evaluated	Not_evaluated	Not_evaluated	Not_evaluated	Not_evaluated	Not_evaluated	Not_evaluated	Not_evaluated	Not_evaluated	Not_evaluated	Not_evaluated	Not_evaluated	Not_evaluated	Not_evaluated	Not_evaluated	Not_evaluated	Not_evaluated	Not_evaluated	Not_evaluated	Not_evaluated	Not_evaluated	Not_evaluated	Not_evaluated	Not_evaluated	Not_evaluated	Not_evaluated	Not_evaluated	Not_evaluated	Not_evaluated	Not_evaluated	Not_evaluated	Not_evaluated	Not_evaluated	Not_evaluated	Not_evaluated	Not_evaluated	Not_evaluated	Not_evaluated	Not_evaluated	Not_evaluated	Not_evaluated	Not_evaluated	Not_evaluated	Not_evaluated
	2.7.1.26	Not_evaluated	Not_evaluated	Not_evaluated	Not_evaluated	Not_evaluated	Not_evaluated	Not_evaluated	Not_evaluated	Not_evaluated	Not_evaluated	Not_evaluated	Not_evaluated	Not_evaluated	Not_evaluated	Not_evaluated	Not_evaluated	Not_evaluated	Not_evaluated	Not_evaluated	Not_evaluated	Not_evaluated	Not_evaluated	Not_evaluated	Not_evaluated	Not_evaluated	Not_evaluated	Not_evaluated	Not_evaluated	Not_evaluated	Not_evaluated	Not_evaluated	Not_evaluated	Not_evaluated	Not_evaluated	Not_evaluated	Not_evaluated	Not_evaluated	Not_evaluated	Not_evaluated	Not_evaluated	Not_evaluated	Not_evaluated	Not_evaluated	Not_evaluated	Not_evaluated	Not_evaluated	Not_evaluated	Not_evaluated
	2.7.1.30	Not_evaluated	Not_evaluated	Not_evaluated	Not_evaluated	Not_evaluated	Not_evaluated	Not_evaluated	Not_evaluated	Not_evaluated	Not_evaluated	Not_evaluated	Not_evaluated	Not_evaluated	Not_evaluated	Not_evaluated	Not_evaluated	Not_evaluated	Not_evaluated	Not_evaluated	Not_evaluated	Not_evaluated	Not_evaluated	Not_evaluated	Not_evaluated	Not_evaluated	Not_evaluated	Not_evaluated	Not_evaluated	Not_evaluated	Not_evaluated	Not_evaluated	Not_evaluated	Not_evaluated	Not_evaluated	Not_evaluated	Not_evaluated	Not_evaluated	Not_evaluated	Not_evaluated	Not_evaluated	Not_evaluated	Not_evaluated	Not_evaluated	Not_evaluated	Not_evaluated	Not_evaluated	Not_evaluated	Not_evaluated
	2.7.1.31	Not_evaluated	Not_evaluated	Not_evaluated	Not_evaluated	Not_evaluated	Not_evaluated	Not_evaluated	Not_evaluated	Not_evaluated	Not_evaluated	Not_evaluated	Not_evaluated	Not_evaluated	Not_evaluated	Not_evaluated	Not_evaluated	Not_evaluated	Not_evaluated	Not_evaluated	Not_evaluated	Not_evaluated	Not_evaluated	Not_evaluated	Not_evaluated	Not_evaluated	Not_evaluated	Not_evaluated	Not_evaluated	Not_evaluated	Not_evaluated	Not_evaluated	Not_evaluated	Not_evaluated	Not_evaluated	Not_evaluated	Not_evaluated	Not_evaluated	Not_evaluated	Not_evaluated	Not_evaluated	Not_evaluated	Not_evaluated	Not_evaluated	Not_evaluated	Not_evaluated	Not_evaluated	Not_evaluated	Not_evaluated
	2.7.1.48	Not_evaluated	Not_evaluated	Not_evaluated	Not_evaluated	Not_evaluated	Not_evaluated	Not_evaluated	Not_evaluated	Not_evaluated	Not_evaluated	Not_evaluated	Not_evaluated	Not_evaluated	Not_evaluated	Not_evaluated	Not_evaluated	Not_evaluated	Not_evaluated	Not_evaluated	Not_evaluated	Not_evaluated	Not_evaluated	Not_evaluated	Not_evaluated	Not_evaluated	Not_evaluated	Not_evaluated	Not_evaluated	Not_evaluated	Not_evaluated	Not_evaluated	Not_evaluated	Not_evaluated	Not_evaluated	Not_evaluated	Not_evaluated	Not_evaluated	Not_evaluated	Not_evaluated	Not_evaluated	Not_evaluated	Not_evaluated	Not_evaluated	Not_evaluated	Not_evaluated	Not_evaluated	Not_evaluated	Not_evaluated
	2.7.1.50	Not_evaluated	Not_evaluated	Not_evaluated	Not_evaluated	Not_evaluated	Not_evaluated	Not_evaluated	Not_evaluated	Not_evaluated	Not_evaluated	Not_evaluated	Not_evaluated	Not_evaluated	Not_evaluated	Not_evaluated	Not_evaluated	Not_evaluated	Not_evaluated	Not_evaluated	Not_evaluated	Not_evaluated	Not_evaluated	Not_evaluated	Not_evaluated	Not_evaluated	Not_evaluated	Not_evaluated	Not_evaluated	Not_evaluated	Not_evaluated	Not_evaluated	Not_evaluated	Not_evaluated	Not_evaluated	Not_evaluated	Not_evaluated	Not_evaluated	Not_evaluated	Not_evaluated	Not_evaluated	Not_evaluated	Not_evaluated	Not_evaluated	Not_evaluated	Not_evaluated	Not_evaluated	Not_evaluated	Not_evaluated
	2.7.1.56	Not_evaluated	Not_evaluated	Not_evaluated	Not_evaluated	Not_evaluated	Not_evaluated	Not_evaluated	Not_evaluated	Not_evaluated	Not_evaluated	Not_evaluated	Not_evaluated	Not_evaluated	Not_evaluated	Not_evaluated	Not_evaluated	Not_evaluated	Not_evaluated	Not_evaluated	Not_evaluated	Not_evaluated	Not_evaluated	Not_evaluated	Not_evaluated	Not_evaluated	Not_evaluated	Not_evaluated	Not_evaluated	Not_evaluated	Not_evaluated	Not_evaluated	Not_evaluated	Not_evaluated	Not_evaluated	Not_evaluated	Not_evaluated	Not_evaluated	Not_evaluated	Not_evaluated	Not_evaluated	Not_evaluated	Not_evaluated	Not_evaluated	Not_evaluated	Not_evaluated	Not_evaluated	Not_evaluated	Not_evaluated
	2.7.2.1	Not_evaluated	Not_evaluated	Not_evaluated	Not_evaluated	Not_evaluated	Not_evaluated	Not_evaluated	Not_evaluated	Not_evaluated	Not_evaluated	Not_evaluated	Not_evaluated	Not_evaluated	Not_evaluated	Not_evaluated	Not_evaluated	Not_evaluated	Not_evaluated	Not_evaluated	Not_evaluated	Not_evaluated	Not_evaluated	Not_evaluated	Not_evaluated	Not_evaluated	Not_evaluated	Not_evaluated	Not_evaluated	Not_evaluated	Not_evaluated	Not_evaluated	Not_evaluated	Not_evaluated	Not_evaluated	Not_evaluated	Not_evaluated	Not_evaluated	Not_evaluated	Not_evaluated	Not_evaluated	Not_evaluated	Not_evaluated	Not_evaluated	Not_evaluated	Not_evaluated	Not_evaluated	Not_evaluated	Not_evaluated
	2.7.2.7	Not_evaluated	Not_evaluated	Not_evaluated	Not_evaluated	Not_evaluated	Not_evaluated	Not_evaluated	Not_evaluated	Not_evaluated	Not_evaluated	Not_evaluated	Not_evaluated	Not_evaluated	Not_evaluated	Not_evaluated	Not_evaluated	Not_evaluated	Not_evaluated	Not_evaluated	Not_evaluated	Not_evaluated	Not_evaluated	Not_evaluated	Not_evaluated	Not_evaluated	Not_evaluated	Not_evaluated	Not_evaluated	Not_evaluated	Not_evaluated	Not_evaluated	Not_evaluated	Not_evaluated	Not_evaluated	Not_evaluated	Not_evaluated	Not_evaluated	Not_evaluated	Not_evaluated	Not_evaluated	Not_evaluated	Not_evaluated	Not_evaluated	Not_evaluated	Not_evaluated	Not_evaluated	Not_evaluated	Not_evaluated
	2.7.4.16	Not_evaluated	Not_evaluated	Not_evaluated	Not_evaluated	Not_evaluated	Not_evaluated	Not_evaluated	Not_evaluated	Not_evaluated	Not_evaluated	Not_evaluated	Not_evaluated	Not_evaluated	Not_evaluated	Not_evaluated	Not_evaluated	Not_evaluated	Not_evaluated	Not_evaluated	Not_evaluated	Not_evaluated	Not_evaluated	Not_evaluated	Not_evaluated	Not_evaluated	Not_evaluated	Not_evaluated	Not_evaluated	Not_evaluated	Not_evaluated	Not_evaluated	Not_evaluated	Not_evaluated	Not_evaluated	Not_evaluated	Not_evaluated	Not_evaluated	Not_evaluated	Not_evaluated	Not_evaluated	Not_evaluated	Not_evaluated	Not_evaluated	Not_evaluated	Not_evaluated	Not_evaluated	Not_evaluated	Not_evaluated
	2.7.4.7	Not_evaluated	Not_evaluated	Not_evaluated	Not_evaluated	Not_evaluated	Not_evaluated	Not_evaluated	Not_evaluated	Not_evaluated	Not_evaluated	Not_evaluated	Not_evaluated	Not_evaluated	Not_evaluated	Not_evaluated	Not_evaluated	Not_evaluated	Not_evaluated	Not_evaluated	Not_evaluated	Not_evaluated	Not_evaluated	Not_evaluated	Not_evaluated	Not_evaluated	Not_evaluated	Not_evaluated	Not_evaluated	Not_evaluated	Not_evaluated	Not_evaluated	Not_evaluated	Not_evaluated	Not_evaluated	Not_evaluated	Not_evaluated	Not_evaluated	Not_evaluated	Not_evaluated	Not_evaluated	Not_evaluated	Not_evaluated	Not_evaluated	Not_evaluated	Not_evaluated	Not_evaluated	Not_evaluated	Not_evaluated
	2.7.6.3	Not_evaluated	Not_evaluated	Not_evaluated	Not_evaluated	Not_evaluated	Not_evaluated	Not_evaluated	Not_evaluated	Not_evaluated	Not_evaluated	Not_evaluated	Not_evaluated	Not_evaluated	Not_evaluated	Not_evaluated	Not_evaluated	Not_evaluated	Not_evaluated	Not_evaluated	Not_evaluated	Not_evaluated	Not_evaluated	Not_evaluated	Not_evaluated	Not_evaluated	Not_evaluated	Not_evaluated	Not_evaluated	Not_evaluated	Not_evaluated	Not_evaluated	Not_evaluated	Not_evaluated	Not_evaluated	Not_evaluated	Not_evaluated	Not_evaluated	Not_evaluated	Not_evaluated	Not_evaluated	Not_evaluated	Not_evaluated	Not_evaluated	Not_evaluated	Not_evaluated	Not_evaluated	Not_evaluated	Not_evaluated
	2.7.7.10	Not_evaluated	Not_evaluated	Not_evaluated	Not_evaluated	Not_evaluated	Not_evaluated	Not_evaluated	Not_evaluated	Not_evaluated	Not_evaluated	Not_evaluated	Not_evaluated	Not_evaluated	Not_evaluated	Not_evaluated	Not_evaluated	Not_evaluated	Not_evaluated	Not_evaluated	Not_evaluated	Not_evaluated	Not_evaluated	Not_evaluated	Not_evaluated	Not_evaluated	Not_evaluated	Not_evaluated	Not_evaluated	Not_evaluated	Not_evaluated	Not_evaluated	Not_evaluated	Not_evaluated	Not_evaluated	Not_evaluated	Not_evaluated	Not_evaluated	Not_evaluated	Not_evaluated	Not_evaluated	Not_evaluated	Not_evaluated	Not_evaluated	Not_evaluated	Not_evaluated	Not_evaluated	Not_evaluated	Not_evaluated
	2.7.7.12	Not_evaluated	Not_evaluated	Not_evaluated	Not_evaluated	Not_evaluated	Not_evaluated	Not_evaluated	Not_evaluated	Not_evaluated	Not_evaluated	Not_evaluated	Not_evaluated	Not_evaluated	Not_evaluated	Not_evaluated	Not_evaluated	Not_evaluated	Not_evaluated	Not_evaluated	Not_evaluated	Not_evaluated	Not_evaluated	Not_evaluated	Not_evaluated	Not_evaluated	Not_evaluated	Not_evaluated	Not_evaluated	Not_evaluated	Not_evaluated	Not_evaluated	Not_evaluated	Not_evaluated	Not_evaluated	Not_evaluated	Not_evaluated	Not_evaluated	Not_evaluated	Not_evaluated	Not_evaluated	Not_evaluated	Not_evaluated	Not_evaluated	Not_evaluated	Not_evaluated	Not_evaluated	Not_evaluated	Not_evaluated
	2.7.7.27	Not_evaluated	Not_evaluated	Not_evaluated	Not_evaluated	Not_evaluated	Not_evaluated	Not_evaluated	Not_evaluated	Not_evaluated	Not_evaluated	Not_evaluated	Not_evaluated	Not_evaluated	Not_evaluated	Not_evaluated	Not_evaluated	Not_evaluated	Not_evaluated	Not_evaluated	Not_evaluated	Not_evaluated	Not_evaluated	Not_evaluated	Not_evaluated	Not_evaluated	Not_evaluated	Not_evaluated	Not_evaluated	Not_evaluated	Not_evaluated	Not_evaluated	Not_evaluated	Not_evaluated	Not_evaluated	Not_evaluated	Not_evaluated	Not_evaluated	Not_evaluated	Not_evaluated	Not_evaluated	Not_evaluated	Not_evaluated	Not_evaluated	Not_evaluated	Not_evaluated	Not_evaluated	Not_evaluated	Not_evaluated
	2.7.7.4	Not_evaluated	Not_evaluated	Not_evaluated	Not_evaluated	Not_evaluated	Not_evaluated	Not_evaluated	Not_evaluated	Not_evaluated	Not_evaluated	Not_evaluated	Not_evaluated	Not_evaluated	Not_evaluated	Not_evaluated	Not_evaluated	Not_evaluated	Not_evaluated	Not_evaluated	Not_evaluated	Not_evaluated	Not_evaluated	Not_evaluated	Not_evaluated	Not_evaluated	Not_evaluated	Not_evaluated	Not_evaluated	Not_evaluated	Not_evaluated	Not_evaluated	Not_evaluated	Not_evaluated	Not_evaluated	Not_evaluated	Not_evaluated	Not_evaluated	Not_evaluated	Not_evaluated	Not_evaluated	Not_evaluated	Not_evaluated	Not_evaluated	Not_evaluated	Not_evaluated	Not_evaluated	Not_evaluated	Not_evaluated
	2.7.7.9	Not_evaluated	Not_evaluated	Not_evaluated	Not_evaluated	Not_evaluated	Not_evaluated	Not_evaluated	Not_evaluated	Not_evaluated	Not_evaluated	Not_evaluated	Not_evaluated	Not_evaluated	Not_evaluated	Not_evaluated	Not_evaluated	Not_evaluated	Not_evaluated	Not_evaluated	Not_evaluated	Not_evaluated	Not_evaluated	Not_evaluated	Not_evaluated	Not_evaluated	Not_evaluated	Not_evaluated	Not_evaluated	Not_evaluated	Not_evaluated	Not_evaluated	Not_evaluated	Not_evaluated	Not_evaluated	Not_evaluated	Not_evaluated	Not_evaluated	Not_evaluated	Not_evaluated	Not_evaluated	Not_evaluated	Not_evaluated	Not_evaluated	Not_evaluated	Not_evaluated	Not_evaluated	Not_evaluated	Not_evaluated
	2.7.8.7	Not_evaluated	Not_evaluated	Not_evaluated	Not_evaluated	Not_evaluated	Not_evaluated	Not_evaluated	Not_evaluated	Not_evaluated	Not_evaluated	Not_evaluated	Not_evaluated	Not_evaluated	Not_evaluated	Not_evaluated	Not_evaluated	Not_evaluated	Not_evaluated	Not_evaluated	Not_evaluated	Not_evaluated	Not_evaluated	Not_evaluated	Not_evaluated	Not_evaluated	Not_evaluated	Not_evaluated	Not_evaluated	Not_evaluated	Not_evaluated	Not_evaluated	Not_evaluated	Not_evaluated	Not_evaluated	Not_evaluated	Not_evaluated	Not_evaluated	Not_evaluated	Not_evaluated	Not_evaluated	Not_evaluated	Not_evaluated	Not_evaluated	Not_evaluated	Not_evaluated	Not_evaluated	Not_evaluated	Not_evaluated
	2.7.9.1	Not_evaluated	Not_evaluated	Not_evaluated	Not_evaluated	Not_evaluated	Not_evaluated	Not_evaluated	Not_evaluated	Not_evaluated	Not_evaluated	Not_evaluated	Not_evaluated	Not_evaluated	Not_evaluated	Not_evaluated	Not_evaluated	Not_evaluated	Not_evaluated	Not_evaluated	Not_evaluated	Not_evaluated	Not_evaluated	Not_evaluated	Not_evaluated	Not_evaluated	Not_evaluated	Not_evaluated	Not_evaluated	Not_evaluated	Not_evaluated	Not_evaluated	Not_evaluated	Not_evaluated	Not_evaluated	Not_evaluated	Not_evaluated	Not_evaluated	Not_evaluated	Not_evaluated	Not_evaluated	Not_evaluated	Not_evaluated	Not_evaluated	Not_evaluated	Not_evaluated	Not_evaluated	Not_evaluated	Not_evaluated
	2.8.3.8	Not_evaluated	Not_evaluated	Not_evaluated	Not_evaluated	Not_evaluated	Not_evaluated	Not_evaluated	Not_evaluated	Not_evaluated	Not_evaluated	Not_evaluated	Not_evaluated	Not_evaluated	Not_evaluated	Not_evaluated	Not_evaluated	Not_evaluated	Not_evaluated	Not_evaluated	Not_evaluated	Not_evaluated	Not_evaluated	Not_evaluated	Not_evaluated	Not_evaluated	Not_evaluated	Not_evaluated	Not_evaluated	Not_evaluated	Not_evaluated	Not_evaluated	Not_evaluated	Not_evaluated	Not_evaluated	Not_evaluated	Not_evaluated	Not_evaluated	Not_evaluated	Not_evaluated	Not_evaluated	Not_evaluated	Not_evaluated	Not_evaluated	Not_evaluated	Not_evaluated	Not_evaluated	Not_evaluated	Not_evaluated
	3.1.3.2	Not_evaluated	Not_evaluated	Not_evaluated	Not_evaluated	Not_evaluated	Not_evaluated	Not_evaluated	Not_evaluated	Not_evaluated	Not_evaluated	Not_evaluated	Not_evaluated	Not_evaluated	Not_evaluated	Not_evaluated	Not_evaluated	Not_evaluated	Not_evaluated	Not_evaluated	Not_evaluated	Not_evaluated	Not_evaluated	Not_evaluated	Not_evaluated	Not_evaluated	Not_evaluated	Not_evaluated	Not_evaluated	Not_evaluated	Not_evaluated	Not_evaluated	Not_evaluated	Not_evaluated	Not_evaluated	Not_evaluated	Not_evaluated	Not_evaluated	Not_evaluated	Not_evaluated	Not_evaluated	Not_evaluated	Not_evaluated	Not_evaluated	Not_evaluated	Not_evaluated	Not_evaluated	Not_evaluated	Not_evaluated
	3.1.3.5	Not_evaluated	Not_evaluated	Not_evaluated	Not_evaluated	Not_evaluated	Not_evaluated	Not_evaluated	Not_evaluated	Not_evaluated	Not_evaluated	Not_evaluated	Not_evaluated	Not_evaluated	Not_evaluated	Not_evaluated	Not_evaluated	Not_evaluated	Not_evaluated	Not_evaluated	Not_evaluated	Not_evaluated	Not_evaluated	Not_evaluated	Not_evaluated	Not_evaluated	Not_evaluated	Not_evaluated	Not_evaluated	Not_evaluated	Not_evaluated	Not_evaluated	Not_evaluated	Not_evaluated	Not_evaluated	Not_evaluated	Not_evaluated	Not_evaluated	Not_evaluated	Not_evaluated	Not_evaluated	Not_evaluated	Not_evaluated	Not_evaluated	Not_evaluated	Not_evaluated	Not_evaluated	Not_evaluated	Not_evaluated
	3.2.1.1	Not_evaluated	Not_evaluated	Not_evaluated	Not_evaluated	Not_evaluated	Not_evaluated	Not_evaluated	Not_evaluated	Not_evaluated	Not_evaluated	Not_evaluated	Not_evaluated	Not_evaluated	Not_evaluated	Not_evaluated	Not_evaluated	Not_evaluated	Not_evaluated	Not_evaluated	Not_evaluated	Not_evaluated	Not_evaluated	Not_evaluated	Not_evaluated	Not_evaluated	Not_evaluated	Not_evaluated	Not_evaluated	Not_evaluated	Not_evaluated	Not_evaluated	Not_evaluated	Not_evaluated	Not_evaluated	Not_evaluated	Not_evaluated	Not_evaluated	Not_evaluated	Not_evaluated	Not_evaluated	Not_evaluated	Not_evaluated	Not_evaluated	Not_evaluated	Not_evaluated	Not_evaluated	Not_evaluated	Not_evaluated
	3.2.1.10	Not_evaluated	Not_evaluated	Not_evaluated	Not_evaluated	Not_evaluated	Not_evaluated	Not_evaluated	Not_evaluated	Not_evaluated	Not_evaluated	Not_evaluated	Not_evaluated	Not_evaluated	Not_evaluated	Not_evaluated	Not_evaluated	Not_evaluated	Not_evaluated	Not_evaluated	Not_evaluated	Not_evaluated	Not_evaluated	Not_evaluated	Not_evaluated	Not_evaluated	Not_evaluated	Not_evaluated	Not_evaluated	Not_evaluated	Not_evaluated	Not_evaluated	Not_evaluated	Not_evaluated	Not_evaluated	Not_evaluated	Not_evaluated	Not_evaluated	Not_evaluated	Not_evaluated	Not_evaluated	Not_evaluated	Not_evaluated	Not_evaluated	Not_evaluated	Not_evaluated	Not_evaluated	Not_evaluated	Not_evaluated
	3.2.1.20	Not_evaluated	Not_evaluated	Not_evaluated	Not_evaluated	Not_evaluated	Not_evaluated	Not_evaluated	Not_evaluated	Not_evaluated	Not_evaluated	Not_evaluated	Not_evaluated	Not_evaluated	Not_evaluated	Not_evaluated	Not_evaluated	Not_evaluated	Not_evaluated	Not_evaluated	Not_evaluated	Not_evaluated	Not_evaluated	Not_evaluated	Not_evaluated	Not_evaluated	Not_evaluated	Not_evaluated	Not_evaluated	Not_evaluated	Not_evaluated	Not_evaluated	Not_evaluated	Not_evaluated	Not_evaluated	Not_evaluated	Not_evaluated	Not_evaluated	Not_evaluated	Not_evaluated	Not_evaluated	Not_evaluated	Not_evaluated	Not_evaluated	Not_evaluated	Not_evaluated	Not_evaluated	Not_evaluated	Not_evaluated
	3.2.1.26	Not_evaluated	Not_evaluated	Not_evaluated	Not_evaluated	Not_evaluated	Not_evaluated	Not_evaluated	Not_evaluated	Not_evaluated	Not_evaluated	Not_evaluated	Not_evaluated	Not_evaluated	Not_evaluated	Not_evaluated	Not_evaluated	Not_evaluated	Not_evaluated	Not_evaluated	Not_evaluated	Not_evaluated	Not_evaluated	Not_evaluated	Not_evaluated	Not_evaluated	Not_evaluated	Not_evaluated	Not_evaluated	Not_evaluated	Not_evaluated	Not_evaluated	Not_evaluated	Not_evaluated	Not_evaluated	Not_evaluated	Not_evaluated	Not_evaluated	Not_evaluated	Not_evaluated	Not_evaluated	Not_evaluated	Not_evaluated	Not_evaluated	Not_evaluated	Not_evaluated	Not_evaluated	Not_evaluated	Not_evaluated
	3.2.1.33	Not_evaluated	Not_evaluated	Not_evaluated	Not_evaluated	Not_evaluated	Not_evaluated	Not_evaluated	Not_evaluated	Not_evaluated	Not_evaluated	Not_evaluated	Not_evaluated	Not_evaluated	Not_evaluated	Not_evaluated	Not_evaluated	Not_evaluated	Not_evaluated	Not_evaluated	Not_evaluated	Not_evaluated	Not_evaluated	Not_evaluated	Not_evaluated	Not_evaluated	Not_evaluated	Not_evaluated	Not_evaluated	Not_evaluated	Not_evaluated	Not_evaluated	Not_evaluated	Not_evaluated	Not_evaluated	Not_evaluated	Not_evaluated	Not_evaluated	Not_evaluated	Not_evaluated	Not_evaluated	Not_evaluated	Not_evaluated	Not_evaluated	Not_evaluated	Not_evaluated	Not_evaluated	Not_evaluated	Not_evaluated
	3.5.1.1	Not_evaluated	Not_evaluated	Not_evaluated	Not_evaluated	Not_evaluated	Not_evaluated	Not_evaluated	Not_evaluated	Not_evaluated	Not_evaluated	Not_evaluated	Not_evaluated	Not_evaluated	Not_evaluated	Not_evaluated	Not_evaluated	Not_evaluated	Not_evaluated	Not_evaluated	Not_evaluated	Not_evaluated	Not_evaluated	Not_evaluated	Not_evaluated	Not_evaluated	Not_evaluated	Not_evaluated	Not_evaluated	Not_evaluated	Not_evaluated	Not_evaluated	Not_evaluated	Not_evaluated	Not_evaluated	Not_evaluated	Not_evaluated	Not_evaluated	Not_evaluated	Not_evaluated	Not_evaluated	Not_evaluated	Not_evaluated	Not_evaluated	Not_evaluated	Not_evaluated	Not_evaluated	Not_evaluated	Not_evaluated
	3.5.1.16	Not_evaluated	Not_evaluated	Not_evaluated	Not_evaluated	Not_evaluated	Not_evaluated	Not_evaluated	Not_evaluated	Not_evaluated	Not_evaluated	Not_evaluated	Not_evaluated	Not_evaluated	Not_evaluated	Not_evaluated	Not_evaluated	Not_evaluated	Not_evaluated	Not_evaluated	Not_evaluated	Not_evaluated	Not_evaluated	Not_evaluated	Not_evaluated	Not_evaluated	Not_evaluated	Not_evaluated	Not_evaluated	Not_evaluated	Not_evaluated	Not_evaluated	Not_evaluated	Not_evaluated	Not_evaluated	Not_evaluated	Not_evaluated	Not_evaluated	Not_evaluated	Not_evaluated	Not_evaluated	Not_evaluated	Not_evaluated	Not_evaluated	Not_evaluated	Not_evaluated	Not_evaluated	Not_evaluated	Not_evaluated
	3.5.1.19	Not_evaluated	Not_evaluated	Not_evaluated	Not_evaluated	Not_evaluated	Not_evaluated	Not_evaluated	Not_evaluated	Not_evaluated	Not_evaluated	Not_evaluated	Not_evaluated	Not_evaluated	Not_evaluated	Not_evaluated	Not_evaluated	Not_evaluated	Not_evaluated	Not_evaluated	Not_evaluated	Not_evaluated	Not_evaluated	Not_evaluated	Not_evaluated	Not_evaluated	Not_evaluated	Not_evaluated	Not_evaluated	Not_evaluated	Not_evaluated	Not_evaluated	Not_evaluated	Not_evaluated	Not_evaluated	Not_evaluated	Not_evaluated	Not_evaluated	Not_evaluated	Not_evaluated	Not_evaluated	Not_evaluated	Not_evaluated	Not_evaluated	Not_evaluated	Not_evaluated	Not_evaluated	Not_evaluated	Not_evaluated
	3.5.1.25	Not_evaluated	Not_evaluated	Not_evaluated	Not_evaluated	Not_evaluated	Not_evaluated	Not_evaluated	Not_evaluated	Not_evaluated	Not_evaluated	Not_evaluated	Not_evaluated	Not_evaluated	Not_evaluated	Not_evaluated	Not_evaluated	Not_evaluated	Not_evaluated	Not_evaluated	Not_evaluated	Not_evaluated	Not_evaluated	Not_evaluated	Not_evaluated	Not_evaluated	Not_evaluated	Not_evaluated	Not_evaluated	Not_evaluated	Not_evaluated	Not_evaluated	Not_evaluated	Not_evaluated	Not_evaluated	Not_evaluated	Not_evaluated	Not_evaluated	Not_evaluated	Not_evaluated	Not_evaluated	Not_evaluated	Not_evaluated	Not_evaluated	Not_evaluated	Not_evaluated	Not_evaluated	Not_evaluated	Not_evaluated
	3.5.1.47	Not_evaluated	Not_evaluated	Not_evaluated	Not_evaluated	Not_evaluated	Not_evaluated	Not_evaluated	Not_evaluated	Not_evaluated	Not_evaluated	Not_evaluated	Not_evaluated	Not_evaluated	Not_evaluated	Not_evaluated	Not_evaluated	Not_evaluated	Not_evaluated	Not_evaluated	Not_evaluated	Not_evaluated	Not_evaluated	Not_evaluated	Not_evaluated	Not_evaluated	Not_evaluated	Not_evaluated	Not_evaluated	Not_evaluated	Not_evaluated	Not_evaluated	Not_evaluated	Not_evaluated	Not_evaluated	Not_evaluated	Not_evaluated	Not_evaluated	Not_evaluated	Not_evaluated	Not_evaluated	Not_evaluated	Not_evaluated	Not_evaluated	Not_evaluated	Not_evaluated	Not_evaluated	Not_evaluated	Not_evaluated
	3.5.1.5	Not_evaluated	Not_evaluated	Not_evaluated	Not_evaluated	Not_evaluated	Not_evaluated	Not_evaluated	Not_evaluated	Not_evaluated	Not_evaluated	Not_evaluated	Not_evaluated	Not_evaluated	Not_evaluated	Not_evaluated	Not_evaluated	Not_evaluated	Not_evaluated	Not_evaluated	Not_evaluated	Not_evaluated	Not_evaluated	Not_evaluated	Not_evaluated	Not_evaluated	Not_evaluated	Not_evaluated	Not_evaluated	Not_evaluated	Not_evaluated	Not_evaluated	Not_evaluated	Not_evaluated	Not_evaluated	Not_evaluated	Not_evaluated	Not_evaluated	Not_evaluated	Not_evaluated	Not_evaluated	Not_evaluated	Not_evaluated	Not_evaluated	Not_evaluated	Not_evaluated	Not_evaluated	Not_evaluated	Not_evaluated
	3.5.3.1	Not_evaluated	Not_evaluated	Not_evaluated	Not_evaluated	Not_evaluated	Not_evaluated	Not_evaluated	Not_evaluated	Not_evaluated	Not_evaluated	Not_evaluated	Not_evaluated	Not_evaluated	Not_evaluated	Not_evaluated	Not_evaluated	Not_evaluated	Not_evaluated	Not_evaluated	Not_evaluated	Not_evaluated	Not_evaluated	Not_evaluated	Not_evaluated	Not_evaluated	Not_evaluated	Not_evaluated	Not_evaluated	Not_evaluated	Not_evaluated	Not_evaluated	Not_evaluated	Not_evaluated	Not_evaluated	Not_evaluated	Not_evaluated	Not_evaluated	Not_evaluated	Not_evaluated	Not_evaluated	Not_evaluated	Not_evaluated	Not_evaluated	Not_evaluated	Not_evaluated	Not_evaluated	Not_evaluated	Not_evaluated
	3.5.3.11	Not_evaluated	Not_evaluated	Not_evaluated	Not_evaluated	Not_evaluated	Not_evaluated	Not_evaluated	Not_evaluated	Not_evaluated	Not_evaluated	Not_evaluated	Not_evaluated	Not_evaluated	Not_evaluated	Not_evaluated	Not_evaluated	Not_evaluated	Not_evaluated	Not_evaluated	Not_evaluated	Not_evaluated	Not_evaluated	Not_evaluated	Not_evaluated	Not_evaluated	Not_evaluated	Not_evaluated	Not_evaluated	Not_evaluated	Not_evaluated	Not_evaluated	Not_evaluated	Not_evaluated	Not_evaluated	Not_evaluated	Not_evaluated	Not_evaluated	Not_evaluated	Not_evaluated	Not_evaluated	Not_evaluated	Not_evaluated	Not_evaluated	Not_evaluated	Not_evaluated	Not_evaluated	Not_evaluated	Not_evaluated
	3.5.4.1	Not_evaluated	Not_evaluated	Not_evaluated	Not_evaluated	Not_evaluated	Not_evaluated	Not_evaluated	Not_evaluated	Not_evaluated	Not_evaluated	Not_evaluated	Not_evaluated	Not_evaluated	Not_evaluated	Not_evaluated	Not_evaluated	Not_evaluated	Not_evaluated	Not_evaluated	Not_evaluated	Not_evaluated	Not_evaluated	Not_evaluated	Not_evaluated	Not_evaluated	Not_evaluated	Not_evaluated	Not_evaluated	Not_evaluated	Not_evaluated	Not_evaluated	Not_evaluated	Not_evaluated	Not_evaluated	Not_evaluated	Not_evaluated	Not_evaluated	Not_evaluated	Not_evaluated	Not_evaluated	Not_evaluated	Not_evaluated	Not_evaluated	Not_evaluated	Not_evaluated	Not_evaluated	Not_evaluated	Not_evaluated
	3.5.4.12	Not_evaluated	Not_evaluated	Not_evaluated	Not_evaluated	Not_evaluated	Not_evaluated	Not_evaluated	Not_evaluated	Not_evaluated	Not_evaluated	Not_evaluated	Not_evaluated	Not_evaluated	Not_evaluated	Not_evaluated	Not_evaluated	Not_evaluated	Not_evaluated	Not_evaluated	Not_evaluated	Not_evaluated	Not_evaluated	Not_evaluated	Not_evaluated	Not_evaluated	Not_evaluated	Not_evaluated	Not_evaluated	Not_evaluated	Not_evaluated	Not_evaluated	Not_evaluated	Not_evaluated	Not_evaluated	Not_evaluated	Not_evaluated	Not_evaluated	Not_evaluated	Not_evaluated	Not_evaluated	Not_evaluated	Not_evaluated	Not_evaluated	Not_evaluated	Not_evaluated	Not_evaluated	Not_evaluated	Not_evaluated
	3.5.4.13	Not_evaluated	Not_evaluated	Not_evaluated	Not_evaluated	Not_evaluated	Not_evaluated	Not_evaluated	Not_evaluated	Not_evaluated	Not_evaluated	Not_evaluated	Not_evaluated	Not_evaluated	Not_evaluated	Not_evaluated	Not_evaluated	Not_evaluated	Not_evaluated	Not_evaluated	Not_evaluated	Not_evaluated	Not_evaluated	Not_evaluated	Not_evaluated	Not_evaluated	Not_evaluated	Not_evaluated	Not_evaluated	Not_evaluated	Not_evaluated	Not_evaluated	Not_evaluated	Not_evaluated	Not_evaluated	Not_evaluated	Not_evaluated	Not_evaluated	Not_evaluated	Not_evaluated	Not_evaluated	Not_evaluated	Not_evaluated	Not_evaluated	Not_evaluated	Not_evaluated	Not_evaluated	Not_evaluated	Not_evaluated
	3.5.4.2	Not_evaluated	Not_evaluated	Not_evaluated	Not_evaluated	Not_evaluated	Not_evaluated	Not_evaluated	Not_evaluated	Not_evaluated	Not_evaluated	Not_evaluated	Not_evaluated	Not_evaluated	Not_evaluated	Not_evaluated	Not_evaluated	Not_evaluated	Not_evaluated	Not_evaluated	Not_evaluated	Not_evaluated	Not_evaluated	Not_evaluated	Not_evaluated	Not_evaluated	Not_evaluated	Not_evaluated	Not_evaluated	Not_evaluated	Not_evaluated	Not_evaluated	Not_evaluated	Not_evaluated	Not_evaluated	Not_evaluated	Not_evaluated	Not_evaluated	Not_evaluated	Not_evaluated	Not_evaluated	Not_evaluated	Not_evaluated	Not_evaluated	Not_evaluated	Not_evaluated	Not_evaluated	Not_evaluated	Not_evaluated
	3.5.4.4	Not_evaluated	Not_evaluated	Not_evaluated	Not_evaluated	Not_evaluated	Not_evaluated	Not_evaluated	Not_evaluated	Not_evaluated	Not_evaluated	Not_evaluated	Not_evaluated	Not_evaluated	Not_evaluated	Not_evaluated	Not_evaluated	Not_evaluated	Not_evaluated	Not_evaluated	Not_evaluated	Not_evaluated	Not_evaluated	Not_evaluated	Not_evaluated	Not_evaluated	Not_evaluated	Not_evaluated	Not_evaluated	Not_evaluated	Not_evaluated	Not_evaluated	Not_evaluated	Not_evaluated	Not_evaluated	Not_evaluated	Not_evaluated	Not_evaluated	Not_evaluated	Not_evaluated	Not_evaluated	Not_evaluated	Not_evaluated	Not_evaluated	Not_evaluated	Not_evaluated	Not_evaluated	Not_evaluated	Not_evaluated
	3.5.4.5	Not_evaluated	Not_evaluated	Not_evaluated	Not_evaluated	Not_evaluated	Not_evaluated	Not_evaluated	Not_evaluated	Not_evaluated	Not_evaluated	Not_evaluated	Not_evaluated	Not_evaluated	Not_evaluated	Not_evaluated	Not_evaluated	Not_evaluated	Not_evaluated	Not_evaluated	Not_evaluated	Not_evaluated	Not_evaluated	Not_evaluated	Not_evaluated	Not_evaluated	Not_evaluated	Not_evaluated	Not_evaluated	Not_evaluated	Not_evaluated	Not_evaluated	Not_evaluated	Not_evaluated	Not_evaluated	Not_evaluated	Not_evaluated	Not_evaluated	Not_evaluated	Not_evaluated	Not_evaluated	Not_evaluated	Not_evaluated	Not_evaluated	Not_evaluated	Not_evaluated	Not_evaluated	Not_evaluated	Not_evaluated
	3.5.99.2	Not_evaluated	Not_evaluated	Not_evaluated	Not_evaluated	Not_evaluated	Not_evaluated	Not_evaluated	Not_evaluated	Not_evaluated	Not_evaluated	Not_evaluated	Not_evaluated	Not_evaluated	Not_evaluated	Not_evaluated	Not_evaluated	Not_evaluated	Not_evaluated	Not_evaluated	Not_evaluated	Not_evaluated	Not_evaluated	Not_evaluated	Not_evaluated	Not_evaluated	Not_evaluated	Not_evaluated	Not_evaluated	Not_evaluated	Not_evaluated	Not_evaluated	Not_evaluated	Not_evaluated	Not_evaluated	Not_evaluated	Not_evaluated	Not_evaluated	Not_evaluated	Not_evaluated	Not_evaluated	Not_evaluated	Not_evaluated	Not_evaluated	Not_evaluated	Not_evaluated	Not_evaluated	Not_evaluated	Not_evaluated
	3.5.99.6	Not_evaluated	Not_evaluated	Not_evaluated	Not_evaluated	Not_evaluated	Not_evaluated	Not_evaluated	Not_evaluated	Not_evaluated	Not_evaluated	Not_evaluated	Not_evaluated	Not_evaluated	Not_evaluated	Not_evaluated	Not_evaluated	Not_evaluated	Not_evaluated	Not_evaluated	Not_evaluated	Not_evaluated	Not_evaluated	Not_evaluated	Not_evaluated	Not_evaluated	Not_evaluated	Not_evaluated	Not_evaluated	Not_evaluated	Not_evaluated	Not_evaluated	Not_evaluated	Not_evaluated	Not_evaluated	Not_evaluated	Not_evaluated	Not_evaluated	Not_evaluated	Not_evaluated	Not_evaluated	Not_evaluated	Not_evaluated	Not_evaluated	Not_evaluated	Not_evaluated	Not_evaluated	Not_evaluated	Not_evaluated
	3.6.1.15	Not_evaluated	Not_evaluated	Not_evaluated	Not_evaluated	Not_evaluated	Not_evaluated	Not_evaluated	Not_evaluated	Not_evaluated	Not_evaluated	Not_evaluated	Not_evaluated	Not_evaluated	Not_evaluated	Not_evaluated	Not_evaluated	Not_evaluated	Not_evaluated	Not_evaluated	Not_evaluated	Not_evaluated	Not_evaluated	Not_evaluated	Not_evaluated	Not_evaluated	Not_evaluated	Not_evaluated	Not_evaluated	Not_evaluated	Not_evaluated	Not_evaluated	Not_evaluated	Not_evaluated	Not_evaluated	Not_evaluated	Not_evaluated	Not_evaluated	Not_evaluated	Not_evaluated	Not_evaluated	Not_evaluated	Not_evaluated	Not_evaluated	Not_evaluated	Not_evaluated	Not_evaluated	Not_evaluated	Not_evaluated
	3.6.1.19	Not_evaluated	Not_evaluated	Not_evaluated	Not_evaluated	Not_evaluated	Not_evaluated	Not_evaluated	Not_evaluated	Not_evaluated	Not_evaluated	Not_evaluated	Not_evaluated	Not_evaluated	Not_evaluated	Not_evaluated	Not_evaluated	Not_evaluated	Not_evaluated	Not_evaluated	Not_evaluated	Not_evaluated	Not_evaluated	Not_evaluated	Not_evaluated	Not_evaluated	Not_evaluated	Not_evaluated	Not_evaluated	Not_evaluated	Not_evaluated	Not_evaluated	Not_evaluated	Not_evaluated	Not_evaluated	Not_evaluated	Not_evaluated	Not_evaluated	Not_evaluated	Not_evaluated	Not_evaluated	Not_evaluated	Not_evaluated	Not_evaluated	Not_evaluated	Not_evaluated	Not_evaluated	Not_evaluated	Not_evaluated
	3.6.1.23	Not_evaluated	Not_evaluated	Not_evaluated	Not_evaluated	Not_evaluated	Not_evaluated	Not_evaluated	Not_evaluated	Not_evaluated	Not_evaluated	Not_evaluated	Not_evaluated	Not_evaluated	Not_evaluated	Not_evaluated	Not_evaluated	Not_evaluated	Not_evaluated	Not_evaluated	Not_evaluated	Not_evaluated	Not_evaluated	Not_evaluated	Not_evaluated	Not_evaluated	Not_evaluated	Not_evaluated	Not_evaluated	Not_evaluated	Not_evaluated	Not_evaluated	Not_evaluated	Not_evaluated	Not_evaluated	Not_evaluated	Not_evaluated	Not_evaluated	Not_evaluated	Not_evaluated	Not_evaluated	Not_evaluated	Not_evaluated	Not_evaluated	Not_evaluated	Not_evaluated	Not_evaluated	Not_evaluated	Not_evaluated
	3.6.1.7	Not_evaluated	Not_evaluated	Not_evaluated	Not_evaluated	Not_evaluated	Not_evaluated	Not_evaluated	Not_evaluated	Not_evaluated	Not_evaluated	Not_evaluated	Not_evaluated	Not_evaluated	Not_evaluated	Not_evaluated	Not_evaluated	Not_evaluated	Not_evaluated	Not_evaluated	Not_evaluated	Not_evaluated	Not_evaluated	Not_evaluated	Not_evaluated	Not_evaluated	Not_evaluated	Not_evaluated	Not_evaluated	Not_evaluated	Not_evaluated	Not_evaluated	Not_evaluated	Not_evaluated	Not_evaluated	Not_evaluated	Not_evaluated	Not_evaluated	Not_evaluated	Not_evaluated	Not_evaluated	Not_evaluated	Not_evaluated	Not_evaluated	Not_evaluated	Not_evaluated	Not_evaluated	Not_evaluated	Not_evaluated
	4.1.1.19	Not_evaluated	Not_evaluated	Not_evaluated	Not_evaluated	Not_evaluated	Not_evaluated	Not_evaluated	Not_evaluated	Not_evaluated	Not_evaluated	Not_evaluated	Not_evaluated	Not_evaluated	Not_evaluated	Not_evaluated	Not_evaluated	Not_evaluated	Not_evaluated	Not_evaluated	Not_evaluated	Not_evaluated	Not_evaluated	Not_evaluated	Not_evaluated	Not_evaluated	Not_evaluated	Not_evaluated	Not_evaluated	Not_evaluated	Not_evaluated	Not_evaluated	Not_evaluated	Not_evaluated	Not_evaluated	Not_evaluated	Not_evaluated	Not_evaluated	Not_evaluated	Not_evaluated	Not_evaluated	Not_evaluated	Not_evaluated	Not_evaluated	Not_evaluated	Not_evaluated	Not_evaluated	Not_evaluated	Not_evaluated
	4.1.2.4	Not_evaluated	Not_evaluated	Not_evaluated	Not_evaluated	Not_evaluated	Not_evaluated	Not_evaluated	Not_evaluated	Not_evaluated	Not_evaluated	Not_evaluated	Not_evaluated	Not_evaluated	Not_evaluated	Not_evaluated	Not_evaluated	Not_evaluated	Not_evaluated	Not_evaluated	Not_evaluated	Not_evaluated	Not_evaluated	Not_evaluated	Not_evaluated	Not_evaluated	Not_evaluated	Not_evaluated	Not_evaluated	Not_evaluated	Not_evaluated	Not_evaluated	Not_evaluated	Not_evaluated	Not_evaluated	Not_evaluated	Not_evaluated	Not_evaluated	Not_evaluated	Not_evaluated	Not_evaluated	Not_evaluated	Not_evaluated	Not_evaluated	Not_evaluated	Not_evaluated	Not_evaluated	Not_evaluated	Not_evaluated
	4.2.1.55	Not_evaluated	Not_evaluated	Not_evaluated	Not_evaluated	Not_evaluated	Not_evaluated	Not_evaluated	Not_evaluated	Not_evaluated	Not_evaluated	Not_evaluated	Not_evaluated	Not_evaluated	Not_evaluated	Not_evaluated	Not_evaluated	Not_evaluated	Not_evaluated	Not_evaluated	Not_evaluated	Not_evaluated	Not_evaluated	Not_evaluated	Not_evaluated	Not_evaluated	Not_evaluated	Not_evaluated	Not_evaluated	Not_evaluated	Not_evaluated	Not_evaluated	Not_evaluated	Not_evaluated	Not_evaluated	Not_evaluated	Not_evaluated	Not_evaluated	Not_evaluated	Not_evaluated	Not_evaluated	Not_evaluated	Not_evaluated	Not_evaluated	Not_evaluated	Not_evaluated	Not_evaluated	Not_evaluated	Not_evaluated
	4.3.1.1	Not_evaluated	Not_evaluated	Not_evaluated	Not_evaluated	Not_evaluated	Not_evaluated	Not_evaluated	Not_evaluated	Not_evaluated	Not_evaluated	Not_evaluated	Not_evaluated	Not_evaluated	Not_evaluated	Not_evaluated	Not_evaluated	Not_evaluated	Not_evaluated	Not_evaluated	Not_evaluated	Not_evaluated	Not_evaluated	Not_evaluated	Not_evaluated	Not_evaluated	Not_evaluated	Not_evaluated	Not_evaluated	Not_evaluated	Not_evaluated	Not_evaluated	Not_evaluated	Not_evaluated	Not_evaluated	Not_evaluated	Not_evaluated	Not_evaluated	Not_evaluated	Not_evaluated	Not_evaluated	Not_evaluated	Not_evaluated	Not_evaluated	Not_evaluated	Not_evaluated	Not_evaluated	Not_evaluated	Not_evaluated
	4.3.1.17	Not_evaluated	Not_evaluated	Not_evaluated	Not_evaluated	Not_evaluated	Not_evaluated	Not_evaluated	Not_evaluated	Not_evaluated	Not_evaluated	Not_evaluated	Not_evaluated	Not_evaluated	Not_evaluated	Not_evaluated	Not_evaluated	Not_evaluated	Not_evaluated	Not_evaluated	Not_evaluated	Not_evaluated	Not_evaluated	Not_evaluated	Not_evaluated	Not_evaluated	Not_evaluated	Not_evaluated	Not_evaluated	Not_evaluated	Not_evaluated	Not_evaluated	Not_evaluated	Not_evaluated	Not_evaluated	Not_evaluated	Not_evaluated	Not_evaluated	Not_evaluated	Not_evaluated	Not_evaluated	Not_evaluated	Not_evaluated	Not_evaluated	Not_evaluated	Not_evaluated	Not_evaluated	Not_evaluated	Not_evaluated
	4.3.1.19	Not_evaluated	Not_evaluated	Not_evaluated	Not_evaluated	Not_evaluated	Not_evaluated	Not_evaluated	Not_evaluated	Not_evaluated	Not_evaluated	Not_evaluated	Not_evaluated	Not_evaluated	Not_evaluated	Not_evaluated	Not_evaluated	Not_evaluated	Not_evaluated	Not_evaluated	Not_evaluated	Not_evaluated	Not_evaluated	Not_evaluated	Not_evaluated	Not_evaluated	Not_evaluated	Not_evaluated	Not_evaluated	Not_evaluated	Not_evaluated	Not_evaluated	Not_evaluated	Not_evaluated	Not_evaluated	Not_evaluated	Not_evaluated	Not_evaluated	Not_evaluated	Not_evaluated	Not_evaluated	Not_evaluated	Not_evaluated	Not_evaluated	Not_evaluated	Not_evaluated	Not_evaluated	Not_evaluated	Not_evaluated
	4.4.1.1	Not_evaluated	Not_evaluated	Not_evaluated	Not_evaluated	Not_evaluated	Not_evaluated	Not_evaluated	Not_evaluated	Not_evaluated	Not_evaluated	Not_evaluated	Not_evaluated	Not_evaluated	Not_evaluated	Not_evaluated	Not_evaluated	Not_evaluated	Not_evaluated	Not_evaluated	Not_evaluated	Not_evaluated	Not_evaluated	Not_evaluated	Not_evaluated	Not_evaluated	Not_evaluated	Not_evaluated	Not_evaluated	Not_evaluated	Not_evaluated	Not_evaluated	Not_evaluated	Not_evaluated	Not_evaluated	Not_evaluated	Not_evaluated	Not_evaluated	Not_evaluated	Not_evaluated	Not_evaluated	Not_evaluated	Not_evaluated	Not_evaluated	Not_evaluated	Not_evaluated	Not_evaluated	Not_evaluated	Not_evaluated
	4.4.1.8	Not_evaluated	Not_evaluated	Not_evaluated	Not_evaluated	Not_evaluated	Not_evaluated	Not_evaluated	Not_evaluated	Not_evaluated	Not_evaluated	Not_evaluated	Not_evaluated	Not_evaluated	Not_evaluated	Not_evaluated	Not_evaluated	Not_evaluated	Not_evaluated	Not_evaluated	Not_evaluated	Not_evaluated	Not_evaluated	Not_evaluated	Not_evaluated	Not_evaluated	Not_evaluated	Not_evaluated	Not_evaluated	Not_evaluated	Not_evaluated	Not_evaluated	Not_evaluated	Not_evaluated	Not_evaluated	Not_evaluated	Not_evaluated	Not_evaluated	Not_evaluated	Not_evaluated	Not_evaluated	Not_evaluated	Not_evaluated	Not_evaluated	Not_evaluated	Not_evaluated	Not_evaluated	Not_evaluated	Not_evaluated
	5.1.1.1	Not_evaluated	Not_evaluated	Not_evaluated	Not_evaluated	Not_evaluated	Not_evaluated	Not_evaluated	Not_evaluated	Not_evaluated	Not_evaluated	Not_evaluated	Not_evaluated	Not_evaluated	Not_evaluated	Not_evaluated	Not_evaluated	Not_evaluated	Not_evaluated	Not_evaluated	Not_evaluated	Not_evaluated	Not_evaluated	Not_evaluated	Not_evaluated	Not_evaluated	Not_evaluated	Not_evaluated	Not_evaluated	Not_evaluated	Not_evaluated	Not_evaluated	Not_evaluated	Not_evaluated	Not_evaluated	Not_evaluated	Not_evaluated	Not_evaluated	Not_evaluated	Not_evaluated	Not_evaluated	Not_evaluated	Not_evaluated	Not_evaluated	Not_evaluated	Not_evaluated	Not_evaluated	Not_evaluated	Not_evaluated
	5.1.1.3	Not_evaluated	Not_evaluated	Not_evaluated	Not_evaluated	Not_evaluated	Not_evaluated	Not_evaluated	Not_evaluated	Not_evaluated	Not_evaluated	Not_evaluated	Not_evaluated	Not_evaluated	Not_evaluated	Not_evaluated	Not_evaluated	Not_evaluated	Not_evaluated	Not_evaluated	Not_evaluated	Not_evaluated	Not_evaluated	Not_evaluated	Not_evaluated	Not_evaluated	Not_evaluated	Not_evaluated	Not_evaluated	Not_evaluated	Not_evaluated	Not_evaluated	Not_evaluated	Not_evaluated	Not_evaluated	Not_evaluated	Not_evaluated	Not_evaluated	Not_evaluated	Not_evaluated	Not_evaluated	Not_evaluated	Not_evaluated	Not_evaluated	Not_evaluated	Not_evaluated	Not_evaluated	Not_evaluated	Not_evaluated
	5.1.3.14	Not_evaluated	Not_evaluated	Not_evaluated	Not_evaluated	Not_evaluated	Not_evaluated	Not_evaluated	Not_evaluated	Not_evaluated	Not_evaluated	Not_evaluated	Not_evaluated	Not_evaluated	Not_evaluated	Not_evaluated	Not_evaluated	Not_evaluated	Not_evaluated	Not_evaluated	Not_evaluated	Not_evaluated	Not_evaluated	Not_evaluated	Not_evaluated	Not_evaluated	Not_evaluated	Not_evaluated	Not_evaluated	Not_evaluated	Not_evaluated	Not_evaluated	Not_evaluated	Not_evaluated	Not_evaluated	Not_evaluated	Not_evaluated	Not_evaluated	Not_evaluated	Not_evaluated	Not_evaluated	Not_evaluated	Not_evaluated	Not_evaluated	Not_evaluated	Not_evaluated	Not_evaluated	Not_evaluated	Not_evaluated
	5.1.3.3	Not_evaluated	Not_evaluated	Not_evaluated	Not_evaluated	Not_evaluated	Not_evaluated	Not_evaluated	Not_evaluated	Not_evaluated	Not_evaluated	Not_evaluated	Not_evaluated	Not_evaluated	Not_evaluated	Not_evaluated	Not_evaluated	Not_evaluated	Not_evaluated	Not_evaluated	Not_evaluated	Not_evaluated	Not_evaluated	Not_evaluated	Not_evaluated	Not_evaluated	Not_evaluated	Not_evaluated	Not_evaluated	Not_evaluated	Not_evaluated	Not_evaluated	Not_evaluated	Not_evaluated	Not_evaluated	Not_evaluated	Not_evaluated	Not_evaluated	Not_evaluated	Not_evaluated	Not_evaluated	Not_evaluated	Not_evaluated	Not_evaluated	Not_evaluated	Not_evaluated	Not_evaluated	Not_evaluated	Not_evaluated
	5.1.3.9	Not_evaluated	Not_evaluated	Not_evaluated	Not_evaluated	Not_evaluated	Not_evaluated	Not_evaluated	Not_evaluated	Not_evaluated	Not_evaluated	Not_evaluated	Not_evaluated	Not_evaluated	Not_evaluated	Not_evaluated	Not_evaluated	Not_evaluated	Not_evaluated	Not_evaluated	Not_evaluated	Not_evaluated	Not_evaluated	Not_evaluated	Not_evaluated	Not_evaluated	Not_evaluated	Not_evaluated	Not_evaluated	Not_evaluated	Not_evaluated	Not_evaluated	Not_evaluated	Not_evaluated	Not_evaluated	Not_evaluated	Not_evaluated	Not_evaluated	Not_evaluated	Not_evaluated	Not_evaluated	Not_evaluated	Not_evaluated	Not_evaluated	Not_evaluated	Not_evaluated	Not_evaluated	Not_evaluated	Not_evaluated
	5.4.2.7	Not_evaluated	Not_evaluated	Not_evaluated	Not_evaluated	Not_evaluated	Not_evaluated	Not_evaluated	Not_evaluated	Not_evaluated	Not_evaluated	Not_evaluated	Not_evaluated	Not_evaluated	Not_evaluated	Not_evaluated	Not_evaluated	Not_evaluated	Not_evaluated	Not_evaluated	Not_evaluated	Not_evaluated	Not_evaluated	Not_evaluated	Not_evaluated	Not_evaluated	Not_evaluated	Not_evaluated	Not_evaluated	Not_evaluated	Not_evaluated	Not_evaluated	Not_evaluated	Not_evaluated	Not_evaluated	Not_evaluated	Not_evaluated	Not_evaluated	Not_evaluated	Not_evaluated	Not_evaluated	Not_evaluated	Not_evaluated	Not_evaluated	Not_evaluated	Not_evaluated	Not_evaluated	Not_evaluated	Not_evaluated
	6.2.1.3	Not_evaluated	Not_evaluated	Not_evaluated	Not_evaluated	Not_evaluated	Not_evaluated	Not_evaluated	Not_evaluated	Not_evaluated	Not_evaluated	Not_evaluated	Not_evaluated	Not_evaluated	Not_evaluated	Not_evaluated	Not_evaluated	Not_evaluated	Not_evaluated	Not_evaluated	Not_evaluated	Not_evaluated	Not_evaluated	Not_evaluated	Not_evaluated	Not_evaluated	Not_evaluated	Not_evaluated	Not_evaluated	Not_evaluated	Not_evaluated	Not_evaluated	Not_evaluated	Not_evaluated	Not_evaluated	Not_evaluated	Not_evaluated	Not_evaluated	Not_evaluated	Not_evaluated	Not_evaluated	Not_evaluated	Not_evaluated	Not_evaluated	Not_evaluated	Not_evaluated	Not_evaluated	Not_evaluated	Not_evaluated
	6.3.1.1	Not_evaluated	Not_evaluated	Not_evaluated	Not_evaluated	Not_evaluated	Not_evaluated	Not_evaluated	Not_evaluated	Not_evaluated	Not_evaluated	Not_evaluated	Not_evaluated	Not_evaluated	Not_evaluated	Not_evaluated	Not_evaluated	Not_evaluated	Not_evaluated	Not_evaluated	Not_evaluated	Not_evaluated	Not_evaluated	Not_evaluated	Not_evaluated	Not_evaluated	Not_evaluated	Not_evaluated	Not_evaluated	Not_evaluated	Not_evaluated	Not_evaluated	Not_evaluated	Not_evaluated	Not_evaluated	Not_evaluated	Not_evaluated	Not_evaluated	Not_evaluated	Not_evaluated	Not_evaluated	Not_evaluated	Not_evaluated	Not_evaluated	Not_evaluated	Not_evaluated	Not_evaluated	Not_evaluated	Not_evaluated
	6.3.3.2	Not_evaluated	Not_evaluated	Not_evaluated	Not_evaluated	Not_evaluated	Not_evaluated	Not_evaluated	Not_evaluated	Not_evaluated	Not_evaluated	Not_evaluated	Not_evaluated	Not_evaluated	Not_evaluated	Not_evaluated	Not_evaluated	Not_evaluated	Not_evaluated	Not_evaluated	Not_evaluated	Not_evaluated	Not_evaluated	Not_evaluated	Not_evaluated	Not_evaluated	Not_evaluated	Not_evaluated	Not_evaluated	Not_evaluated	Not_evaluated	Not_evaluated	Not_evaluated	Not_evaluated	Not_evaluated	Not_evaluated	Not_evaluated	Not_evaluated	Not_evaluated	Not_evaluated	Not_evaluated	Not_evaluated	Not_evaluated	Not_evaluated	Not_evaluated	Not_evaluated	Not_evaluated	Not_evaluated	Not_evaluated
	6.3.4.14	Not_evaluated	Not_evaluated	Not_evaluated	Not_evaluated	Not_evaluated	Not_evaluated	Not_evaluated	Not_evaluated	Not_evaluated	Not_evaluated	Not_evaluated	Not_evaluated	Not_evaluated	Not_evaluated	Not_evaluated	Not_evaluated	Not_evaluated	Not_evaluated	Not_evaluated	Not_evaluated	Not_evaluated	Not_evaluated	Not_evaluated	Not_evaluated	Not_evaluated	Not_evaluated	Not_evaluated	Not_evaluated	Not_evaluated	Not_evaluated	Not_evaluated	Not_evaluated	Not_evaluated	Not_evaluated	Not_evaluated	Not_evaluated	Not_evaluated	Not_evaluated	Not_evaluated	Not_evaluated	Not_evaluated	Not_evaluated	Not_evaluated	Not_evaluated	Not_evaluated	Not_evaluated	Not_evaluated	Not_evaluated
	6.3.4.21	Not_evaluated	Not_evaluated	Not_evaluated	Not_evaluated	Not_evaluated	Not_evaluated	Not_evaluated	Not_evaluated	Not_evaluated	Not_evaluated	Not_evaluated	Not_evaluated	Not_evaluated	Not_evaluated	Not_evaluated	Not_evaluated	Not_evaluated	Not_evaluated	Not_evaluated	Not_evaluated	Not_evaluated	Not_evaluated	Not_evaluated	Not_evaluated	Not_evaluated	Not_evaluated	Not_evaluated	Not_evaluated	Not_evaluated	Not_evaluated	Not_evaluated	Not_evaluated	Not_evaluated	Not_evaluated	Not_evaluated	Not_evaluated	Not_evaluated	Not_evaluated	Not_evaluated	Not_evaluated	Not_evaluated	Not_evaluated	Not_evaluated	Not_evaluated	Not_evaluated	Not_evaluated	Not_evaluated	Not_evaluated
	6.3.5.4	Not_evaluated	Not_evaluated	Not_evaluated	Not_evaluated	Not_evaluated	Not_evaluated	Not_evaluated	Not_evaluated	Not_evaluated	Not_evaluated	Not_evaluated	Not_evaluated	Not_evaluated	Not_evaluated	Not_evaluated	Not_evaluated	Not_evaluated	Not_evaluated	Not_evaluated	Not_evaluated	Not_evaluated	Not_evaluated	Not_evaluated	Not_evaluated	Not_evaluated	Not_evaluated	Not_evaluated	Not_evaluated	Not_evaluated	Not_evaluated	Not_evaluated	Not_evaluated	Not_evaluated	Not_evaluated	Not_evaluated	Not_evaluated	Not_evaluated	Not_evaluated	Not_evaluated	Not_evaluated	Not_evaluated	Not_evaluated	Not_evaluated	Not_evaluated	Not_evaluated	Not_evaluated	Not_evaluated	Not_evaluated
[truncated: 77 more columns]

## Sheet: Biomass Perturbation
	Prediction of biomass and PDO yields changing biomass composition
	Simulation of Clostridium sp IBUN 158B cultured at glycerol limitation and excess
	Summary
	Number of valid combinations:			9035
			Glycerol limitation		Glycerol excess
			Yxs	Ypdo	Yxs	Ypdo
	Average		0.00641	0.58719	0.00465	0.70832
	Standard deviation (SD)		0.00021	0.00261	0.00016	0.00297
	% Relative SD		3.21409	0.44511	3.45771	0.41882
	Molar fraction of Fatty Acids							Molar fraction of Amino Acids																				Molar fraction of DNA				Molar fraction of RNA				Molar fraction of Lipids			Molar fraction of Traces						Mass fraction of Biomass
	Oleoyl_acp	Octadecanoyl_acp	Tetradecanoyl_acp	Hexadecanoyl_acp	Hexadecenoyl_acp	Hexadecacyclopropane_acp	Octadecacyclopropane_acp	L_Glutamate	Glycine	L_Alanine	L_Lysine	L_Aspartate	L_Arginine	L_Glutamine	L_Serine	L_Methionine	L_Tryptophan	L_Phenylalanine	L_Tyrosine	L_Cysteine	L_Leucine	L_Histidine	L_Proline	L_Asparagine	L_Valine	L_Threonine	L_Isoleucine	dATP	dGTP	dCTP	dTTP	ATP	GTP	CTP	UTP	Phosphatidylglycerol	Phosphatidylethanolamine	Phosphatidyl_N_methylethanolamine	NAD	NADP	CoA	FAD	FMN	Tetrahydrofolate	Protein	DNA_	RNA_	Peptideglycan	Lipid
	0.05805	0.05278	0.05473	0.3901	0.23753	0.13618	0.07062	0.10371	0.05424	0.06274	0.06968	0.06854	0.02861	0.02268	0.11356	0.02215	0.0049	0.0278	0.04889	0.01748	0.06386	0.01787	0.03903	0.05581	0.04799	0.05439	0.07606	0.36879	0.13121	0.13121	0.36879	0.23511	0.19536	0.14584	0.42369	0.25506	0.23283	0.5121	0.1321	0.11223	0.10384	0.07955	0.31697	0.25532	0.56665	0.01659	0.06622	0.11298	0.07848
	0.08384	0.05807	0.06485	0.47369	0.13903	0.12726	0.05325	0.0642	0.09212	0.05262	0.07131	0.06009	0.03257	0.01186	0.06869	0.02423	0.00694	0.02959	0.02673	0.012	0.09654	0.01142	0.03932	0.06358	0.08005	0.04267	0.11347	0.37512	0.12488	0.12488	0.37512	0.34984	0.22493	0.03386	0.39137	0.3396	0.14057	0.51982	0.12466	0.19122	0.14169	0.11271	0.17996	0.24976	0.52926	0.02489	0.0759	0.09234	0.08596
	0.03212	0.01957	0.0347	0.64639	0.07303	0.12999	0.06419	0.08212	0.04931	0.07059	0.09695	0.04195	0.04282	0.035	0.05845	0.02017	0.00494	0.05724	0.04711	0.01132	0.06353	0.01366	0.02125	0.08305	0.07728	0.04417	0.07908	0.41333	0.08667	0.08667	0.41333	0.44612	0.20278	0.1031	0.248	0.196	0.25114	0.55286	0.13165	0.17146	0.09363	0.22146	0.17963	0.20218	0.51294	0.02882	0.05695	0.08691	0.10032
	0.02873	0.04429	0.02754	0.528	0.07909	0.22298	0.06937	0.02583	0.07997	0.06258	0.07713	0.06585	0.01359	0.02465	0.03983	0.03326	0.00406	0.06128	0.04928	0.01354	0.08383	0.00537	0.02532	0.065	0.0877	0.06595	0.11599	0.28381	0.21619	0.21619	0.28381	0.39461	0.16853	0.12246	0.3144	0.33618	0.22063	0.44319	0.1515	0.12527	0.14267	0.10338	0.18248	0.2947	0.59395	0.02641	0.06643	0.10263	0.06096
	0.04039	0.02621	0.04773	0.55663	0.14355	0.13334	0.05215	0.09859	0.05831	0.06275	0.03739	0.05661	0.05216	0.03885	0.069	0.02313	0.0088	0.04754	0.05791	0.01305	0.07887	0.01429	0.01667	0.03537	0.06135	0.06171	0.10767	0.47159	0.02841	0.02841	0.47159	0.19767	0.22417	0.14376	0.43441	0.1874	0.1631	0.6495	0.14788	0.09676	0.18449	0.18349	0.23334	0.15403	0.4434	0.02077	0.09115	0.04159	0.06968
	0.04194	0.02797	0.01864	0.58429	0.22892	0.06382	0.03442	0.10227	0.10294	0.05897	0.06474	0.06815	0.02223	0.02519	0.06232	0.02138	0.00353	0.03465	0.04887	0.00799	0.03615	0.00829	0.0329	0.09768	0.0397	0.05494	0.1071	0.35718	0.14282	0.14282	0.35718	0.53079	0.18804	0.10546	0.1757	0.19071	0.2659	0.54339	0.13084	0.12276	0.14505	0.18322	0.14029	0.27784	0.49938	0.03343	0.03976	0.11012	0.05698
	0.02151	0.03817	0.0322	0.47346	0.28076	0.11147	0.04243	0.07257	0.07637	0.05607	0.07679	0.08227	0.03101	0.02973	0.06962	0.02055	0.00455	0.05144	0.03771	0.01277	0.03422	0.01079	0.02759	0.07899	0.03978	0.05282	0.13437	0.32159	0.17841	0.17841	0.32159	0.55712	0.12501	0.13022	0.18765	0.21999	0.22945	0.55057	0.17227	0.16741	0.11823	0.19101	0.16069	0.19039	0.46691	0.0224	0.087	0.07577	0.11143
	0.05608	0.03047	0.06015	0.26093	0.37503	0.11856	0.09877	0.09082	0.06331	0.03176	0.08923	0.05384	0.03843	0.01874	0.0666	0.02226	0.00453	0.05394	0.07096	0.00905	0.05597	0.02161	0.04382	0.05417	0.05982	0.05403	0.09711	0.35727	0.14273	0.14273	0.35727	0.33946	0.26159	0.14164	0.25732	0.24335	0.18537	0.57127	0.2544	0.12446	0.11716	0.1107	0.10811	0.28517	0.43743	0.03276	0.08151	0.16165	0.05509
	0.02006	0.03026	0.01558	0.41351	0.22692	0.21369	0.07997	0.06189	0.07206	0.05025	0.0684	0.08132	0.0467	0.02742	0.03982	0.02659	0.00802	0.0591	0.033	0.00897	0.10635	0.01193	0.00757	0.09659	0.04842	0.03857	0.10702	0.45674	0.04326	0.04326	0.45674	0.45525	0.17454	0.11644	0.25376	0.07975	0.23698	0.68327	0.22145	0.18117	0.13069	0.11818	0.20764	0.14087	0.57262	0.03514	0.06021	0.09944	0.02832
	0.03363	0.02292	0.03331	0.5524	0.1561	0.14636	0.05528	0.07277	0.0675	0.05675	0.10263	0.04873	0.04366	0.02308	0.05884	0.01923	0.00746	0.05399	0.06408	0.01192	0.0826	0.01196	0.01679	0.07666	0.06647	0.03463	0.08025	0.2316	0.2684	0.2684	0.2316	0.35532	0.14771	0.08035	0.41661	0.22096	0.07391	0.70513	0.16355	0.14647	0.10514	0.12811	0.22946	0.22727	0.5749	0.02495	0.06249	0.08653	0.08323
	0.06985	0.04139	0.03982	0.38821	0.25004	0.14145	0.06925	0.09947	0.06405	0.05418	0.0655	0.0555	0.04791	0.02353	0.0705	0.03146	0.00488	0.03717	0.0532	0.00771	0.07169	0.01372	0.02907	0.04604	0.06856	0.07039	0.08548	0.20528	0.29472	0.29472	0.20528	0.39677	0.22276	0.14523	0.23524	0.28436	0.23481	0.48083	0.27274	0.10742	0.13118	0.09638	0.13911	0.25317	0.58073	0.02409	0.06748	0.10847	0.0599
	0.04107	0.02516	0.02819	0.49496	0.27529	0.09998	0.03536	0.08533	0.06745	0.04653	0.09165	0.04041	0.03128	0.02957	0.07528	0.02207	0.00787	0.0567	0.03402	0.01244	0.09265	0.02016	0.03941	0.06828	0.04216	0.06807	0.06869	0.35624	0.14376	0.14376	0.35624	0.30257	0.26568	0.09263	0.33912	0.37419	0.2522	0.3736	0.13961	0.08705	0.07229	0.14733	0.29922	0.2545	0.56687	0.02423	0.04911	0.11414	0.07543
	0.02338	0.03433	0.02335	0.64605	0.1061	0.11357	0.05323	0.07864	0.06091	0.06204	0.0564	0.05305	0.04044	0.03386	0.07188	0.04146	0.00832	0.05386	0.04918	0.00969	0.0944	0.01664	0.0284	0.05717	0.07931	0.05212	0.05226	0.40003	0.09997	0.09997	0.40003	0.32173	0.18259	0.09909	0.39659	0.24271	0.23521	0.52207	0.16751	0.05162	0.15854	0.17154	0.18769	0.26311	0.62819	0.01745	0.07137	0.06971	0.05464
	0.03139	0.01564	0.01865	0.60275	0.20864	0.08944	0.03348	0.03201	0.07099	0.0677	0.09333	0.07066	0.02212	0.02076	0.06526	0.02998	0.00563	0.04024	0.04039	0.01233	0.07904	0.01609	0.0146	0.08568	0.08537	0.04669	0.10113	0.49484	0.00516	0.00516	0.49484	0.39655	0.24178	0.13199	0.22969	0.28123	0.25437	0.4644	0.08505	0.14452	0.13569	0.12436	0.26586	0.24452	0.5562	0.01705	0.03948	0.15379	0.07038
	0.0411	0.03262	0.0496	0.57169	0.17298	0.09094	0.04107	0.07415	0.06326	0.08348	0.08889	0.06931	0.02392	0.02331	0.08211	0.0295	0.00998	0.04685	0.03115	0.00905	0.08222	0.01009	0.03702	0.05569	0.06438	0.04871	0.06695	0.34288	0.15712	0.15712	0.34288	0.46193	0.17054	0.09332	0.27422	0.17493	0.27424	0.55082	0.19182	0.13264	0.21266	0.12265	0.20853	0.13169	0.51181	0.02137	0.08832	0.13398	0.05108
	0.03365	0.02403	0.02555	0.63133	0.12669	0.12121	0.03754	0.06188	0.02219	0.07227	0.10312	0.06446	0.03252	0.03352	0.0535	0.02758	0.00501	0.04132	0.03523	0.01484	0.09144	0.01839	0.03799	0.07301	0.05141	0.04211	0.11822	0.54774	-0.04774	-0.04774	0.54774	0.38019	0.18263	0.08502	0.35216	0.22811	0.21418	0.55771	0.26576	0.11666	0.16181	0.11816	0.10686	0.23075	0.46575	0.05068	0.09077	0.08024	0.07967
	0.06054	0.03705	0.03674	0.34135	0.29324	0.17294	0.05815	0.01323	0.07764	0.04706	0.11035	0.06555	0.04305	0.03469	0.08379	0.02256	0.00789	0.04369	0.04733	0.00712	0.08951	0.0195	0.04137	0.06032	0.04001	0.05891	0.0864	0.31108	0.18892	0.18892	0.31108	0.33578	0.1619	0.12742	0.3749	0.27137	0.15607	0.57256	0.14615	0.16884	0.13474	0.15803	0.19495	0.19729	0.63393	0.01793	0.06016	0.11917	0.05403
	0.04228	0.01629	0.00733	0.61587	0.20233	0.07332	0.04259	0.07117	0.09975	0.05671	0.08941	0.03277	0.03094	0.01974	0.06094	0.02417	0.01098	0.04352	0.04176	0.01014	0.09516	0.01202	0.03351	0.06612	0.06849	0.04117	0.09149	0.29635	0.20365	0.20365	0.29635	0.47558	0.27557	0.06673	0.18212	0.18894	0.18875	0.6223	0.23353	0.09634	0.12438	0.20507	0.11853	0.22215	0.39752	0.00912	0.08695	0.14282	0.09673
	0.03427	0.01919	0.04079	0.5941	0.16581	0.09092	0.05491	0.09467	0.05344	0.0739	0.10739	0.0785	0.04058	0.02632	0.05251	0.02632	0.0077	0.05312	0.03241	0.01196	0.07768	0.01374	0.0167	0.07836	0.03199	0.03589	0.08681	0.29508	0.20492	0.20492	0.29508	0.31945	0.17993	0.10942	0.3912	0.24127	0.1038	0.65493	0.21127	0.16839	0.08322	0.10841	0.27745	0.15126	0.59793	0.01476	0.05135	0.08604	0.05851
	0.03867	0.01913	0.02512	0.67083	0.15594	0.06166	0.02866	0.07404	0.03973	0.069	0.0863	0.0214	0.02877	0.02093	0.08448	0.03363	0.00916	0.0507	0.04189	0.00735	0.13257	0.01142	0.01204	0.05609	0.07783	0.04384	0.09884	0.31996	0.18004	0.18004	0.31996	0.3647	0.2517	0.11086	0.27273	0.06479	0.35578	0.57943	0.15343	0.16466	0.13691	0.12908	0.18922	0.2267	0.46024	0.0382	0.08346	0.10107	0.07005
	0.03348	0.02496	0.02352	0.6953	0.08728	0.08203	0.05342	0.07636	0.02362	0.06274	0.08959	0.04981	0.0408	0.01939	0.1065	0.01648	0.00644	0.05106	0.04609	0.01114	0.06384	0.01646	0.02128	0.0783	0.05256	0.05941	0.10812	0.42325	0.07675	0.07675	0.42325	0.40292	0.12375	0.114	0.35933	0.27144	0.22321	0.50536	0.16199	0.15412	0.15867	0.1121	0.2186	0.19452	0.45068	0.03732	0.05656	0.1217	0.12807
	0.04395	0.02451	0.03353	0.56906	0.22454	0.06842	0.03598	0.07417	0.08405	0.06714	0.05574	0.03398	0.04428	0.01601	0.07749	0.0379	0.00638	0.02621	0.05227	0.00453	0.1007	0.01457	0.0202	0.04614	0.08712	0.0517	0.09941	0.35902	0.14098	0.14098	0.35902	0.3744	0.24	0.13186	0.25374	0.25025	0.2454	0.50435	0.1563	0.16344	0.1409	0.14779	0.23644	0.15514	0.55975	0.03516	0.06485	0.07578	0.07378
	0.02418	0.02937	0.01353	0.57615	0.15091	0.14144	0.06441	0.01591	0.07468	0.08019	0.12573	0.05858	0.04215	0.03023	0.05418	0.03986	0.00886	0.02279	0.02899	0.01492	0.16377	0.01418	0.03871	0.04156	0.05416	0.04017	0.05039	0.45405	0.04595	0.04595	0.45405	0.37022	0.2542	0.11065	0.26494	0.2654	0.24252	0.49208	0.13773	0.11174	0.17703	0.12338	0.19451	0.25562	0.42689	0.03512	0.10064	0.13553	0.02681
	0.00893	0.02821	0.01585	0.61024	0.20642	0.07755	0.0528	0.07252	0.03639	0.04505	0.08438	0.07799	0.03415	0.0074	0.05505	0.0249	0.00676	0.03739	0.03657	0.01084	0.11779	0.01829	0.03008	0.07579	0.09108	0.04754	0.09006	0.25313	0.24687	0.24687	0.25313	0.41189	0.18513	0.08315	0.31983	0.3346	0.20227	0.46313	0.18706	0.18058	0.10954	0.1536	0.22431	0.14491	0.59827	0.02449	0.05037	0.12158	0.01853
	0.03294	0.03751	0.03638	0.49491	0.24749	0.10987	0.0409	0.05001	0.06956	0.07443	0.10561	0.04655	0.0325	0.0253	0.05088	0.02784	0.01167	0.04564	0.03618	0.0131	0.11255	0.01106	0.02685	0.06658	0.04141	0.0417	0.11056	0.16151	0.33849	0.33849	0.16151	0.41932	0.16023	0.09157	0.32888	0.19627	0.21305	0.59068	0.04076	0.14077	0.14788	0.15479	0.27513	0.24067	0.52192	0.03129	0.07345	0.11243	0.06138
	0.04318	0.0245	0.01852	0.63913	0.11382	0.11301	0.04786	0.07538	0.08031	0.04765	0.06652	0.06801	0.0439	0.03576	0.0992	0.02317	0.00559	0.04662	0.04815	0.0099	0.05859	0.01553	0.03283	0.05211	0.0581	0.04103	0.09166	0.1819	0.3181	0.3181	0.1819	0.31261	0.16619	0.09626	0.42494	0.16868	0.14835	0.68298	0.18763	0.0556	0.15807	0.10409	0.33796	0.15665	0.6446	0.02218	0.03	0.09484	0.0653
	0.02392	0.03371	0.02403	0.59661	0.20023	0.09217	0.02932	0.08899	0.05883	0.04785	0.03884	0.05552	0.02368	0.01859	0.07901	0.0306	0.00491	0.05491	0.05322	0.01029	0.10514	0.01693	0.03525	0.08988	0.07625	0.01514	0.09615	0.27623	0.22377	0.22377	0.27623	0.51783	0.0986	0.05624	0.32732	0.27222	0.24814	0.47964	0.14767	0.1675	0.1118	0.14396	0.33286	0.09622	0.53255	0.03417	0.07042	0.05552	0.07941
	0.0287	0.03126	0.04764	0.66048	0.08095	0.12554	0.02542	0.01577	0.06833	0.07211	0.09902	0.04422	0.04852	0.0176	0.05899	0.02415	0.00638	0.03455	0.03251	0.01692	0.13749	0.01159	0.03298	0.09285	0.03567	0.02324	0.12711	0.46338	0.03662	0.03662	0.46338	0.41025	0.18709	0.12625	0.27641	0.21514	0.21161	0.57325	0.18888	0.09939	0.14477	0.12495	0.23762	0.20437	0.48573	0.00407	0.11002	0.1071	0.08722
	0.02021	0.03426	0.01256	0.62678	0.2034	0.06083	0.04195	0.07968	0.06559	0.01665	0.0972	0.06453	0.03572	0.01932	0.06363	0.03314	0.01021	0.01418	0.02345	0.01593	0.08131	0.01232	0.03242	0.07514	0.04796	0.06038	0.15126	0.40659	0.09341	0.09341	0.40659	0.47997	0.28965	0.07928	0.1511	0.3159	0.20116	0.48294	0.14374	0.13766	0.17039	0.13886	0.13571	0.27365	0.49018	0.0215	0.08548	0.09245	0.08875
	0.04428	0.05014	0.04301	0.4562	0.23706	0.11919	0.05012	0.0661	0.05189	0.06166	0.09598	0.08322	0.03329	0.02363	0.03548	0.03549	0.00677	0.04303	0.037	0.01832	0.07881	0.01312	0.02608	0.07439	0.07703	0.04805	0.09069	0.33398	0.16602	0.16602	0.33398	0.47732	0.2263	0.04422	0.25216	0.28913	0.18173	0.52913	0.15579	0.15196	0.17418	0.13953	0.25297	0.12558	0.47958	0.03311	0.03767	0.1406	0.06974
	0.04471	0.02557	0.05502	0.49093	0.1664	0.17351	0.04386	0.05913	0.05447	0.07546	0.08694	0.04183	0.02874	0.02747	0.0738	0.0242	0.00729	0.05051	0.03701	0.00963	0.12256	0.01519	0.02626	0.06761	0.05772	0.06216	0.07203	0.40996	0.09004	0.09004	0.40996	0.48159	0.12113	0.10201	0.29527	0.26878	0.19638	0.53484	0.28594	0.15659	0.05474	0.05874	0.21222	0.23176	0.57528	0.03201	0.03875	0.12709	0.02349
	0.05702	0.02732	0.02104	0.57195	0.17353	0.09274	0.05641	0.096	0.08947	0.05142	0.0886	0.09175	0.02882	0.0202	0.03015	0.02295	0.00662	0.03679	0.02469	0.0084	0.11654	0.00938	0.02412	0.04565	0.04635	0.03603	0.12606	0.44131	0.05869	0.05869	0.44131	0.40499	0.29917	0.08574	0.2101	0.30005	0.18721	0.51274	0.12781	0.11679	0.1712	0.08361	0.36201	0.13859	0.38558	0.01961	0.07051	0.13115	0.07054
	0.05356	0.03727	0.035	0.44824	0.27544	0.08054	0.06995	0.10705	0.07547	0.04982	0.08994	0.07918	0.0323	0.01698	0.06636	0.02922	0.0114	0.02097	0.05017	0.0084	0.10749	0.01602	0.01687	0.04106	0.05515	0.04614	0.07999	0.25084	0.24916	0.24916	0.25084	0.29765	0.23857	0.14183	0.32195	0.23934	0.21054	0.55011	0.13324	0.08725	0.16732	0.12198	0.1858	0.30441	0.51644	0.02566	0.05137	0.0648	0.06816
	0.03082	0.01887	0.04403	0.68591	0.09358	0.08786	0.03893	0.07824	0.06098	0.09948	0.06904	0.01073	0.02751	0.03994	0.0658	0.02274	0.00733	0.04137	0.06494	0.00857	0.08016	0.01618	0.02186	0.08883	0.0779	0.05592	0.06249	0.56044	-0.06044	-0.06044	0.56044	0.37915	0.21966	0.10135	0.29984	0.31059	0.25117	0.43824	0.1832	0.19302	0.13096	0.1167	0.20808	0.16804	0.58509	0.01631	0.06914	0.08463	0.04501
	0.02245	0.03571	0.03231	0.51586	0.19579	0.12687	0.07101	0.08886	0.05409	0.04226	0.08224	0.05243	0.03358	0.02262	0.08013	0.02835	0.005	0.01647	0.03434	0.01465	0.07644	0.01479	0.02937	0.08803	0.07468	0.06793	0.09376	0.48654	0.01346	0.01346	0.48654	0.39615	0.27553	0.0793	0.24903	0.2742	0.21979	0.50601	0.0609	0.09112	0.17574	0.18613	0.17852	0.30759	0.55247	0.03405	0.08183	0.07653	0.04083
	0.02325	0.02594	0.03011	0.54428	0.23984	0.10141	0.03517	0.08906	0.05941	0.04482	0.07383	0.09475	0.04391	0.04557	0.0696	0.03474	0.00704	0.06391	0.03807	0.01077	0.00297	0.01595	0.03205	0.07391	0.07061	0.06288	0.06616	0.32604	0.17396	0.17396	0.32604	0.38976	0.10247	0.15793	0.34984	0.3099	0.18051	0.50959	0.164	0.15111	0.1733	0.10329	0.21187	0.19643	0.4427	0.03276	0.09702	0.08421	0.0923
	0.04143	0.02103	0.021	0.51385	0.28413	0.07915	0.03939	0.05855	0.0473	0.0588	0.07546	0.07776	0.03708	0.02423	0.06552	0.02746	0.00932	0.06065	0.04508	0.01055	0.07954	0.01726	0.03407	0.05309	0.04098	0.08248	0.09482	0.45442	0.04558	0.04558	0.45442	0.26751	0.25254	0.15457	0.32538	0.40049	0.2034	0.39611	0.23166	0.17812	0.05719	0.13154	0.13871	0.26278	0.52539	0.0305	0.06913	0.0906	0.1143
	0.04536	0.02648	0.01741	0.5435	0.21682	0.1002	0.05022	0.08493	0.12083	0.064	0.07244	0.05565	0.02491	0.02767	0.07232	0.02129	0.00634	0.06127	0.03049	0.01096	0.07836	0.00914	0.01604	0.04529	0.08167	0.06139	0.05501	0.28942	0.21058	0.21058	0.28942	0.30789	0.2027	0.12396	0.36545	0.28012	0.17612	0.54376	0.21195	0.07997	0.20915	0.15789	0.32835	0.01269	0.58529	0.01954	0.02569	0.09627	0.05015
	0.03365	0.0214	0.02	0.58144	0.17313	0.11678	0.05359	0.09907	0.04302	0.0636	0.09129	0.08052	0.03702	0.03732	0.06786	0.04024	0.00703	0.04041	0.02473	0.0084	0.03676	0.01766	0.06316	0.04834	0.02164	0.04683	0.12509	0.49083	0.00917	0.00917	0.49083	0.47677	0.13561	0.07769	0.30994	0.3451	0.20804	0.44686	0.1782	0.17056	0.18547	0.14985	0.19087	0.12506	0.47623	0.01594	0.06979	0.1533	0.12105
	0.07562	0.01848	0.04153	0.48191	0.15452	0.12919	0.09875	0.06697	0.07714	0.04461	0.09497	0.04495	0.02729	0.03362	0.05908	0.01806	0.00701	0.04436	0.06795	0.01776	0.06737	0.01855	0.02878	0.0668	0.06877	0.04909	0.09687	0.2657	0.2343	0.2343	0.2657	0.31819	0.19789	0.17586	0.30806	0.22005	0.1565	0.62345	0.12855	0.13138	0.17511	0.14803	0.23419	0.18274	0.45978	0.04737	0.10477	0.13451	0.06241
	0.04974	0.02375	0.05368	0.66154	0.08923	0.0583	0.06377	0.04352	0.0301	0.02836	0.12113	0.04303	0.03912	0.03446	0.04199	0.02492	0.00701	0.05743	0.01866	0.02029	0.10813	0.00771	0.03521	0.09886	0.06195	0.06363	0.11448	0.46992	0.03008	0.03008	0.46992	0.31979	0.29303	0.13783	0.24936	0.25728	0.21372	0.52901	0.10094	0.13677	0.11441	0.15536	0.2695	0.22301	0.60726	0.02693	0.0805	0.08246	0.05043
	0.0068	0.02659	0.02855	0.62339	0.206	0.09282	0.01584	0.09595	0.06536	0.07927	0.03247	0.05777	0.02371	0.00975	0.05753	0.01921	0.00611	0.03932	0.03971	0.01542	0.1151	0.01619	0.02306	0.10617	0.04399	0.05217	0.10177	0.35754	0.14246	0.14246	0.35754	0.47227	0.21934	0.07394	0.23445	0.31819	0.25637	0.42544	0.21463	0.20434	0.10499	0.03235	0.21964	0.22404	0.6326	0.03417	0.02271	0.09994	0.05866
	0.05112	0.03077	0.01645	0.52356	0.22172	0.09665	0.05974	0.08566	0.06884	0.06061	0.0756	0.04512	0.03324	0.02251	0.06963	0.02838	0.0076	0.07194	0.02624	0.01618	0.08628	0.01544	0.00772	0.07615	0.06688	0.06352	0.07247	0.32952	0.17048	0.17048	0.32952	0.60499	0.16072	0.11385	0.12044	0.22485	0.2104	0.56474	0.17709	0.15104	0.13771	0.12555	0.20881	0.19979	0.50113	0.02399	0.06862	0.10735	0.09556
	0.04945	0.0177	0.04124	0.56292	0.15691	0.12555	0.04623	0.05987	0.07965	0.04003	0.11388	0.06046	0.04057	0.01325	0.07915	0.02325	0.00655	0.04218	0.05355	0.01873	0.11714	0.01963	0.0275	0.05156	0.05988	0.0282	0.06495	0.53378	-0.03378	-0.03378	0.53378	0.39083	0.19651	0.03773	0.37492	0.18243	0.25655	0.56103	0.09101	0.16636	0.092	0.19923	0.1731	0.2783	0.4604	0.01938	0.04696	0.11839	0.09835
	0.04325	0.04678	0.03223	0.46289	0.20519	0.16183	0.04783	0.0603	0.07075	0.085	0.10746	0.03486	0.05409	0.02314	0.07128	0.02044	0.0083	0.04254	0.04574	0.01193	0.11689	0.009	0.02633	0.07283	0.04282	0.01299	0.08332	0.4112	0.0888	0.0888	0.4112	0.31898	0.22672	0.11509	0.3392	0.35004	0.14809	0.50187	0.10819	0.10497	0.12041	0.1347	0.2852	0.24653	0.47152	0.00897	0.04259	0.15054	0.10687
	0.01921	0.02609	0.03444	0.49558	0.25359	0.11366	0.05742	0.06319	0.07292	0.07137	0.05257	0.07636	0.04058	0.02155	0.05465	0.0281	0.00774	0.01882	0.02656	0.01347	0.12215	0.01114	0.03502	0.07713	0.08963	0.05509	0.06195	0.33118	0.16882	0.16882	0.33118	0.4224	0.20941	0.15814	0.21005	0.32281	0.14	0.53719	0.14011	0.1061	0.20691	0.1063	0.1504	0.29018	0.51405	0.03837	0.04274	0.0839	0.08195
	0.08528	0.03988	0.03774	0.35813	0.30726	0.14601	0.02569	0.08433	0.06796	0.02744	0.06236	0.04978	0.0289	0.02459	0.07707	0.02681	0.00205	0.02681	0.04283	0.01643	0.12194	0.01614	0.01882	0.08395	0.05912	0.05806	0.10461	0.31808	0.18192	0.18192	0.31808	0.43406	0.2505	0.08806	0.22738	0.37003	0.13328	0.49669	0.17428	0.1461	0.13927	0.15638	0.17649	0.20748	0.70388	0.02133	0.02516	0.05508	0.09131
	0.02918	0.03661	0.03348	0.52758	0.21893	0.102	0.05223	0.07738	0.04015	0.04214	0.05935	0.09093	0.04249	0.01888	0.05116	0.03017	0.00451	0.05665	0.02573	0.01376	0.1235	0.0109	0.02357	0.05073	0.05814	0.03662	0.14325	0.49142	0.00858	0.00858	0.49142	0.35223	0.1726	0.06684	0.40833	0.19583	0.20302	0.60115	0.12899	0.18518	0.11514	0.1092	0.21305	0.24843	0.50659	0.02981	0.09917	0.08406	0.09455
	0.08564	0.04181	0.02349	0.37944	0.20662	0.18163	0.08137	0.0656	0.06682	0.04077	0.04634	0.06195	0.0382	0.02692	0.0981	0.03204	0.00551	0.06241	0.02995	0.01172	0.07098	0.00869	0.01467	0.07096	0.05312	0.0667	0.12857	0.45458	0.04542	0.04542	0.45458	0.2782	0.22403	0.08643	0.41134	0.2069	0.27021	0.52289	0.14522	0.10468	0.17056	0.1264	0.2062	0.24695	0.54202	0.02594	0.03663	0.07771	0.06317
	0.04827	0.03409	0.03599	0.52164	0.23217	0.08347	0.04439	0.05819	0.05938	0.08591	0.09394	0.04088	0.03711	0.02151	0.05726	0.02787	0.00572	0.04834	0.05718	0.00819	0.07983	0.01043	0.03451	0.06284	0.0798	0.04546	0.08567	0.42405	0.07595	0.07595	0.42405	0.23654	0.25832	0.20682	0.29832	0.25052	0.23943	0.51006	0.03794	0.15575	0.15948	0.13369	0.27997	0.23317	0.51871	0.02423	0.06286	0.09266	0.07429
	0.06081	0.04505	0.04566	0.47683	0.11373	0.15555	0.10237	0.06845	0.09719	0.07134	0.05455	0.08646	0.03121	0.02303	0.06379	0.02329	0.0113	0.05851	0.03311	0.01651	0.07592	0.01415	0.03461	0.06216	0.06005	0.05563	0.05874	0.26144	0.23856	0.23856	0.26144	0.44417	0.18853	0.12812	0.23918	0.19897	0.13305	0.66797	0.18724	0.13728	0.12609	0.2414	0.19867	0.10932	0.58329	0.02489	0.06822	0.05376	0.06688
	0.01874	0.0582	0.03692	0.53064	0.19683	0.12014	0.03853	0.08078	0.0779	0.05091	0.10182	0.0475	0.03096	0.02056	0.05603	0.0279	0.00932	0.02348	0.05676	0.01534	0.07595	0.00933	0.017	0.08002	0.07044	0.05632	0.09169	0.43672	0.06328	0.06328	0.43672	0.51222	0.18223	0.06908	0.23648	0.30849	0.32845	0.36306	0.11218	0.17894	0.10347	0.10656	0.28647	0.21238	0.47421	0.02032	0.08316	0.10718	0.09607
	0.05409	0.01959	0.01736	0.55803	0.15459	0.13657	0.05978	0.08424	0.06352	0.05028	0.08952	0.05198	0.04004	0.0155	0.04955	0.03112	0.00852	0.05989	0.02748	0.00381	0.11187	0.00842	0.0452	0.04345	0.07157	0.0358	0.10823	0.27549	0.22451	0.22451	0.27549	0.45008	0.15073	0.13141	0.26779	0.33225	0.18836	0.47939	0.20472	0.14686	0.0959	0.10354	0.24209	0.20689	0.49901	0.02687	0.05346	0.12889	0.11353
	0.04063	0.03262	0.04084	0.60037	0.15043	0.09452	0.04058	0.07837	0.05765	0.05331	0.09711	0.04235	0.03749	0.02243	0.06117	0.01842	0.00792	0.07162	0.04077	0.0209	0.08459	0.0172	0.02865	0.0846	0.04064	0.04169	0.09312	0.17566	0.32434	0.32434	0.17566	0.33075	0.22126	0.11081	0.33717	0.22158	0.23537	0.54305	0.2072	0.14218	0.26581	0.1311	0.17458	0.07914	0.45465	0.04242	0.06301	0.14028	0.08019
	0.05303	0.02616	0.03784	0.57153	0.0901	0.16705	0.05429	0.10376	0.04952	0.06992	0.06664	0.05142	0.02781	0.02671	0.07149	0.02001	0.0094	0.0549	0.04711	0.00745	0.11898	0.02316	0.03178	0.05302	0.06775	0.05894	0.04023	0.46241	0.03759	0.03759	0.46241	0.29153	0.20359	0.11084	0.39404	0.3367	0.18505	0.47824	0.18015	0.15814	0.10688	0.12753	0.17527	0.25204	0.55819	0.03903	0.06137	0.11354	0.06689
	0.05013	0.05974	0.05052	0.39987	0.29899	0.08709	0.05365	0.06324	0.03333	0.06032	0.06502	0.0513	0.03852	0.02773	0.07042	0.02424	0.00769	0.04616	0.04737	0.00955	0.11808	0.00977	0.03606	0.08621	0.08526	0.04343	0.07631	0.59049	-0.09049	-0.09049	0.59049	0.31148	0.12699	0.14053	0.421	0.38742	0.32892	0.28367	0.16805	0.21295	0.12662	0.14435	0.19575	0.15229	0.59521	0.01319	0.05871	0.08423	0.09144
	0.04754	-0.00049	0.03376	0.6074	0.16037	0.11621	0.03521	0.05678	0.07091	0.06532	0.05009	0.06036	0.04913	0.01709	0.07871	0.01936	0.00581	0.0463	0.03213	0.01303	0.1273	0.02032	0.01959	0.08061	0.07429	0.05382	0.05906	0.44826	0.05174	0.05174	0.44826	0.35693	0.39004	0.09606	0.15697	0.29369	0.18435	0.52197	0.16901	0.13717	0.09087	0.09251	0.28163	0.2288	0.49611	0.02748	0.03866	0.09561	0.10286
	0.04301	0.04018	0.03235	0.43542	0.24856	0.14853	0.05194	0.08522	0.09593	0.03736	0.11901	0.06118	0.03873	0.02641	0.03674	0.02641	0.01098	0.0531	0.04911	0.01772	0.04263	0.01936	0.03248	0.05111	0.04971	0.03272	0.11408	0.34735	0.15265	0.15265	0.34735	0.18489	0.33649	0.13026	0.34836	0.14825	0.33389	0.51786	0.24862	0.15405	0.07399	0.16185	0.1778	0.18369	0.46579	0.03575	0.08766	0.12626	0.07516
	0.02455	0.02214	0.01836	0.53685	0.22302	0.12826	0.04682	0.09263	0.07701	0.04399	0.11999	0.02589	0.02706	0.02587	0.06504	0.02043	0.00765	0.02323	0.04336	0.00577	0.11719	0.00875	0.01438	0.07049	0.09242	0.03298	0.08587	0.36528	0.13472	0.13472	0.36528	0.4892	0.21544	0.16336	0.13201	0.23802	0.22065	0.54133	0.18107	0.18611	0.06508	0.1762	0.14285	0.2487	0.45037	0.02435	0.10805	0.09545	0.07686
	0.02721	0.02383	0.02232	0.57803	0.17791	0.12678	0.04393	0.03936	0.08412	0.04612	0.11353	0.06654	0.02582	0.02298	0.08371	0.02823	0.00649	0.04388	0.03068	0.01058	0.07502	0.0108	0.01811	0.06938	0.09364	0.03793	0.0931	0.38102	0.11898	0.11898	0.38102	0.29463	0.25243	0.12121	0.33174	0.26211	0.21501	0.52289	0.21449	0.15387	0.12851	0.02521	0.27395	0.20397	0.53437	0.01899	0.06652	0.13302	0.0647
	0.05343	0.02975	0.02967	0.52083	0.19328	0.12322	0.04983	0.07018	0.06637	0.04978	0.06934	0.03193	0.04533	0.02406	0.09512	0.02199	0.01058	0.04331	0.02437	0.01367	0.0985	0.01248	0.03033	0.08019	0.08707	0.04133	0.08408	0.45889	0.04111	0.04111	0.45889	0.34168	0.23233	0.07267	0.35332	0.25026	0.19062	0.55913	0.09729	0.12761	0.14272	0.0689	0.28082	0.28265	0.61725	0.02218	0.04318	0.09621	0.06517
	0.03806	0.03234	0.03517	0.40228	0.27168	0.16397	0.05651	0.05115	0.0502	0.07932	0.11308	0.05817	0.01959	0.01404	0.07958	0.02915	0.00928	0.05076	0.03438	0.00821	0.08963	0.0176	0.02464	0.08577	0.03942	0.04409	0.10194	0.26579	0.23421	0.23421	0.26579	0.45609	0.24231	0.10618	0.19541	0.23882	0.14184	0.61934	0.15524	0.14139	0.1417	0.15442	0.23043	0.17682	0.59863	0.01739	0.0669	0.08034	0.07529
	0.03316	0.00577	0.03856	0.56503	0.2298	0.09265	0.03503	0.05587	0.0792	0.0413	0.11954	0.07128	0.04132	0.02424	0.09499	0.02848	0.00664	0.05702	0.02413	0.01203	0.02496	0.01081	0.02703	0.04266	0.06615	0.04504	0.12731	0.44544	0.05456	0.05456	0.44544	0.43613	0.22966	0.13915	0.19507	0.23455	0.12556	0.6399	0.11974	0.11905	0.18716	0.16697	0.16569	0.24139	0.54234	0.02726	0.0508	0.09698	0.10424
	0.03182	0.04639	0.05028	0.37543	0.29485	0.15876	0.04248	0.06659	0.06979	0.06094	0.09799	0.05074	0.02682	0.02649	0.07302	0.02812	0.00525	0.05206	0.04001	0.01768	0.09525	0.02046	0.03536	0.05995	0.06462	0.04189	0.06697	0.254	0.246	0.246	0.254	0.4832	0.10578	0.11079	0.30022	0.21316	0.11726	0.66958	0.18565	0.19745	0.11794	0.08311	0.19575	0.22009	0.58942	0.02723	0.03626	0.10449	0.0648
	0.05602	0.0245	0.01845	0.4807	0.22809	0.16759	0.02465	0.06914	0.07476	0.05624	0.11376	0.0787	0.03019	0.00999	0.06327	0.02313	0.00389	0.04846	0.04518	0.00864	0.03672	0.00955	0.01911	0.05901	0.07111	0.06509	0.11406	0.35987	0.14013	0.14013	0.35987	0.31694	0.24222	0.22204	0.21879	0.30718	0.11977	0.57305	0.17723	0.16311	0.13367	0.10384	0.23989	0.18227	0.55585	0.02582	0.06688	0.12296	0.02129
	0.01996	0.04577	0.02937	0.57704	0.14636	0.13026	0.05124	0.06566	0.06869	0.05879	0.07686	0.07615	0.03616	0.01621	0.0712	0.03159	0.0118	0.07277	0.03103	0.01089	0.07921	0.01236	0.02226	0.06183	0.06349	0.02956	0.10347	0.60124	-0.10124	-0.10124	0.60124	0.29665	0.18999	0.14268	0.37068	0.20957	0.18484	0.60559	0.15136	0.09622	0.08917	0.14237	0.33362	0.18726	0.55911	0.02868	0.05214	0.0624	0.05918
	0.05037	0.03773	0.04369	0.39842	0.2391	0.19294	0.03774	0.04116	0.0546	0.04057	0.11927	0.06608	0.03729	0.0296	0.10799	0.01649	0.00796	0.05411	0.04152	0.01177	0.0984	0.01174	0.00983	0.05134	0.07054	0.04717	0.08258	0.36997	0.13003	0.13003	0.36997	0.45298	0.18362	0.12941	0.23399	0.33585	0.24941	0.41474	0.12269	0.15577	0.10885	0.10558	0.31425	0.19287	0.53607	0.02548	0.06508	0.1098	0.05663
	0.03254	0.02303	0.02791	0.67616	0.13221	0.07646	0.03169	0.10968	0.07182	0.05929	0.12747	0.04722	0.03793	0.01429	0.06529	0.02535	0.00593	0.04138	0.02682	0.01567	0.05963	0.01762	0.02407	0.05882	0.06378	0.0674	0.06054	0.46889	0.03111	0.03111	0.46889	0.32293	0.21604	0.16308	0.29795	0.30426	0.24042	0.45532	0.10928	0.1503	0.05721	0.1595	0.33093	0.19277	0.58504	0.02651	0.03042	0.10773	0.08006
	0.02129	0.00825	0.03414	0.62831	0.14355	0.13418	0.03028	0.08429	0.02982	0.04348	0.08983	0.05498	0.03108	0.0338	0.04637	0.0281	0.00466	0.04201	0.04285	0.01432	0.10448	0.01626	0.02172	0.05547	0.08228	0.02716	0.14705	0.5742	-0.0742	-0.0742	0.5742	0.47382	0.30608	0.11787	0.10223	0.27484	0.20842	0.51675	0.09548	0.16463	0.13328	0.10227	0.30586	0.19847	0.56036	0.02306	0.07927	0.07474	0.07875
	0.02864	0.03846	0.03688	0.56577	0.16091	0.13821	0.03113	0.11229	0.04508	0.07213	0.08479	0.07612	0.03585	0.02072	0.08278	0.03784	0.0066	0.04361	0.02784	0.0146	0.06885	0.02194	0.02049	0.07397	0.05249	0.03036	0.07165	0.51089	-0.01089	-0.01089	0.51089	0.30185	0.20407	0.13244	0.36164	0.25432	0.16432	0.58137	0.18685	0.14749	0.08514	0.09856	0.14907	0.3329	0.57323	0.01742	0.08113	0.06411	0.08752
	0.05396	0.02184	0.03178	0.48004	0.18398	0.18258	0.04583	0.07939	0.0883	0.07521	0.08135	0.1005	0.04116	0.01913	0.07666	0.02349	0.00817	0.04737	0.05263	0.00741	0.07218	0.00745	0.00537	0.06168	0.0424	0.03008	0.08005	0.23642	0.26358	0.26358	0.23642	0.41431	0.14228	0.15969	0.28371	0.29467	0.1967	0.50864	0.21808	0.13311	0.10634	0.07794	0.38126	0.08327	0.54581	0.02565	0.04842	0.13142	0.10119
	0.02942	0.0425	0.0366	0.49222	0.23102	0.14483	0.0234	0.02208	0.05957	0.06147	0.08334	0.04989	0.0306	0.01626	0.05062	0.02106	0.00871	0.06428	0.03023	0.0141	0.11125	0.0123	0.0314	0.10661	0.03829	0.05853	0.12939	0.45628	0.04372	0.04372	0.45628	0.39099	0.17413	0.19305	0.24183	0.40737	0.16492	0.42771	0.10114	0.07032	0.19853	0.22982	0.21387	0.18633	0.60803	0.02043	0.08497	0.05739	0.0654
	0.03045	0.03796	0.0207	0.54757	0.18749	0.1283	0.04754	0.06727	0.07911	0.02802	0.05827	0.06096	0.02265	0.02047	0.07633	0.03257	0.0082	0.03593	0.04428	0.01649	0.11329	0.01466	0.02385	0.07395	0.06079	0.046	0.1169	0.32321	0.17679	0.17679	0.32321	0.31649	0.13862	0.21654	0.32835	0.26915	0.23726	0.49358	0.1676	0.13354	0.19535	0.13848	0.23015	0.13488	0.61466	0.0347	0.04138	0.03886	0.07718
	0.02132	0.02003	0.03125	0.60413	0.15431	0.11056	0.05841	0.08174	0.08101	0.07841	0.05774	0.04388	0.02741	0.03406	0.11219	0.02714	0.00884	0.05119	0.03836	0.00993	0.02603	0.00456	0.03019	0.06147	0.06458	0.05681	0.10445	0.44459	0.05541	0.05541	0.44459	0.42138	0.18904	0.09459	0.29499	0.32676	0.17156	0.50168	0.21611	0.10432	0.15459	0.11442	0.14348	0.26707	0.62781	0.02383	0.06349	0.07507	0.05773
	0.04442	0.0246	0.03262	0.40639	0.20497	0.23942	0.04757	0.09062	0.06571	0.08391	0.12036	0.05873	0.0377	0.0233	0.0566	0.03124	0.0081	0.03369	0.01926	0.01717	0.0829	0.00911	0.01351	0.06488	0.02038	0.06532	0.09751	0.29751	0.20249	0.20249	0.29751	0.41447	0.18559	0.04696	0.35298	0.27591	0.1989	0.52519	0.12565	0.05063	0.25026	0.07122	0.23253	0.26971	0.45153	0.02446	0.05241	0.10537	0.11607
	0.02919	0.03441	0.03119	0.45807	0.20001	0.17998	0.06716	0.06555	0.0474	0.07553	0.06452	0.01114	0.01647	0.01927	0.10741	0.02935	0.00774	0.04887	0.04473	0.01985	0.0833	0.01901	0.02393	0.07053	0.08621	0.04725	0.11195	0.6099	-0.1099	-0.1099	0.6099	0.46725	0.11728	0.12716	0.28832	0.18269	0.21416	0.60315	0.11632	0.14279	0.15551	0.0843	0.21135	0.28974	0.44249	0.02752	0.08679	0.11019	0.09755
	0.02608	0.03621	0.04818	0.5396	0.18208	0.09928	0.06857	0.09759	0.0504	0.06035	0.11291	0.05859	0.02916	0.02125	0.09398	0.0272	0.00836	0.05325	0.03588	0.01386	0.06448	0.0075	0.02796	0.0515	0.03583	0.06401	0.08592	0.32222	0.17778	0.17778	0.32222	0.31306	0.19366	0.12392	0.36935	0.25296	0.16582	0.58122	0.0747	0.08413	0.13451	0.18315	0.21626	0.30725	0.5304	0.02491	0.07152	0.10982	0.05991
	0.0156	0.02974	0.02353	0.55797	0.25802	0.06429	0.05085	0.07279	0.08245	0.07781	0.07483	0.0523	0.04428	0.02676	0.02109	0.0137	0.00607	0.03295	0.05028	0.01334	0.11613	0.01136	0.02462	0.02733	0.06787	0.05797	0.12609	0.35015	0.14985	0.14985	0.35015	0.40375	0.21375	0.10557	0.27694	0.22008	0.21259	0.56733	0.17951	0.14273	0.15935	0.16862	0.26433	0.08547	0.35925	0.03295	0.06112	0.18017	0.09825
	0.07089	0.01264	0.02527	0.48081	0.19185	0.14915	0.0694	0.0816	0.01202	0.05822	0.10424	0.0425	0.02812	0.0276	0.04503	0.01445	0.0098	0.04585	0.03086	0.00673	0.14042	0.01267	0.01155	0.05627	0.11742	0.07098	0.08368	0.43025	0.06975	0.06975	0.43025	0.27665	0.19329	0.12173	0.40833	0.131	0.16587	0.70313	0.10288	0.18265	0.09796	0.09373	0.24986	0.27292	0.73943	0.02964	0.03597	0.04601	0.04274
	0.04467	0.03667	0.04219	0.5499	0.18048	0.08813	0.05795	0.06488	0.06873	0.07076	0.08107	0.07787	0.02949	0.02322	0.05353	0.01294	0.00684	0.02534	0.04011	0.0148	0.11922	0.0139	0.02857	0.07829	0.04053	0.04417	0.10573	0.49201	0.00799	0.00799	0.49201	0.40003	0.15853	0.13404	0.30739	0.25382	0.17506	0.57113	0.17913	0.10737	0.09602	0.13492	0.25807	0.22449	0.58872	0.01162	0.06031	0.08542	0.0442
	0.02842	0.02073	0.01965	0.64846	0.18308	0.06457	0.03509	0.0799	0.04572	0.0534	0.09739	0.05308	0.04435	0.03167	0.06444	0.03111	0.00365	0.0337	0.05524	0.00956	0.07618	0.01058	0.0294	0.07277	0.07414	0.03541	0.09832	0.2518	0.2482	0.2482	0.2518	0.44788	0.20391	0.13824	0.20997	0.20957	0.08125	0.70919	0.09883	0.11039	0.13049	0.1109	0.30605	0.24333	0.56494	0.02218	0.02584	0.13932	0.0991
	0.04468	0.03094	0.02958	0.4363	0.30457	0.10423	0.0497	0.07719	0.04742	0.08493	0.08317	0.04338	0.0279	0.03144	0.03877	0.0385	0.00819	0.0359	0.03014	0.01304	0.09272	0.01535	0.03723	0.06276	0.0767	0.06021	0.09506	0.36584	0.13416	0.13416	0.36584	0.43276	0.1897	0.09583	0.28171	0.29323	0.2042	0.50257	0.12574	0.13682	0.2049	0.13919	0.27038	0.12298	0.65869	0.02258	0.03874	0.07217	0.06034
	0.0299	0.03219	0.0343	0.52222	0.21722	0.12181	0.04236	0.11203	0.0358	0.03123	0.08878	0.05138	0.03529	0.02376	0.07801	0.0356	0.00742	0.04682	0.04465	0.00825	0.07131	0.01319	0.03103	0.06399	0.04942	0.03153	0.14051	0.24326	0.25674	0.25674	0.24326	0.54615	0.07292	0.10814	0.2728	0.24374	0.20826	0.548	0.15024	0.11726	0.1224	0.06563	0.23978	0.30468	0.37479	0.03318	0.05419	0.13911	0.08246
	0.03789	0.03721	0.03531	0.43786	0.1999	0.19333	0.05851	0.07547	0.05505	0.05961	0.08953	0.06653	0.02306	0.03011	0.09436	0.02529	0.00549	0.05941	0.02089	0.01311	0.13552	0.01523	0.02891	0.02892	0.06853	0.04004	0.06494	0.53041	-0.03041	-0.03041	0.53041	0.37082	0.19046	0.12014	0.31858	0.24123	0.18098	0.57779	0.1677	0.12324	0.15338	0.11457	0.24959	0.19153	0.52677	0.03212	0.0335	0.13922	0.07336
	0.02935	0.03004	0.00068	0.51609	0.26188	0.10434	0.05761	0.09921	0.04816	0.08991	0.10383	0.06724	0.02482	0.02426	0.07774	0.01664	0.00676	0.03615	0.04628	0.0114	0.06411	0.01242	0.02244	0.04007	0.04783	0.05397	0.10674	0.42042	0.07958	0.07958	0.42042	0.39542	0.21113	0.11476	0.27868	0.21885	0.27626	0.50489	0.15413	0.12851	0.14441	0.1133	0.22076	0.23889	0.47083	0.03041	0.04289	0.11043	0.0869
	0.04355	0.03176	0.03095	0.47171	0.24217	0.15061	0.02925	0.07343	0.06499	0.09271	0.07634	0.07292	-0.00053	0.02929	0.06733	0.02643	0.00866	0.0548	0.01993	0.00872	0.10657	0.02113	0.01725	0.04354	0.06275	0.04113	0.11262	0.31304	0.18696	0.18696	0.31304	0.41455	0.11928	0.08342	0.38275	0.1609	0.1061	0.73301	0.1277	0.13769	0.16843	0.12217	0.2006	0.2434	0.46726	0.02825	0.05327	0.1193	0.07747
	0.04067	0.02444	0.02732	0.53727	0.19903	0.11057	0.06071	0.07361	0.03988	0.06359	0.10118	0.06725	0.02675	0.02568	0.04348	0.02608	0.00741	0.03071	0.058	0.012	0.10725	0.01325	0.02145	0.10889	0.03072	0.05717	0.08565	0.3503	0.1497	0.1497	0.3503	0.42884	0.22827	0.10406	0.23883	0.15425	0.17473	0.67102	0.08039	0.12187	0.14219	0.08178	0.37819	0.19558	0.61103	0.01457	0.05376	0.06336	0.07368
	0.03126	0.03207	0.02082	0.56455	0.20532	0.1094	0.03658	0.06536	0.01863	0.04982	0.07515	0.05681	0.053	0.03122	0.06754	0.01987	0.01129	0.04939	0.04885	0.01364	0.13427	0.0089	0.02526	0.06982	0.06587	0.03597	0.09932	0.4224	0.0776	0.0776	0.4224	0.28926	0.1961	0.09687	0.41778	0.25138	0.19923	0.54939	0.17172	0.11728	0.14706	0.12946	0.25499	0.1795	0.5025	0.02952	0.06799	0.12108	0.10991
	0.02715	0.01828	0.02333	0.67481	0.15467	0.07773	0.02403	0.06866	0.0893	0.06639	0.08831	0.04225	0.0183	0.02796	0.05042	0.02755	0.00763	0.06476	0.02485	0.01631	0.08696	0.01136	0.03656	0.07393	0.07064	0.0422	0.08566	0.29393	0.20607	0.20607	0.29393	0.43214	0.24114	0.1298	0.19693	0.28157	0.33335	0.38509	0.14807	0.11456	0.11195	0.11106	0.25094	0.26343	0.45711	0.03688	0.1042	0.10463	0.10228
	0.05355	0.03582	0.0263	0.55393	0.21913	0.05666	0.05461	0.04223	0.05539	0.0686	0.11212	0.05206	0.02433	0.02304	0.08838	0.01209	0.00869	0.04065	0.02864	0.01727	0.12017	0.01412	0.03813	0.06513	0.0505	0.04493	0.09354	0.26173	0.23827	0.23827	0.26173	0.48584	0.19559	0.11215	0.20642	0.1732	0.19479	0.63201	0.17008	0.05176	0.14754	0.16275	0.17106	0.29681	0.47904	0.01103	0.05392	0.12571	0.11963
	0.03068	0.03539	0.03162	0.56836	0.18801	0.09417	0.05177	0.07312	0.0639	0.06123	0.06819	0.05755	0.05733	0.02339	0.03847	0.02723	0.00401	0.06441	0.03746	0.01399	0.09998	0.01203	0.02997	0.03305	0.06172	0.03186	0.14111	0.26637	0.23363	0.23363	0.26637	0.46789	0.17864	0.08397	0.2695	0.25522	0.21371	0.53107	0.11417	0.12335	0.14219	0.11761	0.28095	0.22173	0.49762	0.02277	0.08604	0.1247	0.0866
	0.03657	0.02893	0.0302	0.52213	0.2475	0.10017	0.0345	0.05661	0.10833	0.04856	0.06843	0.04589	0.03713	0.03012	0.05103	0.03825	0.00475	0.01981	0.03168	0.01472	0.13693	0.01014	0.03578	0.08199	0.06268	0.0499	0.06728	0.35006	0.14994	0.14994	0.35006	0.38063	0.21495	0.15902	0.24539	0.21812	0.18951	0.59237	0.12247	0.09	0.21222	0.09495	0.19787	0.28249	0.47752	0.03062	0.10078	0.13189	0.07096
	0.04547	0.03027	0.02253	0.45766	0.2309	0.15793	0.05524	0.07172	0.08465	0.0706	0.06965	0.05865	0.04493	0.0266	0.08061	0.02007	0.00628	0.02048	0.02448	0.00832	0.08308	0.01456	0.02433	0.05362	0.0518	0.05885	0.12669	0.3268	0.1732	0.1732	0.3268	0.45336	0.14919	0.12047	0.27698	0.23053	0.19414	0.57533	0.16523	0.0858	0.13728	0.24005	0.22881	0.14282	0.6106	0.01141	0.09107	0.08252	0.05117
	0.05666	0.03831	0.06184	0.40024	0.22489	0.14387	0.07419	0.08276	0.06296	0.0495	0.1017	0.05872	0.018	0.01883	0.0587	0.03436	0.00504	0.0368	0.04458	0.00727	0.08806	0.00446	0.03114	0.08362	0.05777	0.05841	0.09731	0.32484	0.17516	0.17516	0.32484	0.20693	0.25801	0.06067	0.47439	0.1863	0.1441	0.6696	0.16087	0.1381	0.08769	0.14318	0.22839	0.24178	0.51148	0.03147	0.05427	0.08214	0.09957
	0.06916	0.04789	0.02507	0.53133	0.15083	0.11522	0.06049	0.07975	0.05963	0.05435	0.10401	0.0519	0.04062	0.03182	0.07507	0.01582	0.01064	0.03509	0.0187	0.008	0.09901	0.01468	0.02914	0.04271	0.06909	0.06332	0.09665	0.36267	0.13733	0.13733	0.36267	0.44592	0.18522	0.12229	0.24657	0.33149	0.22287	0.44564	0.10875	0.13244	0.22072	0.13018	0.28082	0.12709	0.59927	0.03638	0.05332	0.06548	0.0339
	0.04567	0.02943	0.03472	0.47784	0.14157	0.19572	0.07505	0.07379	0.06015	0.02278	0.09387	0.05932	0.02872	0.03008	0.07873	0.03674	0.00837	0.02971	0.00844	0.01191	0.0823	0.01453	0.04062	0.08849	0.06871	0.06086	0.10188	0.23065	0.26935	0.26935	0.23065	0.44043	0.23297	0.12958	0.19702	0.2332	0.23131	0.53549	0.18515	0.13853	0.11429	0.10538	0.24591	0.21074	0.38467	0.01838	0.084	0.14021	0.11941
	0.02133	0.02613	0.0376	0.56075	0.18502	0.12743	0.04175	0.0793	0.05778	0.05978	0.09133	0.0752	0.03334	0.01415	0.0922	0.03874	0.01079	0.06092	0.02645	0.00548	0.03586	0.01686	0.02673	0.06818	0.10141	0.04435	0.06115	0.37971	0.12029	0.12029	0.37971	0.14452	0.18375	0.23697	0.43476	0.32587	0.11007	0.56406	0.09909	0.1509	0.1131	0.14295	0.15201	0.34195	0.54767	0.01627	0.06012	0.08603	0.09859
	0.02878	0.03496	0.02952	0.57096	0.11201	0.16616	0.0576	0.08866	0.06505	0.08837	0.11188	0.02665	0.01764	0.02011	0.06708	0.02657	0.00524	0.06279	0.04227	0.01089	0.07644	0.00357	0.03145	0.11249	0.04009	0.03623	0.06655	0.30048	0.19952	0.19952	0.30048	0.45262	0.28201	0.07627	0.1891	0.33174	0.16901	0.49925	0.20119	0.15213	0.06504	0.13716	0.16225	0.28223	0.46952	0.05513	0.01909	0.10122	0.12058
	0.03001	0.04412	0.02509	0.50186	0.13182	0.18655	0.08055	0.0915	0.09384	0.07385	0.06788	0.0573	0.02637	0.01553	0.09065	0.03927	0.00839	0.06232	0.0445	0.01333	0.1162	0.01857	0.03396	0.04227	0.03415	0.02854	0.04157	0.31771	0.18229	0.18229	0.31771	0.45389	0.15251	0.09139	0.30221	0.20771	0.24171	0.55058	0.11957	0.1757	0.08714	0.09385	0.28029	0.24345	0.60253	0.02378	0.06611	0.06303	0.08479
	0.04973	0.02503	0.03863	0.53357	0.22594	0.08735	0.03975	0.07503	0.08135	0.0375	0.10504	0.06133	0.01718	0.02317	0.02188	0.01864	0.00874	0.05475	0.05353	0.01121	0.10366	0.01317	0.02879	0.09264	0.04709	0.037	0.1083	0.22616	0.27384	0.27384	0.22616	0.4416	0.25801	0.05526	0.24513	0.26504	0.20883	0.52614	0.10342	0.08841	0.16155	0.06505	0.26761	0.31396	0.61372	0.01198	0.06221	0.06534	0.07597
	0.04569	0.02814	0.0274	0.50961	0.2228	0.10203	0.06433	0.10727	0.05948	0.04863	0.11735	0.08541	0.02963	0.02637	0.06247	0.03105	0.00739	0.04059	0.04435	0.00913	0.08872	0.01444	0.02907	0.048	0.05047	0.03313	0.06705	0.37209	0.12791	0.12791	0.37209	0.37523	0.26456	0.14185	0.21836	0.21308	0.4336	0.35332	0.15324	0.22534	0.13477	0.13669	0.15466	0.19529	0.55848	0.02834	0.04671	0.08822	0.04559
	0.08454	0.05796	0.06075	0.21992	0.29727	0.16214	0.11741	0.0878	0.05682	0.0679	0.07639	0.0527	0.03697	0.02522	0.0524	0.02337	0.00337	0.0506	0.04084	0.00955	0.11004	0.01802	0.0372	0.02558	0.05414	0.07601	0.09508	0.32226	0.17774	0.17774	0.32226	0.18183	0.17913	0.14056	0.49848	0.24954	0.18238	0.56807	0.16294	0.15151	0.12274	0.23079	0.16015	0.17187	0.40809	0.01223	0.09467	0.10741	0.10245
	0.02472	0.03089	0.03314	0.50142	0.26129	0.10995	0.03858	0.09619	0.07236	0.04373	0.07238	0.04026	0.03536	0.03407	0.082	0.02788	0.00326	0.0459	0.03691	0.01164	0.07324	0.01403	0.02435	0.07491	0.07055	0.01881	0.12216	0.31636	0.18364	0.18364	0.31636	0.32014	0.27913	0.09975	0.30098	0.29533	0.31907	0.3856	0.26369	0.16097	0.04747	0.23826	0.13575	0.15386	0.54629	0.01557	0.09142	0.05122	0.07647
	0.04019	0.02992	0.01226	0.56788	0.14576	0.15609	0.0479	0.07774	0.0698	0.06524	0.11874	0.03861	0.01498	0.01941	0.0538	0.02036	0.0042	0.02945	0.03425	0.01059	0.10108	0.01139	0.0286	0.04579	0.08802	0.05409	0.11385	0.32636	0.17364	0.17364	0.32636	0.34064	0.20627	0.09673	0.35636	0.24042	0.25113	0.50845	0.10885	0.1448	0.09821	0.13039	0.32729	0.19045	0.56006	0.01226	0.10219	0.1032	0.09381
	0.04988	0.01676	0.02812	0.59357	0.08349	0.17902	0.04915	0.05547	0.06301	0.04082	0.08862	0.0746	0.02225	0.02261	0.08761	0.02542	0.00598	0.0448	0.03005	0.0088	0.13071	0.01658	0.01673	0.02706	0.07592	0.05918	0.10378	0.33567	0.16433	0.16433	0.33567	0.38431	0.22937	0.09895	0.28736	0.19555	0.22919	0.57526	0.14384	0.09621	0.14852	0.06118	0.1991	0.35114	0.52967	0.0191	0.08007	0.07217	0.07326
	0.032	0.04165	0.03441	0.45159	0.21076	0.16853	0.06107	0.03323	0.08413	0.03644	0.10814	0.06569	0.03875	0.02045	0.07797	0.02407	0.00794	0.06207	0.07799	0.01439	0.10215	0.01199	0.03211	0.04445	0.04371	0.03027	0.08406	0.35939	0.14061	0.14061	0.35939	0.48938	0.15039	0.10407	0.25616	0.27705	0.16939	0.55355	0.06206	0.10547	0.14873	0.13743	0.31598	0.23034	0.58264	0.03861	0.0237	0.09728	0.08178
	0.05276	0.04642	0.03571	0.51573	0.18178	0.11843	0.04917	0.06291	0.05839	0.04642	0.12835	0.05611	0.03212	0.02533	0.04674	0.02001	0.01029	0.03742	0.04694	0.0114	0.0966	0.00831	0.01697	0.05989	0.09056	0.05776	0.08748	0.4301	0.0699	0.0699	0.4301	0.30325	0.15522	0.17975	0.36178	0.30146	0.25504	0.44349	0.1386	0.14877	0.15754	0.0811	0.32935	0.14465	0.60239	0.02663	0.07648	0.07302	0.04575
	0.07135	0.04636	0.00805	0.52023	0.20068	0.10279	0.05054	0.06641	0.06467	0.09277	0.12421	0.06133	0.03256	0.02938	0.0642	0.00672	0.00476	0.04138	0.045	0.01472	0.07858	0.00767	0.0184	0.0689	0.05411	0.04418	0.08003	0.28441	0.21559	0.21559	0.28441	0.54557	0.17482	0.12663	0.15297	0.19089	0.13643	0.67268	0.16798	0.07008	0.12351	0.11481	0.22906	0.29455	0.59305	0.01643	0.06929	0.09726	0.08481
	0.03489	0.02928	0.01936	0.48612	0.21197	0.15522	0.06316	0.04831	0.09458	0.05652	0.06106	0.05384	0.03457	0.01693	0.06478	0.02617	0.00898	0.05382	0.04595	0.01338	0.09261	0.01019	0.01562	0.06896	0.06572	0.05872	0.10929	0.22274	0.27726	0.27726	0.22274	0.45506	0.10038	0.094	0.35056	0.16451	0.25552	0.57997	0.10166	0.12515	0.10345	0.14543	0.27804	0.24627	0.5067	0.01494	0.07911	0.10193	0.05904
	0.04836	0.03208	0.03293	0.51896	0.16043	0.12636	0.08087	0.05702	0.07356	0.05229	0.08132	0.04611	0.03181	0.01901	0.09028	0.01869	0.01304	0.05058	0.04185	0.00946	0.06775	0.01514	0.04466	0.05574	0.05868	0.06297	0.11004	0.45255	0.04745	0.04745	0.45255	0.46178	0.21083	0.19156	0.13583	0.30215	0.20409	0.49375	0.12737	0.12347	0.14946	0.11837	0.24269	0.23864	0.59645	0.01186	0.054	0.08862	0.05393
	0.02721	0.02923	0.01841	0.62201	0.12821	0.12872	0.04621	0.09207	0.06588	0.04393	0.10818	0.0523	0.03304	0.01763	0.04823	0.03005	0.00852	0.02783	0.01943	0.0125	0.1094	0.01898	0.02357	0.05995	0.05943	0.02741	0.14167	0.37072	0.12928	0.12928	0.37072	0.33245	0.23678	0.16154	0.26923	0.2097	0.27928	0.51102	0.13342	0.14821	0.16044	0.13488	0.29197	0.13108	0.49252	0.04279	0.0892	0.05813	0.09691
	0.04102	0.02145	0.02444	0.5839	0.17345	0.09562	0.06011	0.08521	0.06312	0.06123	0.07111	0.06336	0.02829	0.02314	0.05084	0.02643	0.00625	0.0273	0.0466	0.01815	0.09706	0.01747	0.03108	0.08328	0.06029	0.05249	0.08727	0.42001	0.07999	0.07999	0.42001	0.39554	0.16268	0.10396	0.33782	0.30028	0.18049	0.51923	0.19952	0.17136	0.09762	0.16429	0.25254	0.11467	0.26854	0.02499	0.1126	0.17795	0.11562
	0.09125	0.05526	0.01449	0.31509	0.30952	0.13492	0.07948	0.0778	0.09511	0.03889	0.11104	0.03906	0.04458	0.00998	0.10419	0.02245	0.00871	0.05544	0.03408	0.01669	0.06659	0.01327	0.03111	0.07267	0.03103	0.0588	0.06849	0.22485	0.27515	0.27515	0.22485	0.4364	0.14755	0.14061	0.27544	0.14836	0.21331	0.63833	0.11891	0.11964	0.18305	0.1132	0.20112	0.26408	0.6226	0.03216	0.10274	0.10864	0.01756
	0.02302	0.05651	0.03719	0.38367	0.20415	0.18205	0.11341	0.09527	0.04495	0.04454	0.09306	0.05676	0.02489	0.02648	0.04688	0.02663	0.00884	0.05409	0.06307	0.01219	0.11621	0.0062	0.02976	0.07975	0.06363	0.05895	0.04786	0.34088	0.15912	0.15912	0.34088	0.39394	0.17453	0.13847	0.29306	0.1691	0.34382	0.48708	0.11551	0.04233	0.12666	0.12998	0.23914	0.34638	0.48111	0.02425	0.04616	0.09819	0.09373
	0.02774	0.03536	0.0449	0.53871	0.14372	0.13325	0.07633	0.09931	0.06295	0.0454	0.09861	0.07136	0.01191	0.03097	0.06398	0.03419	0.0102	0.06618	0.041	0.00656	0.08196	0.01962	0.02686	0.0746	0.06274	0.03456	0.05704	0.43616	0.06384	0.06384	0.43616	0.47735	0.13747	0.11938	0.2658	0.25537	0.19869	0.54594	0.18396	0.14023	0.10617	0.07969	0.1509	0.33906	0.57624	0.0169	0.09159	0.10723	0.06954
	0.03403	0.02707	0.03636	0.50289	0.26177	0.11184	0.02603	0.08267	0.04156	0.07872	0.10023	0.07565	0.02808	0.016	0.06203	0.02019	0.00208	0.02509	0.05489	0.01739	0.11022	0.00933	0.02826	0.04678	0.02677	0.04131	0.13273	0.40748	0.09252	0.09252	0.40748	0.34917	0.29164	0.08946	0.26973	0.38118	0.23601	0.38281	0.12576	0.15742	0.06575	0.09821	0.3006	0.25225	0.60355	0.02421	0.05161	0.08142	0.07361
	0.03702	0.02907	0.03607	0.65659	0.0992	0.1056	0.03645	0.10283	0.11025	0.0493	0.06819	0.04937	0.03376	0.02456	0.11679	0.03132	0.01032	0.04381	0.03498	0.01221	0.07148	0.01272	0.03332	0.03176	0.05492	0.0303	0.07783	0.32763	0.17237	0.17237	0.32763	0.36729	0.11303	0.1928	0.32688	0.16646	0.15835	0.67519	0.09391	0.11558	0.1813	0.09686	0.25315	0.2592	0.31643	0.04168	0.06351	0.17634	0.09071
	0.05054	0.04568	0.02954	0.43001	0.2305	0.14613	0.0676	0.0221	0.055	0.06336	0.09354	0.06068	0.02975	0.03865	0.09161	0.02482	0.00906	0.0418	0.02358	0.01242	0.09139	0.0084	0.0207	0.05481	0.0552	0.03826	0.16486	0.38013	0.11987	0.11987	0.38013	0.29782	0.3329	0.10838	0.26091	0.20114	0.27056	0.52829	0.16578	0.10927	0.14096	0.07657	0.26213	0.24529	0.50335	0.01427	0.05348	0.14474	0.06591
	0.08715	0.0603	0.01271	0.29003	0.37755	0.13027	0.04198	0.10323	0.05931	0.04802	0.10588	0.01625	0.03133	0.02949	0.10632	0.04539	0.00978	0.04794	0.03729	0.01193	0.10869	0.01509	0.01287	0.06364	0.07422	0.0505	0.02284	0.40608	0.09392	0.09392	0.40608	0.39081	0.11512	0.16691	0.32716	0.27077	0.09602	0.63321	0.24125	0.09696	0.14113	0.17837	0.28302	0.05927	0.61183	0.01699	0.03021	0.09575	0.07196
	0.00432	0.0168	0.0425	0.61504	0.19128	0.09738	0.03268	0.0486	0.06546	0.0621	0.08352	0.08212	0.028	0.029	0.0563	0.02633	0.00803	0.06535	0.05638	0.0059	0.11852	0.0179	0.02386	0.04917	0.00973	0.04345	0.12029	0.23349	0.26651	0.26651	0.23349	0.48788	0.18724	0.14009	0.18479	0.29015	0.2372	0.47265	0.16675	0.13378	0.09607	0.13207	0.23131	0.24003	0.41546	0.01235	0.06176	0.15041	0.09203
	0.02822	0.02451	0.01566	0.54833	0.18763	0.16585	0.0298	0.07398	0.07839	0.04843	0.05883	0.0594	0.031	0.02031	0.06307	0.02871	0.0063	0.04457	0.05221	0.00912	0.08542	0.01668	0.02396	0.08243	0.09467	0.04955	0.07296	0.2394	0.2606	0.2606	0.2394	0.39388	0.23947	0.13768	0.22897	0.2783	0.09557	0.62613	0.16762	0.11122	0.15113	0.14381	0.25985	0.16636	0.53076	0.04604	0.0737	0.13892	0.09348
	0.03055	0.02126	0.02827	0.66883	0.14278	0.08349	0.02483	0.02571	0.07787	0.07275	0.11347	0.05721	0.02069	0.033	0.07119	0.03456	0.01003	0.03997	0.03568	0.0167	0.08383	0.01185	0.02545	0.07644	0.06736	0.04533	0.08092	0.56528	-0.06528	-0.06528	0.56528	0.37002	0.15116	0.12513	0.3537	0.26426	0.20744	0.5283	0.05533	0.13242	0.13638	0.12321	0.34465	0.20801	0.61338	0.02603	0.06127	0.11029	0.03402
	0.02436	0.02281	0.03929	0.50745	0.19511	0.1394	0.07158	0.06435	0.05337	0.04696	0.11364	0.05004	0.04677	0.02069	0.08278	0.00816	0.00586	0.0476	0.03629	0.00697	0.11861	0.00352	0.0177	0.05374	0.09338	0.04461	0.08496	0.39681	0.10319	0.10319	0.39681	0.23599	0.18986	0.107	0.46715	0.31914	0.17705	0.50382	0.19549	0.1199	0.10224	0.02345	0.20966	0.34925	0.48895	0.02905	0.10924	0.07661	0.10423
	0.02133	0.02803	0.01982	0.53908	0.18186	0.16318	0.04669	0.04291	0.05681	0.0591	0.10568	0.06965	0.02031	0.02936	0.05772	0.02627	0.00986	0.04358	0.04352	0.00684	0.09825	0.01495	0.03102	0.09313	0.07171	0.06804	0.0513	0.40554	0.09446	0.09446	0.40554	0.50949	0.11507	0.14688	0.22856	0.28546	0.21588	0.49866	0.04789	0.19681	0.15818	0.08843	0.28872	0.21997	0.70048	0.01445	0.02631	0.05661	0.06073
	0.04272	0.02634	0.04717	0.46371	0.21874	0.1454	0.05592	0.06985	0.04899	0.06371	0.06044	0.05876	0.06276	0.02886	0.04351	0.03167	0.00632	0.05149	0.04062	0.0162	0.11208	0.01215	0.03036	0.03105	0.0697	0.05374	0.10771	0.26593	0.23407	0.23407	0.26593	0.33766	0.26256	0.04283	0.35695	0.31196	0.25769	0.43034	0.17156	0.10664	0.16193	0.06285	0.155	0.34201	0.61176	0.03443	0.04548	0.06212	0.05353
	0.02835	0.04144	0.02283	0.59059	0.1813	0.07766	0.05784	0.07965	0.0495	0.04608	0.0988	0.04899	0.04056	0.0352	0.10462	0.02726	0.00755	0.04737	0.02102	0.00561	0.10659	0.01354	0.02095	0.04927	0.05541	0.04864	0.09338	0.36217	0.13783	0.13783	0.36217	0.36073	0.19385	0.14336	0.30207	0.11392	0.21713	0.66896	0.13809	0.18327	0.14199	0.17708	0.16729	0.19228	0.55279	0.02052	0.06663	0.09782	0.06212
	0.03883	0.02748	0.03175	0.63266	0.11075	0.1413	0.01723	0.10154	0.06752	0.0474	0.07602	0.06912	0.03886	0.02746	0.03845	0.03038	0.00474	0.07845	0.0337	0.01748	0.02459	0.01721	0.03752	0.07052	0.0504	0.06491	0.10373	0.2568	0.2432	0.2432	0.2568	0.23189	0.19894	0.13084	0.43833	0.23207	0.19057	0.57735	0.14395	0.10683	0.1231	0.08812	0.30807	0.22993	0.46703	0.03369	0.0459	0.18428	0.06664
	0.0523	0.02748	0.026	0.49059	0.23167	0.12018	0.05179	0.05621	0.05182	0.05852	0.08079	0.09301	0.03499	0.03197	0.05324	0.02841	0.0039	0.03715	0.04918	0.00866	0.12042	0.01789	0.02818	0.06637	0.05051	0.03489	0.09389	0.34378	0.15622	0.15622	0.34378	0.37816	0.16782	0.13122	0.32281	0.28623	0.15313	0.56064	0.10951	0.12124	0.11453	0.08711	0.18154	0.38607	0.63077	0.01767	0.07255	0.07084	0.02915
	0.04161	0.01161	0.02414	0.4772	0.26123	0.14385	0.04035	0.05955	0.09293	0.04406	0.07927	0.07547	0.03964	0.04284	0.07357	0.02033	0.01035	0.03577	0.03413	0.01392	0.10125	0.01201	0.03334	0.0664	0.06051	0.04202	0.06266	0.57195	-0.07195	-0.07195	0.57195	0.3943	0.23236	0.17374	0.1996	0.23108	0.21002	0.5589	0.11561	0.14334	0.11798	0.14787	0.23638	0.23882	0.51674	0.02144	0.05371	0.09492	0.10228
	0.03857	0.01578	0.03889	0.47959	0.21743	0.16074	0.049	0.06727	0.04304	0.06625	0.10463	0.08125	0.02194	0.01811	0.03557	0.02162	0.00774	0.06114	0.04657	0.01135	0.07254	0.01906	0.03397	0.05766	0.06905	0.03477	0.12648	0.2038	0.2962	0.2962	0.2038	0.41535	0.21291	0.13522	0.23652	0.18932	0.196	0.61468	0.15913	0.21373	0.14506	0.1384	0.13199	0.21169	0.52177	0.02456	0.06441	0.10099	0.07757
	0.04983	0.02877	0.03505	0.38835	0.31407	0.12942	0.05451	0.07365	0.06474	0.05207	0.0645	0.05094	0.02129	0.01323	0.06979	0.03306	0.00898	0.0556	0.06242	0.01143	0.08669	0.01262	0.0237	0.05445	0.08647	0.05423	0.10014	0.34637	0.15363	0.15363	0.34637	0.35243	0.20965	0.16214	0.27578	0.26417	0.18498	0.55085	0.1186	0.11852	0.10976	0.07473	0.19458	0.38382	0.51549	0.02855	0.05652	0.13084	0.00821
	0.01984	0.03773	0.02368	0.64157	0.1799	0.04539	0.05191	0.06268	0.02876	0.07676	0.07052	0.06112	0.03799	0.03591	0.07077	0.01332	0.00524	0.06211	0.05025	0.0159	0.07532	0.02037	0.02255	0.02857	0.07862	0.0525	0.13075	0.19143	0.30857	0.30857	0.19143	0.48796	0.18836	0.15177	0.17192	0.23448	0.21974	0.54578	0.11561	0.16363	0.10586	0.12059	0.21469	0.27962	0.52622	0.02742	0.07064	0.11205	0.03625
	0.03882	0.02897	0.04191	0.57186	0.11224	0.15582	0.05038	0.07356	0.04974	0.04199	0.08072	0.06015	0.02841	0.03414	0.07152	0.02406	0.0057	0.04383	0.0651	0.00949	0.10177	0.01887	0.03243	0.04897	0.04556	0.04753	0.11647	0.37991	0.12009	0.12009	0.37991	0.36477	0.04789	0.17708	0.41027	0.29327	0.21058	0.49614	0.21846	0.0881	0.18887	0.15089	0.17467	0.17902	0.52027	0.0104	0.05883	0.10723	0.05265
	0.02651	0.04114	0.02488	0.62117	0.20736	0.01906	0.05989	0.04643	0.0505	0.05466	0.09352	0.05213	0.02404	0.01944	0.03202	0.02855	0.00821	0.05066	0.05325	0.0072	0.09068	0.01089	0.02526	0.08687	0.05075	0.04688	0.16807	0.39495	0.10505	0.10505	0.39495	0.36827	0.1269	0.17107	0.33375	0.12558	0.21473	0.65969	0.23891	0.1721	0.0874	0.15643	0.12696	0.2182	0.50003	0.02568	0.06672	0.13236	0.07281
	0.04779	0.02438	0.03421	0.6007	0.17441	0.08941	0.0291	0.06172	0.08283	0.06576	0.10686	0.05459	0.03496	0.02942	0.07409	0.02048	0.00539	0.03334	0.05882	0.00243	0.06836	0.01347	0.0246	0.07248	0.09931	0.03517	0.05591	0.22106	0.27894	0.27894	0.22106	0.36327	0.20339	0.12376	0.30958	0.31109	0.25356	0.43535	0.19923	0.07905	0.22687	0.12417	0.1963	0.17438	0.34979	0.05217	0.10006	0.13249	0.07447
	0.07721	0.04881	0.07978	0.20337	0.20678	0.26749	0.11655	0.0553	0.07623	0.04283	0.10861	0.04648	0.04068	0.03157	0.08495	0.04504	0.0073	0.05217	0.02338	0.01362	0.06387	0.01113	0.01499	0.07475	0.07381	0.05854	0.07476	0.32714	0.17286	0.17286	0.32714	0.39217	0.21792	0.10992	0.27999	0.27284	0.12479	0.60237	0.1729	0.14168	0.20466	0.15962	0.138	0.18315	0.19638	0.04244	0.14381	0.20178	0.11667
	0.06174	0.05197	0.03309	0.34497	0.2554	0.1704	0.08243	0.001	0.08184	0.08559	0.10434	0.06548	0.0395	0.02644	0.04327	0.02765	0.00848	0.03769	0.04982	0.0155	0.1063	0.02538	0.01455	0.04241	0.05078	0.05955	0.11444	0.30717	0.19283	0.19283	0.30717	0.24739	0.25837	0.17372	0.32052	0.28288	0.2575	0.45962	0.137	0.13196	0.23081	0.138	0.22117	0.14106	0.58587	0.01979	0.0378	0.09363	0.05273
	0.04479	0.02772	0.01456	0.55088	0.1364	0.15689	0.06876	0.05898	0.04441	0.08073	0.13077	0.05479	0.02705	0.02512	0.06214	0.03007	0.00721	0.04946	0.04976	0.00996	0.09153	0.00845	0.03994	0.06644	0.02386	0.03378	0.10557	0.21095	0.28905	0.28905	0.21095	0.353	0.22619	0.08459	0.33621	0.23577	0.13517	0.62906	0.12783	0.1238	0.16135	0.1025	0.18675	0.29777	0.46435	0.0411	0.10819	0.09245	0.09716
	0.02895	0.02721	0.03256	0.49544	0.2616	0.10013	0.05411	0.05692	0.03951	0.04786	0.08216	0.05491	0.03596	0.01695	0.08526	0.02379	0.00591	0.05457	0.0398	0.01244	0.10897	0.01441	0.02739	0.06391	0.04833	0.06907	0.11187	0.44055	0.05945	0.05945	0.44055	0.42291	0.22356	0.17185	0.18168	0.158	0.19572	0.64629	0.17305	0.11694	0.11754	0.13171	0.20516	0.25559	0.39612	0.04044	0.07524	0.13294	0.07305
	0.03814	0.04404	0.0305	0.47881	0.23535	0.12887	0.04428	0.0297	0.06207	0.07121	0.1339	0.07126	0.0168	0.01919	0.08334	0.00881	0.00461	0.05121	0.02733	0.01029	0.10763	0.01344	0.01873	0.0274	0.05537	0.05859	0.12911	0.23412	0.26588	0.26588	0.23412	0.35137	0.12616	0.13722	0.38525	0.418	0.07926	0.50274	0.16184	0.14003	0.14032	0.07305	0.29403	0.19074	0.46086	0.02834	0.08621	0.12083	0.06969
	0.01265	0.01687	0.02373	0.57001	0.22693	0.12546	0.02436	0.04523	0.07895	0.03061	0.05854	0.05299	0.02632	0.02879	0.06389	0.02291	0.01014	0.06129	0.02306	0.01277	0.09805	0.01325	0.01481	0.09131	0.03923	0.06668	0.16117	0.03409	0.46591	0.46591	0.03409	0.44306	0.15532	0.08332	0.31831	0.21668	0.18278	0.60055	0.13429	0.22042	0.10479	0.14584	0.27598	0.11868	0.62609	0.01531	0.05615	0.08003	0.07055
	0.0276	0.03869	0.01991	0.4483	0.28245	0.12445	0.05859	0.07042	0.03077	0.07157	0.072	0.0826	0.0346	0.03822	0.06937	0.02994	0.00854	0.03	0.07445	0.01173	0.07543	0.02031	0.04365	0.01393	0.04624	0.06675	0.1095	0.3931	0.1069	0.1069	0.3931	0.35991	0.26167	0.09321	0.28522	0.17417	0.18736	0.63847	0.15424	0.12052	0.18499	0.11708	0.22551	0.19767	0.46658	0.03047	0.05443	0.1574	0.07226
	0.04105	0.03883	0.0325	0.41423	0.28658	0.15386	0.03296	0.09701	0.03987	0.04726	0.05582	0.03933	0.04695	0.01885	0.05656	0.02962	0.00747	0.04883	0.02716	0.01476	0.15091	0.01215	0.02098	0.0211	0.07939	0.05065	0.13533	0.36127	0.13873	0.13873	0.36127	0.49247	0.18663	0.08782	0.23309	0.3139	0.31481	0.37129	0.16694	0.04899	0.15199	0.10368	0.28518	0.24322	0.55869	0.02936	0.04902	0.11899	0.08645
	0.02682	0.03383	0.01997	0.44983	0.26337	0.13495	0.07124	0.06912	0.05741	0.08566	0.02632	0.06013	0.03235	0.02079	0.04192	0.03214	0.00987	0.03933	0.05115	0.01886	0.14953	0.0085	0.03119	0.08577	0.05402	0.06101	0.06493	0.33266	0.16734	0.16734	0.33266	0.43073	0.14983	0.1146	0.30483	0.21081	0.18242	0.60677	0.16772	0.18493	0.10194	0.17657	0.13613	0.23272	0.56876	0.02564	0.06206	0.06122	0.06144
	0.02022	0.015	0.02576	0.51963	0.26432	0.09659	0.05846	0.05136	0.11333	0.06194	0.05505	0.0341	0.02568	0.0269	0.04021	0.03893	0.00678	0.03051	0.03559	0.00705	0.1418	0.01473	0.02846	0.11704	0.01106	0.05571	0.10376	0.25279	0.24721	0.24721	0.25279	0.41489	0.18841	0.16254	0.23416	0.3415	0.31473	0.34377	0.25469	0.19318	0.1519	0.16282	0.02797	0.20944	0.49277	0.02151	0.08352	0.11845	0.06535
	0.03884	0.02721	0.02782	0.63125	0.16905	0.06117	0.04465	0.08691	0.04226	0.04598	0.09104	0.02717	0.04486	0.03591	0.05234	0.01828	0.00838	0.04064	0.04214	0.01247	0.12077	0.01396	0.0203	0.05211	0.04841	0.08097	0.11509	0.26615	0.23385	0.23385	0.26615	0.24511	0.26501	0.11953	0.37035	0.33507	0.12732	0.53761	0.11588	0.07426	0.16568	0.13582	0.20099	0.30738	0.57391	0.02045	0.04567	0.12814	0.04625
	0.02715	0.02958	0.03087	0.51433	0.25412	0.09365	0.05031	0.08157	0.0541	0.06257	0.10481	0.05336	0.03937	0.0239	0.0571	0.0316	0.00607	0.03554	0.04205	0.01122	0.12423	0.01001	0.03092	0.06345	0.04109	0.03754	0.0895	0.57657	-0.07657	-0.07657	0.57657	0.47274	0.1626	0.05233	0.31233	0.14972	0.20495	0.64533	0.11769	0.20045	0.12369	0.11379	0.21834	0.22604	0.5691	0.01539	0.06752	0.08361	0.08833
	0.02903	0.02005	0.02545	0.65528	0.1509	0.08559	0.0337	0.02359	0.04329	0.11473	0.07426	0.02498	0.04546	0.02291	0.04629	0.02255	0.00371	0.05631	0.04736	0.0078	0.08848	0.01337	0.03565	0.09749	0.07178	0.04983	0.11015	0.26378	0.23622	0.23622	0.26378	0.34123	0.26483	0.10559	0.28836	0.23137	0.26801	0.50062	0.16238	0.16569	0.12901	0.18623	0.15649	0.20021	0.43472	0.03542	0.1149	0.0944	0.10402
	0.06562	0.03625	0.04378	0.42183	0.23856	0.12808	0.06588	0.03773	0.05047	0.05199	0.09468	0.08788	0.04004	0.02867	0.07564	0.01559	0.00802	0.03223	0.04251	0.01602	0.05683	0.01404	0.02485	0.10614	0.05001	0.07596	0.09069	0.43807	0.06193	0.06193	0.43807	0.2556	0.19825	0.14612	0.40003	0.17641	0.09217	0.73142	0.16528	0.18644	0.19104	0.16777	0.1702	0.11927	0.54516	0.0424	0.05369	0.10543	0.07236
	0.04005	0.0294	0.02993	0.52439	0.17177	0.13845	0.06602	0.08016	0.06155	0.05963	0.11006	0.04892	0.03462	0.00848	0.08035	0.03612	0.00368	0.05882	0.05632	0.01118	0.05536	0.01179	0.02344	0.08092	0.05924	0.05536	0.06398	0.28006	0.21994	0.21994	0.28006	0.23088	0.21423	0.19229	0.36259	0.21351	0.26227	0.52422	0.19263	0.1094	0.12087	0.13688	0.17978	0.26044	0.51204	0.01811	0.06298	0.11159	0.06891
	0.05165	0.01762	0.0332	0.50197	0.20368	0.12671	0.06517	0.09531	0.04599	0.09654	0.06879	0.06772	0.02461	0.01851	0.06903	0.02119	0.00526	0.06096	0.04241	0.00716	0.03862	0.01884	0.0277	0.06314	0.05981	0.04966	0.11877	0.35242	0.14758	0.14758	0.35242	0.37824	0.26523	0.11335	0.24318	0.17833	0.26891	0.55276	0.18722	0.13579	0.22316	0.13398	0.17713	0.14273	0.55225	0.02002	0.06867	0.05507	0.07935
	0.07621	0.06984	0.04237	0.45704	0.22108	0.04458	0.08888	0.05308	0.05852	0.03549	0.0625	0.06923	0.04141	0.01761	0.09993	0.02575	0.01002	0.05109	0.02961	0.00645	0.10376	0.0141	0.03315	0.05052	0.05793	0.04047	0.13938	0.22327	0.27673	0.27673	0.22327	0.5291	0.20526	0.09003	0.17561	0.28532	0.1451	0.56957	0.17867	0.12915	0.16772	0.17858	0.22408	0.1218	0.43625	0.02799	0.07819	0.11624	0.09229
	0.05396	0.01394	0.02508	0.44215	0.25877	0.15373	0.05237	0.07827	0.07605	0.07354	0.11891	0.03898	0.0112	0.02098	0.08924	0.0222	0.00628	0.03189	0.02612	0.00643	0.06851	0.00965	0.02877	0.08467	0.07493	0.03993	0.09344	0.39396	0.10604	0.10604	0.39396	0.23725	0.28896	0.16532	0.30846	0.37947	0.25835	0.36219	0.22509	0.09959	0.13711	0.10363	0.16891	0.26567	0.47814	0.0327	0.09937	0.08867	0.07373
	0.05411	0.03158	0.04306	0.42101	0.23225	0.1988	0.01919	0.12465	0.08042	0.02467	0.07956	0.07469	0.0346	0.0274	0.04876	0.03398	0.00931	0.05638	-0.00155	0.01193	0.07516	0.01165	0.01504	0.04165	0.03446	0.08437	0.13288	0.43837	0.06163	0.06163	0.43837	0.34287	0.30299	0.0928	0.26134	0.30338	0.08613	0.61049	0.2351	0.16125	0.06962	0.11289	0.17379	0.24736	0.55491	0.0128	0.05895	0.08505	0.0711
	0.04052	0.03222	0.03246	0.65515	0.09649	0.08442	0.05874	0.07304	0.07799	0.05585	0.10251	0.04323	0.02309	0.02529	0.06288	0.03977	0.00959	0.03634	0.07593	0.01767	0.13335	0.01109	0.02987	0.05577	0.07423	0.0248	0.02772	0.44708	0.05292	0.05292	0.44708	0.42638	0.13452	0.05277	0.38633	0.18754	0.14447	0.66799	0.07464	0.1071	0.0644	0.1413	0.37723	0.23533	0.46996	0.02774	0.0789	0.08687	0.07155
	0.04224	0.02687	0.03228	0.60794	0.18246	0.08507	0.02314	0.08338	0.04349	0.02468	0.09538	0.05581	0.0411	0.0351	0.05063	0.03196	0.00684	0.03282	0.04904	0.00702	0.12081	0.0155	0.01831	0.09897	0.04335	0.05375	0.09206	0.63099	-0.13099	-0.13099	0.63099	0.50884	0.14984	0.10847	0.23284	0.19301	0.24115	0.56585	0.19391	0.1751	0.06155	0.10229	0.23328	0.23386	0.674	0.0244	0.0601	0.00492	0.05329
	0.06993	0.02647	0.06007	0.3468	0.24403	0.20475	0.04796	0.099	0.05611	0.03456	0.06025	0.03158	0.03421	0.01702	0.07278	0.01763	0.01001	0.03994	0.05238	0.01214	0.10035	0.01066	0.02863	0.06538	0.09324	0.06453	0.09962	0.2842	0.2158	0.2158	0.2842	0.4526	0.12767	0.09451	0.32522	0.21118	0.2265	0.56233	0.06116	0.13037	0.1505	0.13481	0.26216	0.26102	0.42109	0.03021	0.04495	0.20844	0.09642
	0.05077	0.03508	0.01517	0.66427	0.10596	0.07922	0.04953	0.08912	0.07328	0.0614	0.09581	0.04313	0.02922	0.03201	0.03621	0.02679	0.00776	0.03177	0.02673	0.00828	0.11889	0.01434	0.02389	0.09081	0.03591	0.04621	0.10844	0.41777	0.08223	0.08223	0.41777	0.36678	0.18787	0.09514	0.35022	0.15716	0.33229	0.51055	0.12559	0.15761	0.1433	0.06785	0.22622	0.27943	0.44349	0.02732	0.07997	0.10813	0.04569
	0.04341	0.02704	0.03988	0.41006	0.25869	0.17562	0.0453	0.05467	0.04115	0.05624	0.11664	0.02556	0.05989	0.02696	0.0878	0.03423	0.0116	0.01467	0.04062	0.0183	0.0938	0.02292	0.03918	0.07917	0.07581	0.06467	0.03609	0.28766	0.21234	0.21234	0.28766	0.2768	0.22635	0.14112	0.35572	0.17171	0.29782	0.53047	0.13795	0.15995	0.16216	0.11656	0.16358	0.25979	0.47295	0.02498	0.08043	0.16505	0.0765
	0.08279	0.01583	0.05093	0.48453	0.16678	0.13007	0.06907	0.1135	0.07636	0.04263	0.09072	0.0347	0.02828	0.02992	0.02951	0.03944	0.00813	0.0317	0.05265	0.00787	0.0939	0.00606	0.03839	0.08793	0.08256	0.05301	0.05274	0.26985	0.23015	0.23015	0.26985	0.3555	0.23952	0.13007	0.27491	0.20846	0.08357	0.70797	0.16152	0.1506	0.17647	0.08765	0.23592	0.18784	0.62494	0.02761	0.04317	0.10891	0.05814
[truncated: 9,840 more rows]
[truncated: 7 more columns]
